# Supplementary material for: Comparative mRNA and miRNA transcriptome analysis of a mouse model of IGFIR-driven lung cancer
Source: PLoS One. 2018 Nov 9;13(11):e0206948. doi: 10.1371/journal.pone.0206948 (PMC6226179; doi:10.1371/journal.pone.0206948)
Supplement: S1 Table — (XLSX) [file pone.0206948.s007.xlsx]

## Sheet: Table S1
Ensembl ID	MGI Symbol	log2 Fold-Change	p value	adj.pval
ENSMUSG00000039462	Col10a1	9.87897	3.25847e-32	4.61511e-30
ENSMUSG00000050359	Sprr1a	7.99461	1.1638e-36	2.34323e-34
ENSMUSG00000037386	Rims2	7.80645	1.44362e-45	7.23112e-43
ENSMUSG00000029377	Ereg	7.74159	4.31662e-53	3.85436e-50
ENSMUSG00000029306	Ibsp	7.49547	2.10797e-13	2.93673e-12
ENSMUSG00000030075	Cntn3	7.25899	7.96277e-20	2.31959e-18
ENSMUSG00000060459	Kng2	7.0766	8.49315e-49	5.80835e-46
ENSMUSG00000034912	Mdga2	6.83053	1.54726e-44	6.62003e-42
ENSMUSG00000039257	Vstm2b	6.51352	1.66775e-49	1.26854e-46
ENSMUSG00000029378	Areg	6.45028	1.4267e-42	4.72584e-40
ENSMUSG00000024365	Cyp21a1	6.4414	1.54888e-18	3.96132e-17
ENSMUSG00000027927	Lelp1	6.4289	2.57134e-11	2.80146e-10
ENSMUSG00000046623	Gjb4	6.39846	1.83122e-37	4.00082e-35
ENSMUSG00000059463	Spag11b	6.34857	6.17431e-11	6.39122e-10
ENSMUSG00000026413	Pkp1	6.31795	6.77138e-11	6.97412e-10
ENSMUSG00000074445	Sprr2a3	6.13028	1.95918e-10	1.90329e-09
ENSMUSG00000078949	R3hdml	6.02861	5.0729e-27	3.8874e-25
ENSMUSG00000048939	Atp13a5	5.96423	1.13881e-09	1.01686e-08
ENSMUSG00000029829	Tmem213	5.7624	2.33126e-29	2.34691e-27
ENSMUSG00000030617	Ccdc83	5.46846	1.02406e-38	2.47425e-36
ENSMUSG00000005220	Corin	5.46788	9.04735e-31	1.09944e-28
ENSMUSG00000022061	Nkx3-1	5.32862	2.86506e-07	1.85205e-06
ENSMUSG00000092624	Gm3654	5.22345	7.3306e-09	5.91314e-08
ENSMUSG00000026420	Il24	5.09855	6.85282e-07	4.1712e-06
ENSMUSG00000004032	Gstm5	5.08526	1.36321e-22	5.53284e-21
ENSMUSG00000043760	Pkhd1	5.03666	9.06415e-22	3.34803e-20
ENSMUSG00000056270	Prr9	5.00804	1.16833e-06	6.84566e-06
ENSMUSG00000027359	Slc27a2	4.93509	2.32464e-85	1.19353e-81
ENSMUSG00000085627	Gm11222	4.856	4.21895e-06	2.25779e-05
ENSMUSG00000070529	Wfdc10	4.80959	1.6788e-39	4.47759e-37
ENSMUSG00000066755	Tnfsf18	4.80294	6.70281e-12	7.82004e-11
ENSMUSG00000040856	Dlk1	4.79823	9.91557e-13	1.27993e-11
ENSMUSG00000015665	Awat1	4.79594	5.7195e-15	9.61222e-14
ENSMUSG00000038600	Atp6v0a4	4.78843	1.00983e-36	2.05335e-34
ENSMUSG00000092499	1700092C10Rik	4.74558	1.02239e-05	5.11745e-05
ENSMUSG00000029711	Epo	4.71563	8.93782e-06	4.52443e-05
ENSMUSG00000006342	Susd2	4.70202	8.76754e-49	5.80835e-46
ENSMUSG00000047562	Mmp10	4.66096	1.7525e-05	8.43081e-05
ENSMUSG00000049939	Lrrc4	4.64316	5.11018e-39	1.24938e-36
ENSMUSG00000029307	Dmp1	4.63508	3.62652e-09	3.05362e-08
ENSMUSG00000029830	Svopl	4.62663	2.14167e-12	2.66083e-11
ENSMUSG00000028031	Dkk2	4.59387	1.14671e-27	9.30833e-26
ENSMUSG00000022780	Mfi2	4.55516	1.40265e-07	9.44469e-07
ENSMUSG00000039809	Gabbr2	4.53563	6.51902e-14	9.64561e-13
ENSMUSG00000017724	Etv4	4.52617	1.1671e-44	5.21062e-42
ENSMUSG00000027966	Col11a1	4.50089	1.27511e-06	7.42259e-06
ENSMUSG00000026173	Plcd4	4.49028	1.00062e-28	9.25664e-27
ENSMUSG00000042096	Dao	4.45887	1.44997e-16	2.89107e-15
ENSMUSG00000035020	Epgn	4.44344	2.87546e-06	1.58235e-05
ENSMUSG00000019874	Fabp7	4.4299	4.10461e-06	2.19923e-05
ENSMUSG00000067276	Capn6	4.40864	1.3426e-24	7.21805e-23
ENSMUSG00000026394	Atp6v1g3	4.4062	3.57473e-14	5.49919e-13
ENSMUSG00000070423	Olfr558	4.39867	3.26636e-06	1.78029e-05
ENSMUSG00000029755	Dlx5	4.38746	4.19194e-05	0.000189043
ENSMUSG00000020651	Slc26a4	4.37679	1.19654e-18	3.10269e-17
ENSMUSG00000031028	Tub	4.37595	2.3219e-29	2.34691e-27
ENSMUSG00000068011	Mkrn2os	4.31278	1.20493e-09	1.07356e-08
ENSMUSG00000038259	Gdf5	4.31112	1.78772e-36	3.53023e-34
ENSMUSG00000030077	Chl1	4.31047	1.00517e-29	1.06408e-27
ENSMUSG00000028836	Slc30a2	4.30518	1.15722e-24	6.28725e-23
ENSMUSG00000043333	Rhbdl2	4.29382	1.31488e-08	1.02055e-07
ENSMUSG00000006403	Adamts4	4.28939	6.30051e-22	2.39618e-20
ENSMUSG00000025746	Il6	4.24502	3.48514e-07	2.21798e-06
ENSMUSG00000005917	Otx1	4.20442	2.59745e-19	7.17952e-18
ENSMUSG00000031289	Il13ra2	4.19655	2.48024e-05	0.00011664
ENSMUSG00000049723	Mmp12	4.19032	8.17453e-22	3.04683e-20
ENSMUSG00000021700	Rab3c	4.18905	5.53231e-36	1.02358e-33
ENSMUSG00000071551	Akr1c19	4.18742	8.37002e-23	3.54423e-21
ENSMUSG00000026888	Grb14	4.17652	8.89499e-123	1.82677e-118
ENSMUSG00000050876	Spata31d1a	4.13708	3.37866e-10	3.20201e-09
ENSMUSG00000055978	Fut2	4.12229	1.97327e-09	1.72154e-08
ENSMUSG00000032845	Alpk2	4.12075	1.96493e-13	2.74329e-12
ENSMUSG00000042064	Myo3b	4.11923	1.02573e-13	1.4814e-12
ENSMUSG00000044294	Krt84	4.10787	0.000170396	0.000680688
ENSMUSG00000087461	C230014O12Rik	4.09511	1.67194e-27	1.33088e-25
ENSMUSG00000091387	Gcnt4	4.08826	8.22159e-13	1.07341e-11
ENSMUSG00000092312	Zfp419	4.0373	5.27985e-06	2.78675e-05
ENSMUSG00000031163	Glod5	4.03263	0.000226619	0.00088214
ENSMUSG00000021342	Prl	4.03263	0.000224793	0.000875347
ENSMUSG00000028132	Tmem56	4.0047	5.92664e-110	6.08577e-106
ENSMUSG00000052551	Adarb2	4.0045	3.60257e-08	2.63389e-07
ENSMUSG00000027070	Lrp2	3.98958	5.12266e-45	2.50486e-42
ENSMUSG00000000402	Egfl6	3.97668	2.78681e-34	4.61553e-32
ENSMUSG00000030111	A2m	3.97155	0.000172002	0.00068657
ENSMUSG00000034773	BC030867	3.94318	4.4185e-12	5.27268e-11
ENSMUSG00000027434	Nkx2-2	3.93575	0.000437949	0.00160352
ENSMUSG00000060180	Myh13	3.93044	2.90829e-25	1.76709e-23
ENSMUSG00000026764	Kif5c	3.92769	6.12393e-32	8.49778e-30
ENSMUSG00000016283	H2-M2	3.92202	1.06876e-17	2.46067e-16
ENSMUSG00000027004	Frzb	3.91393	1.87291e-24	9.8879e-23
ENSMUSG00000026417	Pigr	3.90913	7.57922e-46	3.89136e-43
ENSMUSG00000049128	Ivl	3.88448	1.96171e-08	1.48444e-07
ENSMUSG00000044186	Nkx2-6	3.88274	0.000621835	0.00218975
ENSMUSG00000036912	Piwil4	3.88112	2.12022e-43	8.06353e-41
ENSMUSG00000024682	Gif	3.87349	1.08242e-17	2.48654e-16
ENSMUSG00000090675	Olfr111	3.86216	0.000470154	0.00170713
ENSMUSG00000021301	Hecw1	3.82558	4.25304e-19	1.15688e-17
ENSMUSG00000032350	Gclc	3.78361	5.86937e-49	4.15653e-46
ENSMUSG00000050953	Gja1	3.77896	2.95458e-28	2.60421e-26
ENSMUSG00000021125	Arg2	3.77668	1.0564e-46	6.02645e-44
ENSMUSG00000001943	Vsig2	3.77274	5.57454e-84	2.28968e-80
ENSMUSG00000033024	Klra9	3.76287	4.80142e-12	5.70311e-11
ENSMUSG00000005533	Igf1r	3.7537	4.31048e-48	2.76639e-45
ENSMUSG00000046500	Fam19a4	3.7515	6.44819e-05	0.000279735
ENSMUSG00000068744	Psrc1	3.75042	1.37279e-16	2.74137e-15
ENSMUSG00000022652	Morc1	3.72752	4.07425e-09	3.40217e-08
ENSMUSG00000030905	Crym	3.69811	3.36484e-50	2.65784e-47
ENSMUSG00000020793	Galr2	3.69804	0.000385933	0.00143196
ENSMUSG00000064299	4921528I07Rik	3.68926	0.00112513	0.00375294
ENSMUSG00000000394	Gcg	3.67305	0.00113146	0.00377036
ENSMUSG00000085316	D330050G23Rik	3.66791	6.90429e-15	1.14812e-13
ENSMUSG00000024593	Megf10	3.6641	4.1088e-27	3.16039e-25
ENSMUSG00000079330	Lemd1	3.64067	0.00125756	0.00414751
ENSMUSG00000027797	Dclk1	3.63266	2.99517e-47	1.80917e-44
ENSMUSG00000059674	Cdh24	3.62008	1.47168e-47	9.15875e-45
ENSMUSG00000032688	Malt1	3.61453	4.27785e-17	9.13245e-16
ENSMUSG00000012428	Steap4	3.61448	1.42786e-19	4.07844e-18
ENSMUSG00000029153	Ociad2	3.61203	9.1928e-61	1.17995e-57
ENSMUSG00000041695	Kcnj2	3.61153	1.74634e-24	9.29135e-23
ENSMUSG00000025813	Homer2	3.60823	4.3019e-73	1.26212e-69
ENSMUSG00000014813	Stc1	3.60619	2.393e-67	4.46774e-64
ENSMUSG00000026822	Lcn2	3.60617	2.12635e-22	8.47938e-21
ENSMUSG00000021456	Fbp2	3.59897	5.65766e-23	2.47743e-21
ENSMUSG00000072999	Gm15401	3.5903	6.76508e-10	6.19966e-09
ENSMUSG00000049303	Syt12	3.5811	5.83778e-23	2.54545e-21
ENSMUSG00000056222	Spock1	3.57398	1.36151e-06	7.90313e-06
ENSMUSG00000067006	Serpinb5	3.56071	0.0018037	0.00570851
ENSMUSG00000045314	Sowahb	3.55561	7.52169e-26	4.95106e-24
ENSMUSG00000028148	Them5	3.54898	1.60776e-13	2.26621e-12
ENSMUSG00000090053	Palm2	3.5429	1.17164e-06	6.86113e-06
ENSMUSG00000035831	Krt25	3.53744	0.00202051	0.00630531
ENSMUSG00000069441	Dsg1a	3.52595	0.00191762	0.00601805
ENSMUSG00000031430	Vsig1	3.49302	3.00097e-08	2.21933e-07
ENSMUSG00000033214	Slitrk5	3.46792	8.94747e-05	0.000376777
ENSMUSG00000021118	Plek2	3.45851	8.11555e-16	1.49882e-14
ENSMUSG00000028519	Dab1	3.45117	1.90938e-11	2.11391e-10
ENSMUSG00000035349	Mia2	3.43492	3.19594e-22	1.25019e-20
ENSMUSG00000011034	Slc5a1	3.43321	3.79903e-44	1.56041e-41
ENSMUSG00000035638	Muc20	3.43025	9.98102e-32	1.34855e-29
ENSMUSG00000004988	Fxyd4	3.42325	6.07323e-10	5.5956e-09
ENSMUSG00000021187	Tc2n	3.41369	1.34538e-25	8.63442e-24
ENSMUSG00000035678	Tnfsf9	3.41271	2.62756e-18	6.52506e-17
ENSMUSG00000083152	Apc-ps1	3.3892	0.00291595	0.00873594
ENSMUSG00000026678	Rgs5	3.38349	7.73749e-16	1.43545e-14
ENSMUSG00000022303	Dcstamp	3.36992	4.39694e-19	1.19444e-17
ENSMUSG00000061947	Serpina10	3.3467	1.87774e-16	3.7089e-15
ENSMUSG00000041605	5730559C18Rik	3.33324	5.51504e-54	5.66312e-51
ENSMUSG00000064272	Gpbar1	3.3276	0.000930366	0.00315869
ENSMUSG00000021613	Hapln1	3.32642	5.06899e-07	3.14127e-06
ENSMUSG00000037035	Inhbb	3.32593	2.38284e-31	3.07777e-29
ENSMUSG00000020722	Cacng1	3.32014	0.00110177	0.0036822
ENSMUSG00000019852	Arfgef3	3.30452	2.68593e-30	3.08162e-28
ENSMUSG00000072599	Ear-ps2	3.30203	8.97738e-10	8.11481e-09
ENSMUSG00000029189	Sel1l3	3.2995	2.10389e-37	4.54817e-35
ENSMUSG00000042367	Gjb3	3.28974	2.90822e-21	9.88844e-20
ENSMUSG00000047281	Sfn	3.2792	1.41743e-31	1.86601e-29
ENSMUSG00000031594	Fgl1	3.27144	1.2242e-07	8.30845e-07
ENSMUSG00000027030	Stk39	3.2705	5.21982e-68	1.07199e-64
ENSMUSG00000062609	Kcnj15	3.26983	1.36475e-69	3.50349e-66
ENSMUSG00000030117	Gdf3	3.25921	1.48135e-06	8.53842e-06
ENSMUSG00000022037	Clu	3.25286	2.99165e-34	4.91516e-32
ENSMUSG00000073067	9130019P16Rik	3.24547	9.87688e-11	9.97254e-10
ENSMUSG00000006344	Ggt5	3.23962	9.54749e-89	6.53589e-85
ENSMUSG00000062017	Abca14	3.23953	2.25851e-11	2.48304e-10
ENSMUSG00000022219	Cideb	3.23939	1.61229e-19	4.58608e-18
ENSMUSG00000076526	Igkv12-98	3.20304	6.59105e-11	6.79862e-10
ENSMUSG00000090722	Gm8378	3.20098	0.000164076	0.000657746
ENSMUSG00000037411	Serpine1	3.1772	3.78822e-10	3.57202e-09
ENSMUSG00000019779	Frk	3.16648	1.55869e-34	2.62384e-32
ENSMUSG00000028976	Slc2a5	3.16277	0.00161203	0.00516319
ENSMUSG00000038094	Atp13a4	3.16143	6.01418e-16	1.12592e-14
ENSMUSG00000029608	Rph3a	3.15165	0.00237081	0.00726922
ENSMUSG00000046971	Pla2g4f	3.14919	2.7101e-43	9.76443e-41
ENSMUSG00000087560	Gm15396	3.1436	5.98636e-06	3.13547e-05
ENSMUSG00000030110	Ret	3.13691	2.55837e-18	6.36094e-17
ENSMUSG00000041920	Slc16a6	3.13275	3.38462e-19	9.29278e-18
ENSMUSG00000004892	Bcan	3.12587	1.16948e-06	6.85046e-06
ENSMUSG00000010476	Ebf3	3.12084	4.06986e-06	2.18231e-05
ENSMUSG00000025082	Vwa2	3.10671	9.01295e-06	4.56021e-05
ENSMUSG00000047641	Krt83	3.09266	5.26197e-24	2.63573e-22
ENSMUSG00000072718	Klra10	3.08176	4.53799e-06	2.41818e-05
ENSMUSG00000082361	Btc	3.07166	4.29912e-15	7.33315e-14
ENSMUSG00000024059	Clip4	3.07124	1.07528e-29	1.13246e-27
ENSMUSG00000034416	Pkd1l2	3.06303	0.0027253	0.00823646
ENSMUSG00000027896	Slc16a4	3.06184	2.00774e-09	1.75013e-08
ENSMUSG00000024173	Tpsab1	3.04372	0.00032489	0.00122585
ENSMUSG00000028965	Tnfrsf9	3.03561	2.52543e-13	3.47618e-12
ENSMUSG00000020867	Spata20	3.03291	8.93198e-07	5.32935e-06
ENSMUSG00000040693	Slco4c1	3.0327	1.7147e-24	9.14668e-23
ENSMUSG00000031785	Adgrg1	3.01025	1.51456e-52	1.29602e-49
ENSMUSG00000009248	Ascl2	3.00992	3.77361e-09	3.16967e-08
ENSMUSG00000076562	Igkv4-50	3.00635	3.21206e-05	0.000147542
ENSMUSG00000087362	Gm13710	2.99057	1.90006e-06	1.07765e-05
ENSMUSG00000040891	Foxa3	2.99035	1.18775e-09	1.05872e-08
ENSMUSG00000021556	Golm1	2.9714	1.6838e-19	4.78287e-18
ENSMUSG00000024598	Fbn2	2.95042	1.08265e-16	2.2036e-15
ENSMUSG00000048337	Npy4r	2.94248	2.11543e-11	2.33322e-10
ENSMUSG00000044433	Camsap3	2.94143	3.08366e-39	7.81841e-37
ENSMUSG00000020592	Sdc1	2.94128	2.15568e-28	1.93324e-26
ENSMUSG00000060188	Cxcl17	2.94015	5.06789e-34	8.06816e-32
ENSMUSG00000020042	Btbd11	2.93335	7.48543e-33	1.1221e-30
ENSMUSG00000049409	Prokr1	2.93236	1.37356e-16	2.74137e-15
ENSMUSG00000076533	Igkv4-90	2.91927	0.000308494	0.00116741
ENSMUSG00000050967	Creg2	2.91364	5.86003e-06	3.07244e-05
ENSMUSG00000042268	Slc26a9	2.91065	7.4161e-28	6.26767e-26
ENSMUSG00000060961	Slc4a4	2.90817	3.12271e-18	7.66201e-17
ENSMUSG00000026347	Tmem163	2.90697	4.16548e-34	6.68332e-32
ENSMUSG00000086151	Gm5698	2.90427	0.000855226	0.00292925
ENSMUSG00000027375	Mal	2.90343	6.1643e-28	5.25295e-26
ENSMUSG00000092490	Gm20482	2.89969	2.42825e-12	2.99154e-11
ENSMUSG00000032418	Me1	2.89686	1.19648e-29	1.24732e-27
ENSMUSG00000016262	Sertad4	2.89146	4.06609e-26	2.79282e-24
ENSMUSG00000020963	Tshr	2.88854	2.90662e-09	2.4769e-08
ENSMUSG00000069601	Ank3	2.88568	4.36205e-40	1.24421e-37
ENSMUSG00000040283	Btnl9	2.88488	1.6055e-09	1.41148e-08
ENSMUSG00000087247	Fam150a	2.86877	4.41587e-23	1.95872e-21
ENSMUSG00000051726	Kcnf1	2.8685	5.41247e-07	3.34203e-06
ENSMUSG00000086150	Bach2os	2.86407	0.00113087	0.00376962
ENSMUSG00000051159	Cited1	2.85986	4.6654e-07	2.90696e-06
ENSMUSG00000052271	Bhlha15	2.84777	3.61423e-11	3.85187e-10
ENSMUSG00000048988	Elfn1	2.84482	3.78136e-25	2.25095e-23
ENSMUSG00000034387	Ssu2	2.83968	6.91193e-06	3.57108e-05
ENSMUSG00000070780	Rbm47	2.83665	5.10076e-58	5.81969e-55
ENSMUSG00000029821	Dfna5	2.83587	2.07004e-09	1.80061e-08
ENSMUSG00000023885	Thbs2	2.83265	2.63441e-10	2.51876e-09
ENSMUSG00000092083	Kcnb2	2.83224	0.000635226	0.00223384
ENSMUSG00000026576	Atp1b1	2.83177	4.41648e-51	3.62805e-48
ENSMUSG00000086665	Gm13067	2.81639	0.00322596	0.00955047
ENSMUSG00000034275	Igsf9b	2.81431	5.7763e-11	6.01867e-10
ENSMUSG00000028007	Snx7	2.80668	1.41866e-27	1.14255e-25
ENSMUSG00000024747	Aldh1a7	2.80625	2.29625e-27	1.81377e-25
ENSMUSG00000001420	Tmem79	2.80536	3.2187e-37	6.88568e-35
ENSMUSG00000025383	Il23a	2.80446	0.00286945	0.008618
ENSMUSG00000054720	Lrrc8c	2.80234	1.18649e-38	2.83337e-36
ENSMUSG00000058216	BC021614	2.80204	1.003e-18	2.62403e-17
ENSMUSG00000024597	Slc12a2	2.80137	4.98453e-25	2.89173e-23
ENSMUSG00000033491	Prss35	2.79879	2.66129e-06	1.47461e-05
ENSMUSG00000032009	Sesn3	2.79062	1.36964e-29	1.42062e-27
ENSMUSG00000016552	Foxred2	2.7902	1.60809e-12	2.02485e-11
ENSMUSG00000009628	Tex15	2.78782	2.55575e-26	1.80369e-24
ENSMUSG00000021591	Glrx	2.78778	3.64281e-63	5.7548e-60
ENSMUSG00000026639	Lamb3	2.78503	1.91794e-39	5.04983e-37
ENSMUSG00000074783	AU019990	2.77822	0.00229501	0.00706637
ENSMUSG00000090176	Cd200r2	2.77576	3.19431e-05	0.000146858
ENSMUSG00000054453	Sytl5	2.77524	2.29787e-07	1.50627e-06
ENSMUSG00000021763	BC067074	2.7742	2.39571e-27	1.88508e-25
ENSMUSG00000062082	Cd200r4	2.77378	0.00168714	0.00538024
ENSMUSG00000035805	Mlc1	2.76946	9.18171e-40	2.54817e-37
ENSMUSG00000061578	Ksr2	2.76861	0.000242585	0.000937869
ENSMUSG00000041247	Lamp3	2.76502	6.28622e-32	8.66443e-30
ENSMUSG00000086813	Gm13657	2.75534	2.53963e-12	3.11754e-11
ENSMUSG00000022003	Slc25a30	2.74728	1.09112e-08	8.58225e-08
ENSMUSG00000075707	Dio3	2.74107	0.000131934	0.000537817
ENSMUSG00000026442	Nfasc	2.74003	7.97831e-07	4.79656e-06
ENSMUSG00000028197	Col24a1	2.73819	1.74426e-10	1.70175e-09
ENSMUSG00000004347	Pde1c	2.73733	1.02232e-12	1.3155e-11
ENSMUSG00000029848	Stra8	2.73058	1.18411e-05	5.87109e-05
ENSMUSG00000026994	Galnt3	2.7284	3.46698e-27	2.69702e-25
ENSMUSG00000041889	Shisa4	2.72187	4.91756e-26	3.3221e-24
ENSMUSG00000037653	Kctd8	2.71719	4.16337e-29	4.03317e-27
ENSMUSG00000039313	AF529169	2.70063	0.000138407	0.00056242
ENSMUSG00000006575	Rundc3a	2.7004	8.04923e-18	1.87849e-16
ENSMUSG00000022218	Tgm1	2.69968	3.79778e-14	5.81184e-13
ENSMUSG00000031962	Cdh15	2.69939	0.0024994	0.00762546
ENSMUSG00000037458	Azin1	2.6958	1.36797e-17	3.12154e-16
ENSMUSG00000031891	Hsd11b2	2.69153	6.95899e-10	6.36884e-09
ENSMUSG00000031239	Itm2a	2.68889	5.30413e-15	8.95813e-14
ENSMUSG00000087132	A930001C03Rik	2.68135	1.61907e-09	1.42219e-08
ENSMUSG00000056553	Ptprn2	2.67219	1.37288e-09	1.21634e-08
ENSMUSG00000058063	Trim31	2.66641	0.000504622	0.00181942
ENSMUSG00000033967	Rnf225	2.66515	2.83725e-11	3.06507e-10
ENSMUSG00000041886	Macc1	2.65343	1.03431e-17	2.3867e-16
ENSMUSG00000008461	Fut1	2.64966	2.04889e-05	9.77422e-05
ENSMUSG00000079436	Kcnj13	2.64947	1.12039e-16	2.27365e-15
ENSMUSG00000002633	Shh	2.64316	8.34096e-24	4.0592e-22
ENSMUSG00000026749	Nek6	2.64024	2.33371e-68	5.32526e-65
ENSMUSG00000029186	Pi4k2b	2.63821	9.13441e-45	4.26349e-42
ENSMUSG00000019876	Pkib	2.63503	2.31477e-10	2.235e-09
ENSMUSG00000054932	Afp	2.63282	2.77345e-16	5.38358e-15
ENSMUSG00000051107	Gm15440	2.63035	3.88115e-24	1.97785e-22
ENSMUSG00000005087	Cd44	2.62806	6.04146e-23	2.62868e-21
ENSMUSG00000076536	Igkv4-86	2.62306	0.000413128	0.00152296
ENSMUSG00000092515	C87198	2.62278	0.00276102	0.00832805
ENSMUSG00000026405	C4bp	2.61829	2.83412e-06	1.56211e-05
ENSMUSG00000037341	Slc9a7	2.61819	4.6648e-16	8.90343e-15
ENSMUSG00000035498	Cdcp1	2.61268	4.08284e-33	6.25742e-31
ENSMUSG00000026828	Galnt5	2.60237	1.23758e-14	2.00601e-13
ENSMUSG00000036466	Megf11	2.59992	9.11263e-16	1.67844e-14
ENSMUSG00000047222	Rnase2a	2.59941	1.02628e-07	7.05144e-07
ENSMUSG00000042251	Pm20d1	2.59366	2.03172e-18	5.11341e-17
ENSMUSG00000021062	Rab15	2.59033	1.70234e-26	1.23537e-24
ENSMUSG00000044164	Rnf182	2.58878	0.000273771	0.00104662
ENSMUSG00000044352	Sowaha	2.58862	2.48546e-17	5.51229e-16
ENSMUSG00000038009	Dnajc22	2.58769	0.00274486	0.00828624
ENSMUSG00000085111	Ascl4	2.58411	5.40524e-05	0.000238316
ENSMUSG00000029769	Ccdc136	2.57722	7.86795e-28	6.6223e-26
ENSMUSG00000047904	Sstr2	2.57231	1.03535e-09	9.28112e-09
ENSMUSG00000024340	Btnl2	2.57164	4.03977e-11	4.28316e-10
ENSMUSG00000030683	Sez6l2	2.55819	4.25531e-15	7.26445e-14
ENSMUSG00000060924	Csmd1	2.5506	1.69311e-10	1.65657e-09
ENSMUSG00000047963	Stbd1	2.54837	8.93448e-23	3.74464e-21
ENSMUSG00000041272	Tox	2.54709	6.6548e-14	9.83234e-13
ENSMUSG00000047293	Gpr15	2.54698	0.000168074	0.000672459
ENSMUSG00000024912	Fosl1	2.53668	4.26416e-06	2.28114e-05
ENSMUSG00000038132	Rbm24	2.5321	1.69815e-23	7.99884e-22
ENSMUSG00000087267	4933427J07Rik	2.53112	1.92257e-05	9.21014e-05
ENSMUSG00000076680	Ighv6-6	2.52598	4.8095e-09	3.97636e-08
ENSMUSG00000029093	Sorcs2	2.52202	8.23044e-25	4.64538e-23
ENSMUSG00000038775	Vill	2.52183	2.04349e-22	8.16481e-21
ENSMUSG00000037613	Tnfrsf23	2.52058	1.03831e-24	5.67119e-23
ENSMUSG00000029762	Akr1b8	2.5185	4.51031e-29	4.34874e-27
ENSMUSG00000002204	Napsa	2.51571	1.23618e-21	4.48542e-20
ENSMUSG00000028893	Sesn2	2.512	8.46639e-17	1.74139e-15
ENSMUSG00000076677	Ighv6-3	2.51029	1.08809e-08	8.56501e-08
ENSMUSG00000067220	Cnga1	2.50958	1.03563e-05	5.17866e-05
ENSMUSG00000025931	Paqr8	2.50442	5.90036e-27	4.48799e-25
ENSMUSG00000041670	Rims1	2.50436	0.000402465	0.00148739
ENSMUSG00000027670	Ocstamp	2.50238	8.44981e-08	5.87851e-07
ENSMUSG00000041654	Slc39a11	2.50029	1.70975e-40	5.01616e-38
ENSMUSG00000031382	Asb11	2.49839	1.76518e-05	8.48386e-05
ENSMUSG00000019894	Slc6a15	2.49685	1.52213e-10	1.49426e-09
ENSMUSG00000009376	Met	2.49685	3.73337e-37	7.90435e-35
ENSMUSG00000018500	Adora2b	2.49547	1.30292e-32	1.92503e-30
ENSMUSG00000043681	Fam25c	2.49471	9.37265e-08	6.47447e-07
ENSMUSG00000054555	Adam12	2.48855	2.02895e-16	3.99123e-15
ENSMUSG00000038115	Ano2	2.48279	1.58468e-05	7.69195e-05
ENSMUSG00000026343	Gpr39	2.4808	8.8202e-25	4.9223e-23
ENSMUSG00000091709	Gm17189	2.48078	7.5094e-15	1.23971e-13
ENSMUSG00000076545	Igkv4-72	2.48039	1.03167e-10	1.03758e-09
ENSMUSG00000041771	Slc24a4	2.47805	4.14958e-30	4.53298e-28
ENSMUSG00000036273	Lrrk2	2.47705	1.31861e-39	3.56319e-37
ENSMUSG00000030641	Ddias	2.47698	1.6144e-12	2.03031e-11
ENSMUSG00000091002	Tcerg1l	2.47416	0.000253931	0.000978055
ENSMUSG00000033590	Myo5c	2.46876	3.2113e-41	9.84336e-39
ENSMUSG00000016028	Celsr1	2.46234	1.09554e-18	2.85521e-17
ENSMUSG00000048078	Tenm4	2.46087	4.30684e-08	3.11772e-07
ENSMUSG00000050737	Ptges	2.45956	1.03202e-42	3.47452e-40
ENSMUSG00000011148	Adssl1	2.45915	1.13136e-22	4.65627e-21
ENSMUSG00000023043	Krt18	2.4553	1.45662e-25	9.31921e-24
ENSMUSG00000040412	5330417C22Rik	2.44965	5.06235e-25	2.9286e-23
ENSMUSG00000003418	St8sia6	2.44639	7.90918e-19	2.1013e-17
ENSMUSG00000067219	Nipal1	2.44612	2.0058e-14	3.17358e-13
ENSMUSG00000040728	Esrp1	2.4455	3.89712e-29	3.8112e-27
ENSMUSG00000002032	Tmem25	2.43229	6.6424e-12	7.7685e-11
ENSMUSG00000023019	Gpd1	2.43216	1.95824e-21	6.86287e-20
ENSMUSG00000026380	Tfcp2l1	2.42945	4.09051e-32	5.75389e-30
ENSMUSG00000031278	Acsl4	2.42742	1.96318e-30	2.27784e-28
ENSMUSG00000060512	0610040J01Rik	2.42592	1.28954e-39	3.53111e-37
ENSMUSG00000048899	Rimkla	2.42415	1.299e-10	1.28815e-09
ENSMUSG00000036814	Slc6a20a	2.424	9.31904e-25	5.15863e-23
ENSMUSG00000030560	Ctsc	2.42285	7.83791e-31	9.63875e-29
ENSMUSG00000020100	Slc29a3	2.41853	2.5601e-23	1.1815e-21
ENSMUSG00000055555	4930502E18Rik	2.41848	0.000910481	0.00309801
ENSMUSG00000047497	Adamts12	2.41549	1.46582e-14	2.36107e-13
ENSMUSG00000001558	Klhl10	2.4123	0.000295947	0.00112407
ENSMUSG00000087486	Gm11723	2.41008	0.00038393	0.00142582
ENSMUSG00000053580	Tanc2	2.40934	1.25063e-23	5.95919e-22
ENSMUSG00000012350	Ehf	2.40926	7.10944e-25	4.0445e-23
ENSMUSG00000069805	Fbp1	2.40533	1.50174e-07	1.00953e-06
ENSMUSG00000051832	E230016K23Rik	2.40406	2.52296e-08	1.88346e-07
ENSMUSG00000085419	Gm11734	2.40278	2.64331e-05	0.000123545
ENSMUSG00000022797	Tfrc	2.4022	1.63925e-41	5.1008e-39
ENSMUSG00000032202	Rab27a	2.39847	6.92258e-21	2.24596e-19
ENSMUSG00000026630	Batf3	2.39813	3.79342e-08	2.76653e-07
ENSMUSG00000029370	Rassf6	2.3967	1.97528e-16	3.89686e-15
ENSMUSG00000028572	Hook1	2.3966	2.74859e-23	1.26281e-21
ENSMUSG00000029420	Rimbp2	2.39223	8.83983e-05	0.000372626
ENSMUSG00000033213	AA467197	2.38353	3.16532e-07	2.02701e-06
ENSMUSG00000037636	Slc25a43	2.38283	1.28647e-19	3.7003e-18
ENSMUSG00000032359	Ctsh	2.36765	3.26992e-46	1.81498e-43
ENSMUSG00000070524	Fcrlb	2.36452	3.89889e-05	0.000176758
ENSMUSG00000020057	Dram1	2.36413	9.3452e-45	4.26494e-42
ENSMUSG00000051727	Kctd14	2.36131	1.65472e-21	5.89982e-20
ENSMUSG00000049493	Pls1	2.35725	1.73153e-35	3.09222e-33
ENSMUSG00000040586	Ofd1	2.35649	3.0829e-08	2.27664e-07
ENSMUSG00000046589	Lrrc8e	2.35593	8.68107e-35	1.48569e-32
ENSMUSG00000035112	Wnk4	2.34962	4.26708e-26	2.90176e-24
ENSMUSG00000030043	Tacr1	2.34486	8.00183e-08	5.58768e-07
ENSMUSG00000086824	4930448D08Rik	2.34187	0.000946032	0.00320923
ENSMUSG00000051048	P4ha3	2.336	5.65302e-19	1.5176e-17
ENSMUSG00000073598	1700066B19Rik	2.33066	9.20004e-09	7.32047e-08
ENSMUSG00000021867	Tmem254b	2.32892	1.37293e-07	9.25366e-07
ENSMUSG00000020000	Moxd1	2.32621	0.000834851	0.0028652
ENSMUSG00000015112	Slc25a13	2.32619	4.82019e-24	2.43823e-22
ENSMUSG00000023070	Rgn	2.32481	7.1877e-05	0.000309268
ENSMUSG00000040498	Igsf23	2.32234	4.17965e-10	3.90703e-09
ENSMUSG00000036225	Kctd1	2.31683	2.93758e-29	2.9286e-27
ENSMUSG00000092060	Bend4	2.3165	1.21017e-16	2.45102e-15
ENSMUSG00000029304	Spp1	2.31632	4.20435e-09	3.49857e-08
ENSMUSG00000041324	Inhba	2.31462	0.000289042	0.00109988
ENSMUSG00000031441	Atp11a	2.29975	4.80337e-25	2.79453e-23
ENSMUSG00000006777	Krt23	2.29932	8.50432e-62	1.16435e-58
ENSMUSG00000034320	Slc26a2	2.29601	2.6775e-22	1.0595e-20
ENSMUSG00000074480	Mex3a	2.2892	3.68179e-13	4.97126e-12
ENSMUSG00000003051	Elf3	2.2889	4.22728e-18	1.01583e-16
ENSMUSG00000037188	Grhl3	2.28324	1.56994e-07	1.0516e-06
ENSMUSG00000021003	Galc	2.28247	3.09275e-12	3.75389e-11
ENSMUSG00000047250	Ptgs1	2.27933	4.65027e-21	1.55542e-19
ENSMUSG00000000308	Ckmt1	2.27683	6.30016e-46	3.32637e-43
ENSMUSG00000000154	Slc22a18	2.27384	8.91508e-18	2.07349e-16
ENSMUSG00000027684	Mecom	2.26853	2.82847e-26	1.98932e-24
ENSMUSG00000054679	Srsf12	2.26192	0.00188197	0.00592247
ENSMUSG00000037239	Spred3	2.25797	5.15093e-26	3.45701e-24
ENSMUSG00000026981	Il1rn	2.25727	1.0912e-07	7.47002e-07
ENSMUSG00000037095	Lrg1	2.25655	2.39605e-09	2.06947e-08
ENSMUSG00000024511	Rab27b	2.25613	1.29693e-16	2.60872e-15
ENSMUSG00000079110	Capn3	2.25594	2.49243e-09	2.14531e-08
ENSMUSG00000023232	Serinc2	2.25567	3.58262e-30	3.95571e-28
ENSMUSG00000039114	Nrn1	2.25538	4.71171e-12	5.60304e-11
ENSMUSG00000023031	Cela1	2.25017	7.34829e-10	6.69826e-09
ENSMUSG00000072601	Ear1	2.24489	9.9274e-07	5.87378e-06
ENSMUSG00000061825	Ces2c	2.2436	0.000493709	0.00178446
ENSMUSG00000032358	Fam83b	2.24184	2.48874e-12	3.06238e-11
ENSMUSG00000026475	Rgs16	2.24158	6.46033e-07	3.94986e-06
ENSMUSG00000032487	Ptgs2	2.24062	1.70195e-10	1.66364e-09
ENSMUSG00000092178	Gm3912	2.23882	6.73608e-06	3.48812e-05
ENSMUSG00000026602	Nphs2	2.23653	4.19489e-14	6.39572e-13
ENSMUSG00000039748	Exo1	2.23524	3.70458e-10	3.49959e-09
ENSMUSG00000000303	Cdh1	2.23233	7.82796e-29	7.27434e-27
ENSMUSG00000028339	Col15a1	2.22902	2.16504e-43	8.08424e-41
ENSMUSG00000070047	Fat1	2.22788	3.77466e-23	1.68522e-21
ENSMUSG00000028885	Smpdl3b	2.22745	6.22986e-07	3.81804e-06
ENSMUSG00000002808	Epdr1	2.22517	3.32387e-26	2.29839e-24
ENSMUSG00000003865	Gys1	2.22357	7.11507e-22	2.68114e-20
ENSMUSG00000026303	Mlph	2.21905	5.97808e-16	1.12018e-14
ENSMUSG00000019734	Tmc4	2.21631	4.64295e-22	1.78897e-20
ENSMUSG00000004317	Clcn5	2.21566	1.99203e-20	6.1705e-19
ENSMUSG00000051331	Cacna1c	2.21494	2.33569e-15	4.10686e-14
ENSMUSG00000049382	Krt8	2.21457	4.63925e-20	1.38685e-18
ENSMUSG00000032254	Kif23	2.21212	2.80694e-11	3.03401e-10
ENSMUSG00000085295	4930430E12Rik	2.21043	0.000111563	0.000460999
ENSMUSG00000004864	Mapk13	2.2103	1.32312e-14	2.13623e-13
ENSMUSG00000045312	Lhfpl2	2.20653	4.45308e-28	3.85877e-26
ENSMUSG00000055333	Fat2	2.2032	1.13798e-12	1.45522e-11
ENSMUSG00000063229	Ldha	2.203	1.25909e-53	1.17536e-50
ENSMUSG00000037798	Mat1a	2.20266	2.34924e-26	1.66943e-24
ENSMUSG00000044033	Ccdc141	2.2017	3.9525e-29	3.84704e-27
ENSMUSG00000034570	Inpp5j	2.1983	1.61838e-08	1.24249e-07
ENSMUSG00000025791	Pgm2	2.1966	7.13169e-54	6.97446e-51
ENSMUSG00000041857	Oosp1	2.1944	0.00206026	0.00641666
ENSMUSG00000054662	Ano9	2.19294	3.50343e-12	4.21499e-11
ENSMUSG00000019893	Ros1	2.1816	2.19824e-05	0.00010431
ENSMUSG00000033998	Kcnk1	2.17645	1.96506e-20	6.09615e-19
ENSMUSG00000024743	Syt7	2.17562	4.18911e-11	4.43691e-10
ENSMUSG00000027315	Spint1	2.17288	1.00808e-21	3.71686e-20
ENSMUSG00000029838	Ptn	2.16933	1.58267e-06	9.06648e-06
ENSMUSG00000028040	Efna4	2.16889	2.76661e-18	6.83728e-17
ENSMUSG00000079414	Gm11110	2.16817	6.36295e-09	5.17118e-08
ENSMUSG00000027220	Syt13	2.16591	7.92705e-06	4.05373e-05
ENSMUSG00000027555	Car13	2.16313	1.03527e-16	2.11135e-15
ENSMUSG00000042942	Greb1l	2.16256	5.06699e-06	2.68475e-05
ENSMUSG00000014543	Klra17	2.15804	4.80102e-06	2.55106e-05
ENSMUSG00000041301	Cftr	2.15416	1.3395e-09	1.18779e-08
ENSMUSG00000038732	Mboat1	2.15089	3.09158e-23	1.40159e-21
ENSMUSG00000047728	BC025446	2.1464	0.00332192	0.00979784
ENSMUSG00000036109	Mbnl3	2.1427	2.27765e-20	7.02342e-19
ENSMUSG00000015970	Chdh	2.14241	2.40263e-05	0.000113312
ENSMUSG00000020541	Tom1l1	2.14028	6.70846e-21	2.18116e-19
ENSMUSG00000043003	Rasef	2.13821	2.9576e-14	4.59109e-13
ENSMUSG00000072596	Ear2	2.13668	1.02481e-06	6.05135e-06
ENSMUSG00000035104	Eva1a	2.13644	3.9335e-10	3.69713e-09
ENSMUSG00000035109	Shc4	2.1356	1.61939e-05	7.85154e-05
ENSMUSG00000015839	Nfe2l2	2.13368	5.8176e-17	1.22039e-15
ENSMUSG00000031012	Cask	2.13312	3.18517e-22	1.24835e-20
ENSMUSG00000049307	Fut4	2.13031	2.13302e-16	4.18794e-15
ENSMUSG00000054136	Adm2	2.12691	0.00176343	0.00559832
ENSMUSG00000046610	Oacyl	2.12648	2.33274e-05	0.000110309
ENSMUSG00000021069	Pygl	2.12304	1.15306e-12	1.47212e-11
ENSMUSG00000035914	Cd276	2.12287	2.45804e-23	1.13695e-21
ENSMUSG00000070522	Gm6505	2.12239	1.57519e-11	1.75622e-10
ENSMUSG00000037780	Mbl1	2.11825	3.43759e-10	3.25486e-09
ENSMUSG00000039013	Siglecf	2.10784	2.59084e-09	2.22442e-08
ENSMUSG00000022636	Alcam	2.10632	3.00442e-31	3.83241e-29
ENSMUSG00000025348	Itga7	2.09979	3.74255e-07	2.3664e-06
ENSMUSG00000001542	Ell2	2.09974	4.43835e-13	5.9304e-12
ENSMUSG00000079620	Muc4	2.09897	5.53887e-08	3.94971e-07
ENSMUSG00000030559	Rab38	2.09897	2.09782e-23	9.76935e-22
ENSMUSG00000036879	Phkb	2.0981	2.07623e-24	1.08498e-22
ENSMUSG00000020331	Hcn2	2.09773	2.78438e-06	1.53635e-05
ENSMUSG00000027338	Prnd	2.09449	2.35639e-10	2.26942e-09
ENSMUSG00000004098	Col5a3	2.09166	2.05119e-21	7.15201e-20
ENSMUSG00000038859	Baiap2l1	2.08956	1.13637e-30	1.36477e-28
ENSMUSG00000046432	Ngfrap1	2.08826	1.75466e-19	4.96355e-18
ENSMUSG00000028860	Sytl1	2.08712	9.7422e-08	6.70944e-07
ENSMUSG00000084862	Gm16278	2.08636	0.000817232	0.00281177
ENSMUSG00000029503	P2rx2	2.08525	6.62747e-08	4.68532e-07
ENSMUSG00000030934	Oat	2.08507	4.78048e-28	4.12507e-26
ENSMUSG00000006529	Itih1	2.0827	7.64988e-10	6.95773e-09
ENSMUSG00000032640	Chsy1	2.07874	5.37967e-20	1.58967e-18
ENSMUSG00000039934	Gsap	2.0783	6.16866e-22	2.35038e-20
ENSMUSG00000056536	Pign	2.07728	2.51784e-13	3.46806e-12
ENSMUSG00000085174	Gm16206	2.07326	0.00246966	0.00753968
ENSMUSG00000050390	C77080	2.07229	1.10856e-14	1.80115e-13
ENSMUSG00000022584	Ly6c2	2.07124	1.53904e-08	1.18423e-07
ENSMUSG00000042246	Tmc7	2.07032	5.09799e-11	5.34443e-10
ENSMUSG00000000794	Kcnn3	2.06381	1.57723e-07	1.05613e-06
ENSMUSG00000035964	Tmem59l	2.0637	8.3771e-22	3.11668e-20
ENSMUSG00000028378	Ptgr1	2.06267	2.51102e-36	4.86498e-34
ENSMUSG00000022246	Rai14	2.06242	4.30092e-18	1.03066e-16
ENSMUSG00000031647	Mfap3l	2.06216	2.32614e-21	8.04241e-20
ENSMUSG00000076522	Igkv16-104	2.06211	1.08802e-05	5.42345e-05
ENSMUSG00000027605	Acss2	2.06063	7.2677e-15	1.20175e-13
ENSMUSG00000036523	Greb1	2.0591	8.42022e-07	5.04599e-06
ENSMUSG00000086610	Gm15408	2.05851	0.000873193	0.00298531
ENSMUSG00000031995	St14	2.05697	3.58191e-27	2.77592e-25
ENSMUSG00000070407	Hs3st3b1	2.05228	1.61636e-11	1.80017e-10
ENSMUSG00000075054	Yae1d1	2.0507	5.1119e-18	1.2179e-16
ENSMUSG00000006411	Pvrl4	2.04911	4.37591e-17	9.32289e-16
ENSMUSG00000030536	Iqgap1	2.04755	2.65007e-18	6.57301e-17
ENSMUSG00000023868	Pde10a	2.04682	1.08565e-05	5.41295e-05
ENSMUSG00000045394	Epcam	2.04373	5.32347e-22	2.04734e-20
ENSMUSG00000022035	Ccdc25	2.04249	3.70112e-14	5.67926e-13
ENSMUSG00000025437	Usp33	2.04001	2.54529e-20	7.82525e-19
ENSMUSG00000031381	Piga	2.03989	2.33885e-11	2.56861e-10
ENSMUSG00000024538	Ppic	2.0362	9.11059e-14	1.32229e-12
ENSMUSG00000090891	D6Ertd527e	2.03509	4.06585e-05	0.000183719
ENSMUSG00000019368	Sec14l4	2.03171	2.49308e-15	4.35378e-14
ENSMUSG00000029992	Gfpt1	2.02735	4.10742e-26	2.81181e-24
ENSMUSG00000053687	Dpep2	2.02698	1.07757e-21	3.94476e-20
ENSMUSG00000030834	Abcc6	2.02281	0.000416544	0.0015339
ENSMUSG00000078773	Rad54b	2.02094	5.77362e-05	0.000252713
ENSMUSG00000040653	Ppp1r14c	2.02089	8.05577e-28	6.75271e-26
ENSMUSG00000029816	Gpnmb	2.02007	9.35684e-07	5.56184e-06
ENSMUSG00000026398	Nr5a2	2.01801	0.00047742	0.00173137
ENSMUSG00000042216	Sgsm1	2.01554	1.45926e-17	3.3188e-16
ENSMUSG00000090550	Prlh	2.01476	0.00118971	0.00394653
ENSMUSG00000031434	Morc4	2.01348	1.40828e-13	2.00568e-12
ENSMUSG00000010760	Phlda2	2.01277	6.12537e-07	3.75513e-06
ENSMUSG00000025153	Fasn	2.00726	6.28062e-10	5.77632e-09
ENSMUSG00000024579	Pcyox1l	2.0037	2.51423e-17	5.57009e-16
ENSMUSG00000028115	Bnipl	1.99988	4.53575e-21	1.51959e-19
ENSMUSG00000079434	Neu2	1.99855	6.7362e-08	4.75073e-07
ENSMUSG00000032593	Amigo3	1.99669	4.78925e-14	7.24277e-13
ENSMUSG00000030138	Bms1	1.99446	3.766e-10	3.55298e-09
ENSMUSG00000022144	Gdnf	1.99255	4.17125e-13	5.60268e-12
ENSMUSG00000031628	Casp3	1.98891	1.64588e-09	1.44451e-08
ENSMUSG00000032357	Tinag	1.98643	3.81625e-13	5.14268e-12
ENSMUSG00000034648	Lrrn1	1.98507	0.00313397	0.009309
ENSMUSG00000063663	Brwd3	1.98353	6.62489e-19	1.76925e-17
ENSMUSG00000018166	Erbb3	1.98256	2.0237e-22	8.10754e-21
ENSMUSG00000030162	Olr1	1.97825	1.84468e-06	1.04797e-05
ENSMUSG00000000159	Igsf5	1.97481	1.31114e-22	5.34262e-21
ENSMUSG00000000627	Sema4f	1.97455	2.90976e-14	4.5271e-13
ENSMUSG00000042784	Muc1	1.97409	2.04321e-14	3.23029e-13
ENSMUSG00000005148	Klf5	1.9706	2.77059e-20	8.50518e-19
ENSMUSG00000086763	Plxna4os1	1.96948	0.000142028	0.000575832
ENSMUSG00000042460	C1galt1	1.96932	2.04337e-18	5.13643e-17
ENSMUSG00000026249	Serpine2	1.96493	6.72691e-23	2.8987e-21
ENSMUSG00000085767	Gm13563	1.96256	6.87161e-06	3.55203e-05
ENSMUSG00000032289	Thsd4	1.96197	2.67505e-25	1.63992e-23
ENSMUSG00000019810	Fuca2	1.96136	2.8169e-18	6.94487e-17
ENSMUSG00000056429	Tgoln1	1.96131	5.55436e-16	1.04651e-14
ENSMUSG00000032013	Trim29	1.95834	5.4196e-09	4.45031e-08
ENSMUSG00000051000	Fam160a1	1.95827	8.80109e-28	7.34748e-26
ENSMUSG00000048234	Rnf149	1.95447	4.08421e-14	6.23624e-13
ENSMUSG00000036155	Mgat5	1.95291	1.18573e-14	1.92348e-13
ENSMUSG00000046352	Gjb2	1.95093	1.35704e-11	1.52794e-10
ENSMUSG00000028555	Ttc39a	1.94646	1.54653e-19	4.41127e-18
ENSMUSG00000035459	Stab2	1.94499	0.00308721	0.00918471
ENSMUSG00000073295	Nudt11	1.94496	3.82174e-18	9.27743e-17
ENSMUSG00000087259	2610035D17Rik	1.94314	0.000576371	0.00204933
ENSMUSG00000028047	Thbs3	1.94162	9.84092e-23	4.10778e-21
ENSMUSG00000049929	Lpar4	1.9373	5.30454e-07	3.28031e-06
ENSMUSG00000041261	Car8	1.93646	6.88326e-13	9.06164e-12
ENSMUSG00000028405	Aco1	1.93634	7.18729e-24	3.5397e-22
ENSMUSG00000053886	Sh2d4a	1.93303	2.52619e-17	5.59056e-16
ENSMUSG00000026285	Pdcd1	1.93301	0.00121054	0.00400722
ENSMUSG00000064193	Gm4735	1.93301	2.29371e-05	0.000108589
ENSMUSG00000022546	Gpt	1.93184	1.47661e-08	1.13833e-07
ENSMUSG00000021795	Sftpd	1.93109	1.43503e-29	1.47356e-27
ENSMUSG00000031660	Brd7	1.92978	7.50845e-23	3.21252e-21
ENSMUSG00000023067	Cdkn1a	1.92651	1.59912e-06	9.14542e-06
ENSMUSG00000037868	Egr2	1.92646	2.53951e-14	3.98426e-13
ENSMUSG00000028385	Snx30	1.92348	9.46668e-21	3.03303e-19
ENSMUSG00000048922	Cdca2	1.92243	1.29147e-07	8.74188e-07
ENSMUSG00000026051	1500015O10Rik	1.92238	0.00234022	0.0071883
ENSMUSG00000030789	Itgax	1.92215	3.82377e-10	3.60223e-09
ENSMUSG00000070369	Itgad	1.91993	2.55401e-10	2.44872e-09
ENSMUSG00000022814	Umps	1.91558	2.45703e-15	4.30178e-14
ENSMUSG00000042473	Tbc1d8b	1.91352	8.04456e-13	1.05297e-11
ENSMUSG00000079297	Gm2223	1.91177	2.96814e-05	0.000137166
ENSMUSG00000031443	F7	1.91079	6.95422e-09	5.62944e-08
ENSMUSG00000020330	Hmmr	1.9097	6.23099e-06	3.25696e-05
ENSMUSG00000022176	Rem2	1.9088	1.97502e-12	2.45824e-11
ENSMUSG00000039865	Slc44a3	1.90872	1.58299e-19	4.50901e-18
ENSMUSG00000024268	Celf4	1.90488	1.18094e-06	6.91293e-06
ENSMUSG00000024232	Bambi	1.90296	3.78166e-17	8.18378e-16
ENSMUSG00000022367	Has2	1.90094	0.000415261	0.00152945
ENSMUSG00000074934	Grem1	1.89781	0.000895916	0.00305486
ENSMUSG00000038943	Prc1	1.89728	7.43098e-09	5.98191e-08
ENSMUSG00000054196	Cthrc1	1.89664	4.77437e-10	4.42869e-09
ENSMUSG00000025481	Urah	1.89524	2.86458e-12	3.48724e-11
ENSMUSG00000026409	Pfkfb2	1.89421	1.93473e-26	1.39416e-24
ENSMUSG00000017390	Aldoc	1.89393	3.31588e-09	2.80355e-08
ENSMUSG00000056004	9330182L06Rik	1.89113	5.84841e-17	1.2256e-15
ENSMUSG00000052133	Sema5b	1.89022	0.00336105	0.00989192
ENSMUSG00000032328	Tmem30a	1.88545	1.43026e-09	1.26445e-08
ENSMUSG00000024165	Hn1l	1.88481	2.17401e-14	3.42916e-13
ENSMUSG00000045761	Fam179a	1.88366	8.20685e-17	1.69561e-15
ENSMUSG00000089661	Mia	1.88365	3.61377e-06	1.95203e-05
ENSMUSG00000074923	Pak6	1.88268	6.4015e-08	4.53493e-07
ENSMUSG00000032327	Stra6	1.8824	0.000615667	0.00217138
ENSMUSG00000024386	Proc	1.88075	0.00202196	0.00630887
ENSMUSG00000026321	Tnfrsf11a	1.87738	2.64266e-16	5.13943e-15
ENSMUSG00000040133	Gpr176	1.87667	0.000440234	0.00160988
ENSMUSG00000026870	Cutal	1.87651	2.56253e-17	5.66488e-16
ENSMUSG00000070305	Mpzl3	1.87646	4.47825e-10	4.16804e-09
ENSMUSG00000020656	Grhl1	1.87526	3.94412e-08	2.86787e-07
ENSMUSG00000064105	Cnnm2	1.87414	2.03573e-17	4.57415e-16
ENSMUSG00000033161	Atp1a1	1.87381	1.74625e-15	3.12666e-14
ENSMUSG00000071714	Csf2rb2	1.87337	1.03757e-06	6.11614e-06
ENSMUSG00000076534	Igkv12-89	1.87087	0.00139189	0.00453373
ENSMUSG00000027322	Siglec1	1.86668	8.16477e-06	4.16285e-05
ENSMUSG00000024500	Ppp2r2b	1.86442	1.01693e-10	1.02527e-09
ENSMUSG00000063727	Tnfrsf11b	1.86345	6.8238e-05	0.000294784
ENSMUSG00000028039	Efna3	1.86283	6.75777e-11	6.96359e-10
ENSMUSG00000024349	Tmem173	1.86132	2.97542e-25	1.80255e-23
ENSMUSG00000024659	Anxa1	1.8567	1.62845e-10	1.59483e-09
ENSMUSG00000090166	Ear10	1.85488	5.71825e-06	3.0004e-05
ENSMUSG00000020679	Hnf1b	1.85299	5.63176e-15	9.48029e-14
ENSMUSG00000074361	C5ar2	1.85286	1.09646e-07	7.50353e-07
ENSMUSG00000071669	Snx29	1.85195	2.33307e-11	2.56364e-10
ENSMUSG00000083083	Gm15382	1.85024	0.00156653	0.00503315
ENSMUSG00000059149	Mfsd4	1.85014	0.000357569	0.00133516
ENSMUSG00000003746	Man1a	1.84962	1.9023e-15	3.38541e-14
ENSMUSG00000036687	Tmem184a	1.84754	2.43585e-20	7.5e-19
ENSMUSG00000042249	Adrbk2	1.84744	5.47421e-21	1.81329e-19
ENSMUSG00000041189	Chrnb1	1.84271	2.42835e-23	1.12576e-21
ENSMUSG00000039187	Fanci	1.84213	2.96196e-07	1.90629e-06
ENSMUSG00000066438	Plekhd1	1.84055	3.75557e-19	1.02701e-17
ENSMUSG00000031493	Ggn	1.84046	3.27327e-06	1.78358e-05
ENSMUSG00000024580	Grpel2	1.83807	1.00984e-15	1.84675e-14
ENSMUSG00000032796	Lama1	1.83663	5.46451e-05	0.000240516
ENSMUSG00000020566	Atp6v1c2	1.83278	1.77747e-15	3.17425e-14
ENSMUSG00000071506	Tmem139	1.8327	1.11543e-13	1.60305e-12
ENSMUSG00000007034	Slc44a4	1.83269	5.43977e-16	1.02681e-14
ENSMUSG00000062785	Kcnc3	1.83029	6.17214e-09	5.03005e-08
ENSMUSG00000041362	Shtn1	1.82825	7.0615e-14	1.03513e-12
ENSMUSG00000040525	Cblc	1.82663	1.12305e-09	1.0041e-08
ENSMUSG00000028212	Ccne2	1.8256	3.76529e-05	0.000171041
ENSMUSG00000048677	Tpcn2	1.82478	2.33571e-14	3.67575e-13
ENSMUSG00000032232	Cgnl1	1.82425	1.86657e-20	5.81695e-19
ENSMUSG00000033983	Coil	1.82126	1.8782e-16	3.7089e-15
ENSMUSG00000022479	Vdr	1.81948	6.15067e-11	6.36996e-10
ENSMUSG00000051499	Zfp786	1.81874	0.00278012	0.00838159
ENSMUSG00000068196	Col8a1	1.81857	1.26588e-08	9.84752e-08
ENSMUSG00000056370	Sftpb	1.81783	3.37164e-10	3.19683e-09
ENSMUSG00000022661	Cd200	1.81724	1.55227e-30	1.81131e-28
ENSMUSG00000020098	Pcbd1	1.81581	2.92636e-14	4.54603e-13
ENSMUSG00000000392	Fap	1.81267	0.00147697	0.00477904
ENSMUSG00000039428	Tmem135	1.81217	1.41169e-29	1.45688e-27
ENSMUSG00000024867	Pip5k1b	1.81039	1.11892e-20	3.55715e-19
ENSMUSG00000036091	Hyal3	1.80996	6.57007e-08	4.64954e-07
ENSMUSG00000026525	Opn3	1.80932	3.39537e-07	2.16488e-06
ENSMUSG00000029776	Hibadh	1.80912	5.67163e-23	2.47826e-21
ENSMUSG00000076569	Igkv5-39	1.80798	8.98689e-05	0.000378282
ENSMUSG00000057421	Las1l	1.80578	6.34455e-09	5.15828e-08
ENSMUSG00000047230	Cldn2	1.80556	0.00141205	0.00459067
ENSMUSG00000028664	Ephb2	1.80326	7.96853e-05	0.000339241
ENSMUSG00000020277	Pfkl	1.80258	4.33731e-25	2.54864e-23
ENSMUSG00000049709	Nlrp10	1.8018	6.92977e-07	4.21429e-06
ENSMUSG00000029452	Tmem116	1.79656	1.37085e-19	3.92106e-18
ENSMUSG00000041351	Rap1gap	1.79592	1.14649e-08	8.97653e-08
ENSMUSG00000026600	Soat1	1.79518	4.41707e-22	1.71157e-20
ENSMUSG00000028238	Atp6v0d2	1.79481	9.2015e-06	4.63847e-05
ENSMUSG00000026986	Hnmt	1.79479	5.06615e-11	5.31648e-10
ENSMUSG00000040969	Arhgef38	1.79413	1.39945e-11	1.57138e-10
ENSMUSG00000021097	Clmn	1.79253	1.09835e-12	1.4098e-11
ENSMUSG00000024112	Cacna1h	1.78955	0.00253252	0.00771668
ENSMUSG00000042035	Igsf3	1.7875	4.59581e-24	2.33047e-22
ENSMUSG00000027339	Rassf2	1.78617	3.09327e-16	5.98742e-15
ENSMUSG00000027901	Dennd2d	1.7826	5.0568e-24	2.54538e-22
ENSMUSG00000022184	Fbxo4	1.78145	2.69178e-21	9.18289e-20
ENSMUSG00000036825	Ssx2ip	1.77956	8.73704e-19	2.29747e-17
ENSMUSG00000022074	Tnfrsf10b	1.77903	1.2428e-09	1.10586e-08
ENSMUSG00000048458	Fam212b	1.77889	6.98575e-14	1.02476e-12
ENSMUSG00000037071	Scd1	1.77879	1.38643e-05	6.79223e-05
ENSMUSG00000028024	Enpep	1.77573	7.99721e-21	2.58644e-19
ENSMUSG00000052430	Bmpr1b	1.77526	1.14547e-06	6.71745e-06
ENSMUSG00000001665	Gstt3	1.77478	6.27079e-16	1.17289e-14
ENSMUSG00000022286	Grhl2	1.77314	5.18069e-21	1.72161e-19
ENSMUSG00000037474	Dtl	1.77165	1.34407e-12	1.70285e-11
ENSMUSG00000047854	Stx19	1.77042	1.34981e-08	1.04529e-07
ENSMUSG00000026866	Kynu	1.77006	1.75647e-07	1.16929e-06
ENSMUSG00000041707	1810011H11Rik	1.7695	7.39246e-09	5.96069e-08
ENSMUSG00000005413	Hmox1	1.76878	3.84479e-17	8.31163e-16
ENSMUSG00000022871	Fetub	1.76876	3.54501e-10	3.35192e-09
ENSMUSG00000023873	1700010I14Rik	1.76782	2.03297e-09	1.76912e-08
ENSMUSG00000032113	Chek1	1.76679	7.52693e-07	4.54383e-06
ENSMUSG00000069793	Slfn9	1.76659	8.22925e-12	9.5053e-11
ENSMUSG00000056025	Clca3a1	1.76616	9.28921e-10	8.38059e-09
ENSMUSG00000024810	Il33	1.76576	5.18043e-10	4.79452e-09
ENSMUSG00000036782	Klhl13	1.76426	3.10157e-09	2.62668e-08
ENSMUSG00000009092	Derl3	1.76388	0.00165966	0.00530084
ENSMUSG00000029765	Plxna4	1.76308	1.75009e-14	2.79919e-13
ENSMUSG00000030351	Tspan11	1.75612	6.56551e-07	4.01297e-06
ENSMUSG00000023830	Igf2r	1.75539	7.56951e-25	4.29434e-23
ENSMUSG00000025010	Ccnj	1.75456	1.05278e-13	1.51832e-12
ENSMUSG00000031504	Rab20	1.75447	8.39139e-19	2.21794e-17
ENSMUSG00000025804	Ccr1	1.75444	2.50982e-07	1.63269e-06
ENSMUSG00000032827	Ppp1r9a	1.75374	6.10366e-12	7.17521e-11
ENSMUSG00000022385	Gtse1	1.75336	0.000181495	0.000720819
ENSMUSG00000085873	Ttc39aos1	1.75301	0.000264955	0.00101594
ENSMUSG00000052566	Hook2	1.75119	1.09953e-22	4.53435e-21
ENSMUSG00000028698	Pik3r3	1.74947	6.06388e-10	5.58949e-09
ENSMUSG00000035311	Gnptab	1.74919	5.24695e-20	1.55493e-18
ENSMUSG00000030670	Cyp2r1	1.7489	6.09002e-07	3.7368e-06
ENSMUSG00000033361	Prrg3	1.74849	3.47112e-12	4.18102e-11
ENSMUSG00000025044	Msr1	1.74449	3.49592e-07	2.22346e-06
ENSMUSG00000049866	Arl4c	1.74376	1.86677e-12	2.32915e-11
ENSMUSG00000026187	Xrcc5	1.74336	1.72405e-21	6.12575e-20
ENSMUSG00000029173	Sepsecs	1.74334	3.84208e-16	7.40195e-15
ENSMUSG00000033917	Gde1	1.73992	1.35254e-13	1.92897e-12
ENSMUSG00000019951	Uhrf1bp1l	1.73743	5.95213e-16	1.11634e-14
ENSMUSG00000033208	S100b	1.73515	0.00199857	0.00624729
ENSMUSG00000030946	Lhpp	1.73396	1.49622e-20	4.70566e-19
ENSMUSG00000030660	Pik3c2a	1.73077	7.2644e-13	9.55115e-12
ENSMUSG00000052151	Ppap2c	1.73019	2.37389e-16	4.63427e-15
ENSMUSG00000088389	Gm24685	1.72946	0.00173187	0.00551004
ENSMUSG00000015217	Hmgb3	1.72857	2.46156e-12	3.03076e-11
ENSMUSG00000018927	Ccl6	1.72691	5.36621e-09	4.40823e-08
ENSMUSG00000047534	Mis18bp1	1.7263	0.000138002	0.000560995
ENSMUSG00000022964	Tmem50b	1.72568	9.90044e-16	1.8154e-14
ENSMUSG00000028865	Cd164l2	1.72559	1.07082e-06	6.29767e-06
ENSMUSG00000024883	Rin1	1.72556	9.21562e-13	1.19483e-11
ENSMUSG00000022808	Snx4	1.72546	5.21942e-18	1.24208e-16
ENSMUSG00000046329	Slc25a23	1.72334	3.58338e-12	4.3011e-11
ENSMUSG00000042712	Wbp5	1.72305	3.89157e-12	4.66012e-11
ENSMUSG00000039062	Anpep	1.72266	2.13351e-08	1.60792e-07
ENSMUSG00000005233	Spc25	1.72233	8.81324e-05	0.000371658
ENSMUSG00000079037	Prnp	1.72086	1.42645e-13	2.02594e-12
ENSMUSG00000028327	Stra6l	1.71814	5.27058e-07	3.26128e-06
ENSMUSG00000024590	Lmnb1	1.71805	2.5648e-10	2.45792e-09
ENSMUSG00000034795	Ccdc122	1.71604	7.61876e-07	4.5925e-06
ENSMUSG00000034285	Nipsnap1	1.71577	5.48631e-15	9.25104e-14
ENSMUSG00000025059	Gk	1.71414	7.70444e-12	8.93428e-11
ENSMUSG00000036745	Ttll7	1.71362	2.80985e-14	4.38495e-13
ENSMUSG00000028527	Ak4	1.7128	3.05053e-05	0.000140752
ENSMUSG00000038642	Ctss	1.71216	3.3422e-12	4.03995e-11
ENSMUSG00000005950	P2rx5	1.71156	2.1661e-24	1.12907e-22
ENSMUSG00000040734	Ppp1r13l	1.71087	7.04612e-18	1.65568e-16
ENSMUSG00000042306	S100a14	1.71066	7.21494e-09	5.829e-08
ENSMUSG00000020029	Nudt4	1.70918	7.99007e-16	1.47698e-14
ENSMUSG00000059708	Akap17b	1.70873	1.07288e-10	1.07534e-09
ENSMUSG00000031659	Adcy7	1.70857	2.71939e-11	2.94713e-10
ENSMUSG00000001672	Marveld3	1.70849	3.8641e-24	1.97405e-22
ENSMUSG00000056749	Nfil3	1.7081	3.84867e-09	3.22745e-08
ENSMUSG00000039682	Lap3	1.70665	3.01055e-09	2.55803e-08
ENSMUSG00000033902	Mapkbp1	1.70657	1.11226e-19	3.21273e-18
ENSMUSG00000039813	Tbc1d2	1.70641	7.22488e-16	1.34644e-14
ENSMUSG00000040522	Tlr8	1.70611	6.5786e-05	0.000285091
ENSMUSG00000028068	Iqgap3	1.70564	3.86487e-07	2.43924e-06
ENSMUSG00000021242	Npc2	1.70444	1.27961e-19	3.68575e-18
ENSMUSG00000025359	Pmel	1.70418	4.58618e-05	0.000205557
ENSMUSG00000038295	Atg9b	1.70395	4.70275e-05	0.000210369
ENSMUSG00000030200	Bcl2l14	1.70178	3.02942e-14	4.69194e-13
ENSMUSG00000025001	Hells	1.69896	3.70711e-09	3.11637e-08
ENSMUSG00000058799	Nap1l1	1.69598	2.28995e-06	1.28318e-05
ENSMUSG00000054942	Fam73a	1.69389	1.40864e-12	1.78356e-11
ENSMUSG00000051669	AU021092	1.69358	1.19831e-08	9.34663e-08
ENSMUSG00000025786	Zdhhc3	1.68991	1.75427e-24	9.30942e-23
ENSMUSG00000042331	Specc1	1.68985	3.07056e-13	4.19004e-12
ENSMUSG00000035435	Abca17	1.68677	0.00102441	0.00344213
ENSMUSG00000027358	Bmp2	1.68522	1.18102e-10	1.17913e-09
ENSMUSG00000007030	Vwa7	1.6816	1.30475e-12	1.65508e-11
ENSMUSG00000018906	P4ha2	1.68117	1.64565e-09	1.44451e-08
ENSMUSG00000020037	Rfx4	1.68096	0.00233051	0.00716279
ENSMUSG00000050989	Sepn1	1.68038	1.17012e-17	2.682e-16
ENSMUSG00000023175	Bsg	1.67499	8.03453e-11	8.18884e-10
ENSMUSG00000003309	Ap1m2	1.67417	8.50582e-31	1.03979e-28
ENSMUSG00000024130	Abca3	1.67403	2.58043e-11	2.80839e-10
ENSMUSG00000026885	Ttll11	1.67334	9.00637e-08	6.24667e-07
ENSMUSG00000071713	Csf2rb	1.67109	4.69663e-08	3.38437e-07
ENSMUSG00000066456	Hmgn3	1.67065	3.76131e-15	6.4533e-14
ENSMUSG00000045441	Gprin3	1.6697	3.19528e-06	1.74479e-05
ENSMUSG00000040722	Scamp5	1.66723	3.42243e-19	9.38404e-18
ENSMUSG00000033253	Szt2	1.66446	6.36614e-09	5.17174e-08
ENSMUSG00000072082	Ccnf	1.66287	9.07916e-10	8.2032e-09
ENSMUSG00000049882	Vcpkmt	1.66172	1.93296e-05	9.25773e-05
ENSMUSG00000056091	St3gal5	1.66102	2.87357e-23	1.31143e-21
ENSMUSG00000037110	Ralgapa2	1.66067	1.76929e-14	2.8255e-13
ENSMUSG00000000889	Dbh	1.65999	9.9539e-05	0.000414639
ENSMUSG00000022057	Adamdec1	1.65857	1.18446e-05	5.87143e-05
ENSMUSG00000039438	Ttc36	1.65836	0.000102062	0.000423873
ENSMUSG00000046805	Mpeg1	1.65782	9.94877e-10	8.9417e-09
ENSMUSG00000010080	Epn3	1.65683	2.43872e-07	1.59098e-06
ENSMUSG00000054027	Nt5dc3	1.65659	3.25229e-08	2.39313e-07
ENSMUSG00000071454	Dtnb	1.65643	5.16494e-19	1.39203e-17
ENSMUSG00000020089	Ppa1	1.65471	2.67879e-15	4.65829e-14
ENSMUSG00000049717	Lig4	1.65184	1.57002e-13	2.21453e-12
ENSMUSG00000038375	Trp53inp2	1.65103	4.13483e-17	8.864e-16
ENSMUSG00000030103	Bhlhe40	1.64948	8.58233e-07	5.13116e-06
ENSMUSG00000029188	Slc34a2	1.64947	6.52353e-11	6.73912e-10
ENSMUSG00000021109	Hif1a	1.64861	1.44456e-12	1.82679e-11
ENSMUSG00000084835	Gm12352	1.64776	2.7197e-05	0.00012674
ENSMUSG00000032220	Myo1e	1.64758	1.44536e-20	4.55966e-19
ENSMUSG00000090946	Ccdc71l	1.64755	2.66414e-11	2.89183e-10
ENSMUSG00000050107	Gsg2	1.64515	5.43678e-07	3.35402e-06
ENSMUSG00000048578	Mlec	1.64501	1.11386e-12	1.42792e-11
ENSMUSG00000001249	Hpn	1.64428	3.82179e-05	0.000173416
ENSMUSG00000004371	Il11	1.64318	7.03925e-05	0.000303326
ENSMUSG00000085184	4933439K11Rik	1.64236	3.27976e-05	0.000150383
ENSMUSG00000028786	Tmem54	1.64235	0.000133529	0.000543888
ENSMUSG00000033295	Ptprf	1.64198	5.46389e-14	8.17275e-13
ENSMUSG00000062300	Pvrl2	1.64158	4.21892e-11	4.46389e-10
ENSMUSG00000022033	Pbk	1.64155	6.28359e-05	0.000273287
ENSMUSG00000057666	Gapdh	1.64153	5.64927e-11	5.89228e-10
ENSMUSG00000019990	Pde7b	1.6412	2.8657e-10	2.73226e-09
ENSMUSG00000030513	Pcsk6	1.64033	1.7301e-09	1.51648e-08
ENSMUSG00000033059	Pygb	1.64031	1.15715e-25	7.52038e-24
ENSMUSG00000020205	Phlda1	1.63843	5.28452e-21	1.75328e-19
ENSMUSG00000042417	Ccno	1.63823	2.00511e-05	9.57427e-05
ENSMUSG00000061859	Inadl	1.63816	2.85267e-23	1.30563e-21
ENSMUSG00000021714	Cenpk	1.63724	0.00235407	0.00722547
ENSMUSG00000016382	Pls3	1.63447	6.3149e-22	2.39721e-20
ENSMUSG00000026893	Gca	1.63301	4.72492e-16	9.00982e-15
ENSMUSG00000024084	Qpct	1.631	8.04686e-06	4.10784e-05
ENSMUSG00000048612	Myof	1.63021	2.41207e-14	3.79301e-13
ENSMUSG00000031445	Proz	1.63002	0.00236096	0.00724153
ENSMUSG00000083773	Gm13394	1.62978	4.77324e-10	4.42869e-09
ENSMUSG00000027671	Actl6a	1.62886	3.96149e-16	7.61059e-15
ENSMUSG00000001131	Timp1	1.62836	0.000485616	0.00175915
ENSMUSG00000057246	BC051142	1.62797	0.000147879	0.000597598
ENSMUSG00000060988	Galnt13	1.62786	4.71868e-06	2.50926e-05
ENSMUSG00000058290	Espl1	1.62683	1.86085e-14	2.96026e-13
ENSMUSG00000022034	Esco2	1.62607	0.00235047	0.00721764
ENSMUSG00000057176	Gm166	1.62569	6.70687e-08	4.73656e-07
ENSMUSG00000038331	Satb2	1.62492	9.55359e-06	4.80181e-05
ENSMUSG00000075334	Rprm	1.62405	3.66088e-11	3.89956e-10
ENSMUSG00000028919	Arhgef19	1.62047	3.56224e-08	2.60626e-07
ENSMUSG00000027663	Zmat3	1.61923	4.42302e-12	5.275e-11
ENSMUSG00000028173	Wls	1.615	3.20965e-11	3.43853e-10
ENSMUSG00000025823	Pdia4	1.61355	3.47425e-08	2.54551e-07
ENSMUSG00000039990	Edrf1	1.61234	2.36629e-11	2.59043e-10
ENSMUSG00000042734	Ttc9	1.61186	3.00389e-11	3.23016e-10
ENSMUSG00000034898	Filip1	1.61137	9.49975e-11	9.62014e-10
ENSMUSG00000006262	Mob1b	1.61136	4.15371e-10	3.88632e-09
ENSMUSG00000041431	Ccnb1	1.61025	0.000400603	0.00148077
ENSMUSG00000021451	Sema4d	1.61007	6.48492e-14	9.60208e-13
ENSMUSG00000047507	Baiap3	1.60973	1.67624e-05	8.09045e-05
ENSMUSG00000035683	Melk	1.60798	7.36552e-06	3.78353e-05
ENSMUSG00000092300	Cdk3-ps	1.60786	0.000229755	0.000893313
ENSMUSG00000031089	Slc6a14	1.60591	3.09187e-13	4.21351e-12
ENSMUSG00000015880	Ncapg	1.60571	0.000544235	0.00194619
ENSMUSG00000026672	Optn	1.60418	2.27952e-15	4.01841e-14
ENSMUSG00000026039	Sgol2a	1.60344	6.35743e-07	3.89274e-06
ENSMUSG00000044122	Proca1	1.6026	3.58871e-05	0.000163434
ENSMUSG00000020917	Acly	1.60226	7.01017e-20	2.05082e-18
ENSMUSG00000041625	Ggact	1.60128	7.52738e-18	1.7607e-16
ENSMUSG00000027895	Kcnc4	1.60105	0.000678739	0.00237152
ENSMUSG00000047040	Prr15l	1.59845	1.57306e-12	1.98318e-11
ENSMUSG00000007888	Crlf1	1.59774	1.01418e-12	1.30585e-11
ENSMUSG00000028699	Tspan1	1.5975	4.68839e-12	5.57853e-11
ENSMUSG00000029206	Nsun7	1.59728	0.000561598	0.00200252
ENSMUSG00000023456	Tpi1	1.5968	6.41587e-14	9.50668e-13
ENSMUSG00000024535	Snx24	1.59667	8.51081e-17	1.74786e-15
ENSMUSG00000062794	Zfp599	1.59639	1.9599e-05	9.378e-05
ENSMUSG00000028080	Lrba	1.59517	1.9215e-22	7.72245e-21
ENSMUSG00000066357	Wdr6	1.59419	2.43256e-13	3.36188e-12
ENSMUSG00000064247	Plcxd1	1.59321	0.000430904	0.00158139
ENSMUSG00000004698	Hdac9	1.59305	3.86995e-10	3.6424e-09
ENSMUSG00000040010	Slc7a5	1.59172	1.51227e-05	7.35611e-05
ENSMUSG00000079311	Gm3222	1.59143	0.00338135	0.0099474
ENSMUSG00000032332	Col12a1	1.58971	1.51152e-08	1.16393e-07
ENSMUSG00000046591	Ticrr	1.58945	0.000106726	0.000442168
ENSMUSG00000050493	Fam167b	1.58501	1.50002e-05	7.30343e-05
ENSMUSG00000001496	Nkx2-1	1.58422	6.16015e-15	1.0319e-13
ENSMUSG00000089876	Tmem102	1.58378	2.39726e-09	2.06947e-08
ENSMUSG00000029994	Anxa4	1.58164	1.2263e-17	2.80451e-16
ENSMUSG00000027186	Elf5	1.58119	2.47753e-09	2.13427e-08
ENSMUSG00000024672	Ms4a7	1.57972	4.6273e-08	3.33793e-07
ENSMUSG00000020532	Acaca	1.57918	3.41998e-14	5.27694e-13
ENSMUSG00000032261	Sh3bgrl2	1.57619	1.11948e-10	1.11931e-09
ENSMUSG00000006435	Neurl1a	1.57572	3.5802e-06	1.93542e-05
ENSMUSG00000001228	Uhrf1	1.57509	4.03023e-09	3.3687e-08
ENSMUSG00000046413	Irx3os	1.57503	6.75648e-14	9.95394e-13
ENSMUSG00000036368	Rmdn2	1.57313	8.97865e-12	1.03187e-10
ENSMUSG00000068299	1700019G17Rik	1.57138	7.59844e-14	1.11146e-12
ENSMUSG00000020865	Abcc3	1.56991	4.06657e-17	8.73724e-16
ENSMUSG00000070348	Ccnd1	1.56709	1.69093e-12	2.12006e-11
ENSMUSG00000072572	Slc39a2	1.56621	0.000271688	0.00103962
ENSMUSG00000029772	Ahcyl2	1.56393	8.37735e-25	4.68789e-23
ENSMUSG00000031444	F10	1.56389	1.64899e-06	9.41749e-06
ENSMUSG00000025127	Gcgr	1.56343	0.000242918	0.000938983
ENSMUSG00000061414	Cracr2a	1.5623	5.24156e-06	2.76796e-05
ENSMUSG00000025417	Pip4k2c	1.56018	2.54625e-25	1.57034e-23
ENSMUSG00000039485	Tspyl4	1.55964	1.16286e-07	7.9078e-07
ENSMUSG00000022763	Aifm3	1.55897	3.29184e-12	3.98377e-11
ENSMUSG00000042429	Adora1	1.55834	1.00754e-07	6.92496e-07
ENSMUSG00000027108	Ola1	1.55789	3.36517e-11	3.59576e-10
ENSMUSG00000029375	Cxcl15	1.55788	1.38842e-08	1.07357e-07
ENSMUSG00000084128	Esrp2	1.55671	5.45388e-16	1.02853e-14
ENSMUSG00000045790	Ccdc149	1.55584	3.1516e-12	3.82081e-11
ENSMUSG00000044708	Kcnj10	1.55491	4.64237e-14	7.03619e-13
ENSMUSG00000087366	Junos	1.55268	3.85276e-06	2.07023e-05
ENSMUSG00000021359	Tfap2a	1.55245	0.00247103	0.00754275
ENSMUSG00000025260	Hsd17b10	1.55187	2.55859e-14	4.01113e-13
ENSMUSG00000052459	Atp6v1a	1.55158	2.58959e-12	3.17317e-11
ENSMUSG00000087476	Rap1gapos	1.55046	0.000910531	0.00309801
ENSMUSG00000028127	Abcd3	1.55037	4.41257e-20	1.32681e-18
ENSMUSG00000013766	Ly6g6e	1.54966	8.2905e-05	0.000351491
ENSMUSG00000021939	Ctsb	1.54946	6.23288e-21	2.03829e-19
ENSMUSG00000035941	Ibtk	1.54925	6.91492e-11	7.11482e-10
ENSMUSG00000067341	H2-Eb2	1.54925	0.00321284	0.00951299
ENSMUSG00000021185	9030617O03Rik	1.54892	9.14373e-10	8.25428e-09
ENSMUSG00000045594	Glb1	1.54857	5.14895e-24	2.58543e-22
ENSMUSG00000017146	Brca1	1.54805	5.9171e-08	4.20774e-07
ENSMUSG00000037536	Fbxo34	1.54653	1.76669e-17	3.99587e-16
ENSMUSG00000035093	Secisbp2l	1.54446	1.25179e-17	2.85963e-16
ENSMUSG00000032062	2310030G06Rik	1.54419	3.27208e-16	6.32757e-15
ENSMUSG00000038291	Snx25	1.54163	1.26148e-14	2.04153e-13
ENSMUSG00000074582	Arfgef2	1.53847	2.43628e-21	8.39494e-20
ENSMUSG00000059811	Atl2	1.5379	7.58351e-10	6.90348e-09
ENSMUSG00000031861	Lpar2	1.53764	1.04893e-09	9.39056e-09
ENSMUSG00000025747	Tyms	1.53685	3.78067e-12	4.52997e-11
ENSMUSG00000055137	Sugct	1.53555	0.00103364	0.00347029
ENSMUSG00000029759	Pon3	1.53501	5.47724e-13	7.27594e-12
ENSMUSG00000018570	2810408A11Rik	1.53382	0.000250973	0.000967748
ENSMUSG00000021768	Dusp13	1.53372	0.00152702	0.00492197
ENSMUSG00000028403	Zdhhc21	1.53237	1.00994e-06	5.9687e-06
ENSMUSG00000042451	Mybph	1.5323	8.35658e-05	0.000354073
ENSMUSG00000036086	Zranb3	1.53012	2.42424e-12	2.9884e-11
ENSMUSG00000074796	Slc4a11	1.52994	5.58171e-06	2.93467e-05
ENSMUSG00000038167	Plekhg6	1.52593	1.21354e-06	7.09032e-06
ENSMUSG00000085006	BC021767	1.52375	0.000372584	0.00138667
ENSMUSG00000022464	Slc38a4	1.52269	0.000136587	0.000555682
ENSMUSG00000079445	B3gnt7	1.52215	2.5747e-05	0.000120723
ENSMUSG00000030844	Rgs10	1.52181	1.69748e-19	4.81508e-18
ENSMUSG00000037370	Enpp1	1.52097	3.82954e-06	2.05991e-05
ENSMUSG00000037940	Inpp4b	1.52041	3.38122e-08	2.48266e-07
ENSMUSG00000027068	Dhrs9	1.52004	6.20549e-05	0.000270176
ENSMUSG00000058163	Gm5431	1.52003	3.09904e-09	2.62562e-08
ENSMUSG00000007613	Tgfbr1	1.5198	2.36146e-10	2.2726e-09
ENSMUSG00000045328	Cenpe	1.51954	1.4331e-06	8.28591e-06
ENSMUSG00000036718	Micall2	1.51872	1.96088e-07	1.29779e-06
ENSMUSG00000079884	Gm10698	1.51827	0.000400406	0.00148031
ENSMUSG00000042489	Clspn	1.51757	1.5043e-05	7.32254e-05
ENSMUSG00000004637	Wwox	1.51677	2.79595e-10	2.66824e-09
ENSMUSG00000030102	Itpr1	1.51619	1.99962e-16	3.93731e-15
ENSMUSG00000036918	Ttc7	1.51555	6.76163e-10	6.19927e-09
ENSMUSG00000001663	Gstt1	1.51546	1.34441e-08	1.0415e-07
ENSMUSG00000042225	Ammecr1	1.51538	1.51079e-06	8.68378e-06
ENSMUSG00000019942	Cdk1	1.515	8.47135e-06	4.31061e-05
ENSMUSG00000051235	Gen1	1.51455	0.00167371	0.00534157
ENSMUSG00000020777	Acox1	1.50966	3.03773e-18	7.47135e-17
ENSMUSG00000046808	Atp10d	1.50737	3.14126e-15	5.43031e-14
ENSMUSG00000034394	Lif	1.50722	9.18987e-06	4.63374e-05
ENSMUSG00000091549	Gm6548	1.50531	6.10733e-06	3.19639e-05
ENSMUSG00000031150	Ccdc120	1.50488	1.33498e-09	1.18443e-08
ENSMUSG00000021728	Emb	1.50441	2.64918e-15	4.61461e-14
ENSMUSG00000085702	Mecomos	1.50356	0.000458374	0.00166938
ENSMUSG00000017607	Tns4	1.50328	5.46966e-09	4.48783e-08
ENSMUSG00000047658	Gal3st3	1.50263	0.000967946	0.00327383
ENSMUSG00000036362	P2ry13	1.50256	1.001e-06	5.91922e-06
ENSMUSG00000046761	Fam83h	1.50075	4.11827e-10	3.85492e-09
ENSMUSG00000033389	Arhgap44	1.50059	2.33786e-21	8.06935e-20
ENSMUSG00000038831	Ralgps1	1.49948	1.54538e-13	2.184e-12
ENSMUSG00000027272	Ubr1	1.49945	4.72349e-14	7.15386e-13
ENSMUSG00000026227	2810459M11Rik	1.49942	0.00101225	0.00340797
ENSMUSG00000008601	Rab25	1.49781	1.09821e-10	1.09912e-09
ENSMUSG00000022471	Xrcc6	1.49615	2.93202e-09	2.49543e-08
ENSMUSG00000038605	Samd10	1.49525	1.34891e-10	1.33378e-09
ENSMUSG00000004626	Stxbp2	1.49487	3.88403e-20	1.17303e-18
ENSMUSG00000053646	Plxnb1	1.49396	1.37139e-10	1.35405e-09
ENSMUSG00000018171	Vmp1	1.49298	6.63149e-17	1.38405e-15
ENSMUSG00000031842	Pde4c	1.49008	1.63003e-05	7.88969e-05
ENSMUSG00000027351	Spred1	1.48775	1.04536e-09	9.36261e-09
ENSMUSG00000034957	Cebpa	1.48631	2.95051e-05	0.000136509
ENSMUSG00000030545	Pex11a	1.48477	3.31735e-13	4.50584e-12
ENSMUSG00000036995	Asap3	1.48252	6.50486e-12	7.61198e-11
ENSMUSG00000014791	Elmo3	1.48185	7.9324e-20	2.31403e-18
ENSMUSG00000036764	Dnajc12	1.47994	1.1132e-06	6.53939e-06
ENSMUSG00000020080	Hkdc1	1.47992	6.03035e-05	0.000262941
ENSMUSG00000033306	Lpp	1.47904	3.3386e-11	3.57108e-10
ENSMUSG00000078238	Gm12854	1.47734	0.00120889	0.0040024
ENSMUSG00000026779	Mastl	1.47703	0.000284086	0.00108303
ENSMUSG00000045917	6330416G13Rik	1.47696	1.40112e-15	2.53077e-14
ENSMUSG00000033669	Zfp7	1.47465	1.42313e-09	1.25869e-08
ENSMUSG00000031078	Cttn	1.47454	1.8278e-13	2.56579e-12
ENSMUSG00000033458	Fan1	1.47414	4.99179e-13	6.65259e-12
ENSMUSG00000024215	Spdef	1.47396	0.000774322	0.0026758
ENSMUSG00000012443	Kif11	1.47385	0.000458666	0.00167014
ENSMUSG00000027820	Mme	1.47316	1.08877e-05	5.42587e-05
ENSMUSG00000046818	Ddit4l	1.47289	9.81585e-07	5.81344e-06
ENSMUSG00000060969	Irx1	1.47257	1.84668e-08	1.40049e-07
ENSMUSG00000040084	Bub1b	1.47245	2.62183e-09	2.25008e-08
ENSMUSG00000035376	Hacd2	1.47229	6.44343e-16	1.20408e-14
ENSMUSG00000011256	Adam19	1.47199	1.0136e-09	9.09804e-09
ENSMUSG00000021611	Tert	1.47006	2.9413e-05	0.000136171
ENSMUSG00000057069	Ero1lb	1.46997	2.35048e-08	1.76111e-07
ENSMUSG00000029553	Tfec	1.46844	1.69791e-06	9.67803e-06
ENSMUSG00000021678	F2rl1	1.46671	1.56551e-08	1.20325e-07
ENSMUSG00000052738	Suclg1	1.46615	1.84141e-21	6.48663e-20
ENSMUSG00000000628	Hk2	1.46329	1.17676e-08	9.19954e-08
ENSMUSG00000056666	Retsat	1.45958	3.09156e-16	5.98742e-15
ENSMUSG00000027737	Slc7a11	1.45953	0.000432314	0.001586
ENSMUSG00000048120	Entpd1	1.45867	3.02807e-14	4.69194e-13
ENSMUSG00000039960	Rhou	1.45628	9.19746e-05	0.000386117
ENSMUSG00000029426	Scarb2	1.45515	1.91236e-15	3.40036e-14
ENSMUSG00000020427	Igfbp3	1.45215	7.4649e-07	4.51433e-06
ENSMUSG00000028111	Ctsk	1.45005	1.38833e-06	8.04062e-06
ENSMUSG00000040511	Pvr	1.44881	8.2929e-09	6.6269e-08
ENSMUSG00000039704	Lmbrd2	1.44868	9.69658e-11	9.80496e-10
ENSMUSG00000003134	Tbc1d8	1.44833	7.63593e-14	1.11536e-12
ENSMUSG00000002055	Spag5	1.4483	1.79147e-05	8.60817e-05
ENSMUSG00000029552	Tes	1.44827	1.99325e-08	1.50664e-07
ENSMUSG00000040147	Maob	1.4481	3.04497e-13	4.16065e-12
ENSMUSG00000022014	Epsti1	1.44662	8.82928e-07	5.2696e-06
ENSMUSG00000020914	Top2a	1.44482	1.06204e-05	5.30299e-05
ENSMUSG00000036411	9530077C05Rik	1.44445	1.03337e-06	6.09659e-06
ENSMUSG00000040260	Daam2	1.44415	7.28219e-06	3.74354e-05
ENSMUSG00000037544	Dlgap5	1.44322	0.000170472	0.000680862
ENSMUSG00000063889	Crem	1.44232	1.12292e-07	7.65654e-07
ENSMUSG00000072680	Tmem254c	1.44185	0.00048568	0.00175915
ENSMUSG00000042680	Garem	1.44122	3.87208e-07	2.44154e-06
ENSMUSG00000044626	Liph	1.44063	3.10213e-17	6.77749e-16
ENSMUSG00000063524	Eno1	1.44041	3.45144e-14	5.32149e-13
ENSMUSG00000021373	Cap2	1.43872	4.38923e-14	6.66728e-13
ENSMUSG00000040875	Osbpl10	1.4363	7.36647e-11	7.55293e-10
ENSMUSG00000024589	Nedd4l	1.43615	1.57069e-15	2.82215e-14
ENSMUSG00000022323	Hrsp12	1.43529	3.06954e-12	3.72928e-11
ENSMUSG00000042377	Fam83g	1.43452	5.2898e-12	6.25066e-11
ENSMUSG00000031985	Gnpat	1.43317	3.41848e-14	5.27694e-13
ENSMUSG00000031099	Smarca1	1.43263	0.000239968	0.00092845
ENSMUSG00000061288	Taok3	1.43197	3.65401e-14	5.61274e-13
ENSMUSG00000021048	Mthfd1	1.42997	1.78465e-23	8.3679e-22
ENSMUSG00000043079	Synpo	1.42843	7.43334e-09	5.98191e-08
ENSMUSG00000039982	Dtx4	1.42734	9.6662e-16	1.77721e-14
ENSMUSG00000042684	Npl	1.42455	1.07024e-05	5.33873e-05
ENSMUSG00000049313	Sorl1	1.42448	1.46563e-14	2.36107e-13
ENSMUSG00000001348	Acp5	1.4241	5.07135e-07	3.14179e-06
ENSMUSG00000052812	Atad2b	1.42396	1.65687e-08	1.26967e-07
ENSMUSG00000027624	Epb4.1l1	1.42304	2.15592e-09	1.87056e-08
ENSMUSG00000020937	Plcd3	1.42015	4.53129e-09	3.75238e-08
ENSMUSG00000024691	Fam111a	1.41948	2.45685e-11	2.68528e-10
ENSMUSG00000090698	Apold1	1.41935	0.00126634	0.00417111
ENSMUSG00000040808	S100g	1.41755	5.03128e-07	3.12167e-06
ENSMUSG00000020527	Myo19	1.41559	9.05548e-08	6.27861e-07
ENSMUSG00000042644	Itpr3	1.41495	1.56132e-08	1.20048e-07
ENSMUSG00000015672	Mrpl32	1.41474	4.56197e-09	3.77627e-08
ENSMUSG00000042215	Bag2	1.41255	8.15547e-06	4.15915e-05
ENSMUSG00000006526	Tmem110	1.41193	1.01379e-20	3.23294e-19
ENSMUSG00000029247	Paics	1.41181	4.59982e-12	5.47632e-11
ENSMUSG00000079316	Rab9	1.41073	3.08927e-06	1.6914e-05
ENSMUSG00000027699	Ect2	1.4095	0.000127418	0.000520444
ENSMUSG00000021319	Sfrp4	1.40936	0.00123709	0.0040846
ENSMUSG00000057406	Whsc1	1.40806	4.37286e-11	4.61725e-10
ENSMUSG00000032554	Trf	1.40728	3.69151e-08	2.697e-07
ENSMUSG00000023992	Trem2	1.40683	0.000490504	0.00177412
ENSMUSG00000067786	Nnat	1.40661	0.00265873	0.00805343
ENSMUSG00000030616	Sytl2	1.40643	7.42847e-09	5.98191e-08
ENSMUSG00000029032	Arhgef16	1.40641	5.0613e-11	5.31411e-10
ENSMUSG00000022021	Diap3	1.40486	0.000106431	0.000441035
ENSMUSG00000027323	Rad51	1.40455	3.96038e-05	0.000179427
ENSMUSG00000091900	Gm4353	1.40119	0.00259324	0.00788414
ENSMUSG00000030203	Dusp16	1.40094	2.2961e-12	2.84066e-11
ENSMUSG00000025792	Slc25a10	1.40083	3.20841e-06	1.75103e-05
ENSMUSG00000026864	Hspa5	1.3998	8.73622e-05	0.000368713
ENSMUSG00000038383	Pigu	1.39721	1.35253e-11	1.52369e-10
ENSMUSG00000036390	Gadd45a	1.39676	1.10325e-09	9.87102e-09
ENSMUSG00000001143	Lman2l	1.39604	2.50407e-07	1.62947e-06
ENSMUSG00000028603	Scp2	1.39585	5.20112e-14	7.80814e-13
ENSMUSG00000025650	Col7a1	1.39535	6.85751e-14	1.00667e-12
ENSMUSG00000030515	Tarsl2	1.39479	7.21074e-12	8.37122e-11
ENSMUSG00000026628	Atf3	1.3945	0.000121564	0.000498815
ENSMUSG00000044676	Zfp612	1.39375	3.12613e-08	2.30691e-07
ENSMUSG00000027952	Pmvk	1.39242	2.75542e-10	2.63078e-09
ENSMUSG00000033147	Slc22a15	1.39187	5.89864e-16	1.10732e-14
ENSMUSG00000025227	Tmem180	1.38774	5.08569e-05	0.000225827
ENSMUSG00000044968	Napepld	1.38661	9.26997e-08	6.41329e-07
ENSMUSG00000018774	Cd68	1.38544	7.54642e-05	0.000323129
ENSMUSG00000025607	Copg2	1.38509	2.80371e-13	3.84634e-12
ENSMUSG00000060429	Sntb1	1.38208	4.33937e-09	3.60508e-08
ENSMUSG00000030543	Mesp2	1.3819	3.87278e-06	2.0799e-05
ENSMUSG00000020326	Ccng1	1.38122	1.82919e-10	1.78038e-09
ENSMUSG00000067148	Polr1c	1.38087	1.7595e-10	1.71499e-09
ENSMUSG00000030774	Pak1	1.38022	1.56662e-13	2.21124e-12
ENSMUSG00000034206	Polq	1.38018	5.53596e-05	0.000243243
ENSMUSG00000041945	Mfsd9	1.37971	1.3633e-09	1.20837e-08
ENSMUSG00000041000	Trim62	1.37869	5.46541e-07	3.37035e-06
ENSMUSG00000042632	Pla2g6	1.37859	1.33368e-08	1.03397e-07
ENSMUSG00000055717	Slain1	1.3782	1.11341e-13	1.60127e-12
ENSMUSG00000027377	Mall	1.37722	4.12514e-08	2.9904e-07
ENSMUSG00000069539	Scyl2	1.37699	3.37518e-11	3.60458e-10
ENSMUSG00000020571	Pdia6	1.37581	2.07684e-08	1.56751e-07
ENSMUSG00000071073	Lrrc73	1.37498	6.77101e-05	0.000292627
ENSMUSG00000026202	Tuba4a	1.37465	1.42477e-08	1.09919e-07
ENSMUSG00000058952	Cfi	1.37358	0.000182109	0.0007227
ENSMUSG00000054484	Tmem62	1.37283	5.03877e-19	1.35981e-17
ENSMUSG00000039976	Tbc1d16	1.3723	1.46693e-16	2.92206e-15
ENSMUSG00000089704	Galnt2	1.37222	0.0024243	0.007413
ENSMUSG00000054693	Adam10	1.37006	3.06989e-07	1.97143e-06
ENSMUSG00000029406	Pitpnm2	1.36989	2.57932e-07	1.67472e-06
ENSMUSG00000051817	Sox12	1.36932	5.3322e-05	0.000235702
ENSMUSG00000000056	Narf	1.368	1.85605e-12	2.31719e-11
ENSMUSG00000035773	Kiss1r	1.3672	0.00102097	0.00343316
ENSMUSG00000040152	Thbs1	1.36654	5.10193e-06	2.70186e-05
ENSMUSG00000073910	Mob3b	1.3647	4.86104e-11	5.1143e-10
ENSMUSG00000028961	Pgd	1.36435	2.61852e-12	3.2048e-11
ENSMUSG00000026669	Mcm10	1.36434	3.79494e-05	0.000172274
ENSMUSG00000031400	G6pdx	1.36282	8.07442e-13	1.05553e-11
ENSMUSG00000030357	Fkbp4	1.36277	1.12397e-07	7.66114e-07
ENSMUSG00000040811	Eml2	1.3621	9.63328e-21	3.0816e-19
ENSMUSG00000011263	Exoc3l2	1.3609	3.33519e-06	1.81299e-05
ENSMUSG00000048186	Bend7	1.36052	5.44768e-19	1.46438e-17
ENSMUSG00000032908	Sgpp2	1.36037	6.1404e-08	4.36049e-07
ENSMUSG00000020604	Arsg	1.35973	1.66176e-07	1.1102e-06
ENSMUSG00000026643	Nmt2	1.3595	7.80176e-07	4.69867e-06
ENSMUSG00000040204	2810417H13Rik	1.35944	0.000215248	0.000840568
ENSMUSG00000032932	Hspa13	1.35829	4.57391e-05	0.000205097
ENSMUSG00000029705	Cux1	1.35755	3.70284e-14	5.67926e-13
ENSMUSG00000078700	D030028A08Rik	1.35703	6.47278e-06	3.36962e-05
ENSMUSG00000031629	Cenpu	1.35427	5.04111e-05	0.000223896
ENSMUSG00000038388	Mpp6	1.35215	1.63274e-08	1.25165e-07
ENSMUSG00000027187	Cat	1.35146	2.59337e-14	4.05946e-13
ENSMUSG00000028158	Mttp	1.35105	3.77049e-09	3.16836e-08
ENSMUSG00000026305	Lrrfip1	1.35066	1.16494e-09	1.03929e-08
ENSMUSG00000029735	Tpk1	1.3504	7.70872e-10	7.00815e-09
ENSMUSG00000022536	Glyr1	1.35033	3.382e-10	3.20369e-09
ENSMUSG00000032115	Hyou1	1.35032	9.15601e-06	4.62462e-05
ENSMUSG00000035704	Alg8	1.34676	5.01825e-09	4.14061e-08
ENSMUSG00000052117	D630039A03Rik	1.34598	1.10278e-08	8.65741e-08
ENSMUSG00000033952	Aspm	1.34577	0.000483054	0.00175026
ENSMUSG00000024127	Prepl	1.34575	1.83393e-12	2.29375e-11
ENSMUSG00000042766	Trim46	1.34505	1.78198e-07	1.18512e-06
ENSMUSG00000002020	Ltbp2	1.34277	1.93314e-06	1.0952e-05
ENSMUSG00000027536	Chmp4c	1.34184	1.9654e-08	1.48668e-07
ENSMUSG00000037991	Rmi2	1.34168	0.000579616	0.00205944
ENSMUSG00000024873	Cnih2	1.34144	0.000180497	0.000717413
ENSMUSG00000041650	Pcca	1.3407	8.05511e-08	5.62106e-07
ENSMUSG00000033031	C330027C09Rik	1.33764	0.000169742	0.000678339
ENSMUSG00000026355	Mcm6	1.33683	5.07506e-09	4.18245e-08
ENSMUSG00000032174	Icam5	1.33467	0.00186977	0.00589128
ENSMUSG00000027506	Tpd52	1.33419	2.14609e-12	2.66471e-11
ENSMUSG00000010830	Kdelr3	1.33269	2.08397e-06	1.17449e-05
ENSMUSG00000001247	Lsr	1.3308	1.73484e-07	1.15564e-06
ENSMUSG00000035898	Uba6	1.32985	3.86853e-07	2.44005e-06
ENSMUSG00000059040	Eno1b	1.32962	1.04086e-11	1.18823e-10
ENSMUSG00000058624	Gda	1.32654	1.4542e-06	8.3961e-06
ENSMUSG00000034353	Ramp1	1.32629	0.000522996	0.00187907
ENSMUSG00000027469	Tpx2	1.32415	4.83849e-05	0.00021583
ENSMUSG00000022952	Runx1	1.32299	6.69322e-12	7.81459e-11
ENSMUSG00000027087	Itgav	1.32284	3.98108e-07	2.50412e-06
ENSMUSG00000069792	Wfdc17	1.32267	0.00255646	0.00778616
ENSMUSG00000021318	Gli3	1.32244	2.68256e-05	0.000125237
ENSMUSG00000052485	Tmem171	1.32151	0.00166956	0.00532916
ENSMUSG00000032540	Abhd5	1.31999	1.48133e-11	1.65879e-10
ENSMUSG00000033533	Acsm1	1.31855	0.000136735	0.000556175
ENSMUSG00000022098	Bmp1	1.31759	1.5137e-13	2.14392e-12
ENSMUSG00000047694	Yipf6	1.31728	3.95485e-16	7.60494e-15
ENSMUSG00000030986	Dhx32	1.31587	3.73485e-11	3.97011e-10
ENSMUSG00000052423	B4galt3	1.31458	2.93306e-08	2.17141e-07
ENSMUSG00000019122	Ccl9	1.31406	1.72759e-05	8.31293e-05
ENSMUSG00000032306	Mpi	1.31182	1.25224e-16	2.52873e-15
ENSMUSG00000034573	Ptpn13	1.31024	7.02863e-10	6.42971e-09
ENSMUSG00000033629	Hacd3	1.30989	1.46533e-14	2.36107e-13
ENSMUSG00000031924	Cyb5b	1.3091	5.33236e-11	5.57591e-10
ENSMUSG00000029513	Prkab1	1.30863	5.36711e-08	3.83923e-07
ENSMUSG00000034177	Rnf43	1.30716	6.46076e-09	5.24445e-08
ENSMUSG00000031750	Il34	1.3066	1.17762e-08	9.20276e-08
ENSMUSG00000022899	Slc15a2	1.30592	2.57994e-09	2.21599e-08
ENSMUSG00000032577	Mapkapk3	1.3058	2.14586e-15	3.80237e-14
ENSMUSG00000045725	Prr15	1.30568	5.42532e-05	0.000238996
ENSMUSG00000062312	Erbb2	1.30532	5.7662e-09	4.71478e-08
ENSMUSG00000022881	Rfc4	1.30309	7.49296e-05	0.000321259
ENSMUSG00000019986	Ahi1	1.30255	1.28421e-09	1.14172e-08
ENSMUSG00000060510	Zfp266	1.30079	1.07191e-07	7.34773e-07
ENSMUSG00000054414	Slc30a7	1.30076	1.37789e-11	1.54802e-10
ENSMUSG00000029522	Pla2g1b	1.30029	0.000350482	0.00131252
ENSMUSG00000085235	Gm12576	1.29906	0.00020528	0.00080578
ENSMUSG00000031333	Abcb7	1.29593	3.56776e-07	2.26635e-06
ENSMUSG00000040297	Suco	1.29593	1.1437e-07	7.78802e-07
ENSMUSG00000026656	Fcgr2b	1.29566	7.42468e-06	3.80916e-05
ENSMUSG00000066607	6030419C18Rik	1.29524	2.15434e-05	0.000102416
ENSMUSG00000021696	Elovl7	1.29511	2.53449e-05	0.000119
ENSMUSG00000042599	Kdm7a	1.29443	1.71857e-08	1.31254e-07
ENSMUSG00000032068	Plet1	1.29427	7.64347e-08	5.35564e-07
ENSMUSG00000027907	S100a11	1.29403	8.16605e-08	5.69461e-07
ENSMUSG00000041037	Irgq	1.29355	1.48129e-11	1.65879e-10
ENSMUSG00000024036	Slc37a1	1.29019	8.81825e-09	7.02484e-08
ENSMUSG00000037025	Foxa2	1.28877	8.11607e-09	6.50585e-08
ENSMUSG00000042410	Agps	1.28864	3.64881e-07	2.31211e-06
ENSMUSG00000034771	Tle2	1.28851	6.31842e-09	5.1411e-08
ENSMUSG00000054702	Ap1s3	1.28625	0.000498844	0.00180048
ENSMUSG00000038400	Pmepa1	1.28602	7.10179e-08	4.99484e-07
ENSMUSG00000026980	Ly75	1.28516	2.64639e-06	1.46849e-05
ENSMUSG00000003271	Sult2b1	1.28308	7.65648e-05	0.000327518
ENSMUSG00000079227	Ccr5	1.28275	7.81647e-05	0.000333112
ENSMUSG00000028064	Sema4a	1.28263	2.21536e-07	1.4559e-06
ENSMUSG00000042787	Exog	1.28025	1.03591e-07	7.11282e-07
ENSMUSG00000039195	1110008P14Rik	1.28	2.60707e-05	0.000122073
ENSMUSG00000028289	Epha7	1.27973	3.34512e-08	2.45879e-07
ENSMUSG00000018068	Ints2	1.27972	3.94495e-08	2.86787e-07
ENSMUSG00000024727	Trpm6	1.27953	1.10356e-09	9.87102e-09
ENSMUSG00000030867	Plk1	1.2786	0.000254661	0.000980497
ENSMUSG00000033096	Apmap	1.27649	8.63331e-12	9.95521e-11
ENSMUSG00000087141	Plcxd2	1.27643	0.000344367	0.00129103
ENSMUSG00000038463	Olfml2b	1.27557	5.06527e-09	4.17605e-08
ENSMUSG00000017715	Pgs1	1.2726	2.42662e-17	5.39345e-16
ENSMUSG00000026479	Lamc2	1.27259	1.44154e-06	8.32799e-06
ENSMUSG00000041782	Lad1	1.27195	0.00293666	0.0087839
ENSMUSG00000060985	Tdrd5	1.27193	3.43331e-06	1.86238e-05
ENSMUSG00000008734	Gprc5b	1.2717	1.16458e-10	1.16328e-09
ENSMUSG00000039672	Kcne2	1.27052	0.000177533	0.000706589
ENSMUSG00000041773	Enc1	1.27028	9.47828e-23	3.96447e-21
ENSMUSG00000025151	Maged1	1.27005	4.3308e-14	6.58826e-13
ENSMUSG00000029467	Atp2a2	1.26987	2.88979e-08	2.14252e-07
ENSMUSG00000017386	Traf4	1.26972	9.18083e-06	4.63259e-05
ENSMUSG00000024079	Eif2ak2	1.26938	9.72011e-10	8.75151e-09
ENSMUSG00000024795	Kif20b	1.26924	1.62271e-05	7.86537e-05
ENSMUSG00000028937	Acot7	1.26914	0.000288531	0.00109834
ENSMUSG00000016757	Ttll12	1.2686	6.74696e-11	6.95594e-10
ENSMUSG00000037661	Gpr160	1.2685	6.70443e-06	3.47261e-05
ENSMUSG00000022742	Cpox	1.26845	1.90098e-09	1.662e-08
ENSMUSG00000076431	Sox4	1.26793	9.29182e-10	8.38059e-09
ENSMUSG00000025557	Slc15a1	1.26732	9.97334e-05	0.000415293
ENSMUSG00000021789	Sftpa1	1.26644	6.35422e-08	4.5061e-07
ENSMUSG00000003779	Kif20a	1.26638	4.76614e-05	0.000212964
ENSMUSG00000033792	Atp7a	1.26607	4.4897e-07	2.8077e-06
ENSMUSG00000023915	Tnfrsf21	1.26605	9.84157e-07	5.82635e-06
ENSMUSG00000027439	Gzf1	1.26559	6.74015e-09	5.46046e-08
ENSMUSG00000025873	Faf2	1.26522	1.92885e-10	1.87472e-09
ENSMUSG00000027281	Slx4ip	1.26438	1.9964e-07	1.3196e-06
ENSMUSG00000023991	Foxp4	1.26315	1.58813e-06	9.09016e-06
ENSMUSG00000074227	Spint2	1.26306	3.38597e-08	2.48526e-07
ENSMUSG00000022221	Ripk3	1.26185	1.24016e-06	7.23352e-06
ENSMUSG00000001173	Ocrl	1.26106	1.22239e-11	1.38315e-10
ENSMUSG00000021028	Mbip	1.2604	3.70763e-11	3.94527e-10
ENSMUSG00000078954	Arhgap8	1.25844	2.53384e-08	1.89089e-07
ENSMUSG00000053460	Ggcx	1.25838	8.00115e-07	4.80846e-06
ENSMUSG00000036478	Btg1	1.25818	1.13317e-11	1.28646e-10
ENSMUSG00000038354	Ankrd35	1.2577	0.000533271	0.00191231
ENSMUSG00000019996	Map7	1.25528	2.14953e-11	2.36956e-10
ENSMUSG00000024610	Cd74	1.25495	2.72879e-07	1.76674e-06
ENSMUSG00000040537	Adam22	1.25413	6.92022e-06	3.57356e-05
ENSMUSG00000028539	Artn	1.25373	7.09015e-06	3.65396e-05
ENSMUSG00000006527	Sfmbt1	1.25356	1.40456e-08	1.08441e-07
ENSMUSG00000063458	1700112E06Rik	1.25355	5.96161e-11	6.19917e-10
ENSMUSG00000029484	Anxa3	1.25322	2.4915e-06	1.38733e-05
ENSMUSG00000044447	Dock5	1.252	2.53323e-09	2.17951e-08
ENSMUSG00000086141	9030622O22Rik	1.25195	1.23681e-09	1.10101e-08
ENSMUSG00000022353	Mtss1	1.25011	8.42658e-14	1.22822e-12
ENSMUSG00000043782	Ccdc64b	1.2497	1.00403e-07	6.9032e-07
ENSMUSG00000040714	Klc3	1.24942	0.000488693	0.00176944
ENSMUSG00000054065	Pkp3	1.24777	3.14877e-07	2.01704e-06
ENSMUSG00000024679	Ms4a6d	1.24725	6.68639e-06	3.46589e-05
ENSMUSG00000062070	Pgk1	1.24725	5.29602e-11	5.54354e-10
ENSMUSG00000026638	Irf6	1.24722	2.70103e-09	2.31322e-08
ENSMUSG00000041608	Entpd3	1.24645	0.000491499	0.00177741
ENSMUSG00000048970	C1galt1c1	1.24612	2.34754e-07	1.5359e-06
ENSMUSG00000031255	Sytl4	1.24554	2.17724e-05	0.000103404
ENSMUSG00000024940	Ltbp3	1.24428	8.24572e-09	6.59433e-08
ENSMUSG00000063810	Alms1	1.24413	2.38949e-10	2.29635e-09
ENSMUSG00000063049	Ing2	1.24383	2.05262e-07	1.35589e-06
ENSMUSG00000058704	Memo1	1.24219	1.92605e-09	1.68321e-08
ENSMUSG00000018459	Slc13a3	1.24199	0.00083212	0.00285726
ENSMUSG00000034308	Sdr42e1	1.24192	3.86763e-07	2.44005e-06
ENSMUSG00000020124	Usp15	1.24136	2.63473e-08	1.96262e-07
ENSMUSG00000024228	Nudt12	1.2413	5.37402e-06	2.83281e-05
ENSMUSG00000019737	Syne4	1.24056	1.27697e-05	6.29353e-05
ENSMUSG00000049090	Zadh2	1.2403	3.23353e-11	3.46173e-10
ENSMUSG00000032091	Tmprss4	1.23972	3.33752e-05	0.000152792
ENSMUSG00000028696	Ipp	1.2387	1.68653e-06	9.6212e-06
ENSMUSG00000031592	Pcm1	1.23782	1.10734e-07	7.5679e-07
ENSMUSG00000032012	Pvrl1	1.23774	1.24633e-06	7.26535e-06
ENSMUSG00000079293	Clec7a	1.23758	1.54602e-06	8.87136e-06
ENSMUSG00000058325	Dock1	1.23709	1.00159e-12	1.29126e-11
ENSMUSG00000021947	Cryl1	1.23707	1.72591e-12	2.1626e-11
ENSMUSG00000032244	Fem1b	1.23593	1.88556e-07	1.24996e-06
ENSMUSG00000042510	AA986860	1.2354	2.93783e-06	1.61451e-05
ENSMUSG00000074749	Kiz	1.23416	3.7596e-11	3.99229e-10
ENSMUSG00000020961	Ston2	1.23343	9.14209e-05	0.000383956
ENSMUSG00000052748	Swt1	1.23278	1.48947e-06	8.57085e-06
ENSMUSG00000033526	Ppip5k1	1.23277	7.53797e-13	9.89184e-12
ENSMUSG00000047879	Usp14	1.23211	1.26768e-10	1.25998e-09
ENSMUSG00000027257	Pacsin3	1.23177	6.65804e-09	5.39781e-08
ENSMUSG00000054808	Actn4	1.23174	2.24414e-08	1.68573e-07
ENSMUSG00000026683	Nuf2	1.23093	0.00240055	0.0073491
ENSMUSG00000006154	Eps8l1	1.2289	1.04733e-06	6.17009e-06
ENSMUSG00000020982	Nemf	1.22812	6.05585e-10	5.5846e-09
ENSMUSG00000057440	Mpp7	1.22795	1.45084e-05	7.08581e-05
ENSMUSG00000005251	Ripk4	1.22653	1.15812e-12	1.47729e-11
ENSMUSG00000031734	Irx3	1.22577	1.1494e-07	7.81892e-07
ENSMUSG00000057060	Slc35f3	1.22505	0.00101169	0.00340665
ENSMUSG00000021557	Agtpbp1	1.22482	3.21048e-09	2.71556e-08
ENSMUSG00000022146	Osmr	1.22458	1.52739e-05	7.42439e-05
ENSMUSG00000026064	Ptp4a1	1.22403	5.8397e-08	4.15557e-07
ENSMUSG00000026274	Pask	1.22302	1.52764e-06	8.77573e-06
ENSMUSG00000032294	Pkm	1.22266	1.86989e-17	4.22e-16
ENSMUSG00000026123	Plekhb2	1.221	3.37656e-12	4.07908e-11
ENSMUSG00000028044	Cks1b	1.22059	3.18396e-06	1.73999e-05
ENSMUSG00000022665	Ccdc80	1.21932	0.00022129	0.000862196
ENSMUSG00000042626	Shc1	1.21897	1.54625e-13	2.184e-12
ENSMUSG00000034343	Ube2f	1.21827	4.2208e-13	5.65814e-12
ENSMUSG00000074505	Fat3	1.21742	3.8129e-06	2.05203e-05
ENSMUSG00000039824	Myl6b	1.2153	0.00213549	0.00662686
ENSMUSG00000056900	Usp13	1.21362	2.18164e-09	1.89048e-08
ENSMUSG00000028410	Dnaja1	1.2123	0.000459434	0.00167265
ENSMUSG00000031010	Usp9x	1.21207	5.45672e-11	5.69724e-10
ENSMUSG00000030894	Tpp1	1.21128	6.6074e-14	9.76934e-13
ENSMUSG00000029414	Kntc1	1.20843	0.000353053	0.00132118
ENSMUSG00000020829	Slc46a1	1.20786	3.40647e-07	2.17061e-06
ENSMUSG00000072889	Nfxl1	1.20754	7.76869e-08	5.43597e-07
ENSMUSG00000037455	Slc18b1	1.2056	2.36191e-12	2.91856e-11
ENSMUSG00000017057	Il13ra1	1.20535	0.000132897	0.000541634
ENSMUSG00000016256	Ctsz	1.20494	2.74449e-09	2.34751e-08
ENSMUSG00000041607	Mbp	1.20481	9.90114e-12	1.13281e-10
ENSMUSG00000020108	Ddit4	1.20477	8.36202e-05	0.00035423
ENSMUSG00000038344	Txlng	1.20441	5.70076e-05	0.000250057
ENSMUSG00000061130	Ppm1b	1.20387	5.43735e-08	3.88541e-07
ENSMUSG00000079469	Pigb	1.20374	6.83621e-08	4.81465e-07
ENSMUSG00000073643	Wdfy1	1.20362	8.07425e-09	6.47738e-08
ENSMUSG00000027433	Xrn2	1.20336	4.41362e-10	4.11451e-09
ENSMUSG00000029333	Rasgef1b	1.20276	2.23373e-06	1.25407e-05
ENSMUSG00000049721	Gal3st1	1.20176	0.000257109	0.000988996
ENSMUSG00000026854	Usp20	1.201	2.88951e-09	2.46436e-08
ENSMUSG00000033365	Ipo13	1.20052	1.09731e-06	6.44977e-06
ENSMUSG00000027333	Smox	1.20002	2.66172e-06	1.47461e-05
ENSMUSG00000027799	Nbea	1.19799	1.55894e-10	1.52893e-09
ENSMUSG00000022106	Rcbtb2	1.19715	4.81298e-09	3.97763e-08
ENSMUSG00000029407	Uso1	1.19707	1.22342e-06	7.146e-06
ENSMUSG00000072244	Trim6	1.19637	5.2065e-06	2.75228e-05
ENSMUSG00000039449	Prpf18	1.19628	7.44661e-07	4.50592e-06
ENSMUSG00000049892	Rasd1	1.19556	0.001427	0.00463413
ENSMUSG00000040158	Tax1bp3	1.19526	5.93765e-11	6.1793e-10
ENSMUSG00000042042	Csgalnact2	1.19346	8.17122e-06	4.16511e-05
ENSMUSG00000041548	Hspb8	1.19329	3.14962e-06	1.72168e-05
ENSMUSG00000028159	Dapp1	1.1931	8.16075e-05	0.000346634
ENSMUSG00000026617	Bpnt1	1.19146	3.65749e-07	2.3169e-06
ENSMUSG00000001229	Dpp9	1.19074	7.00314e-07	4.25262e-06
ENSMUSG00000021782	Dlg5	1.1899	4.12401e-09	3.43729e-08
ENSMUSG00000018677	Slc25a39	1.18974	2.67148e-05	0.000124776
ENSMUSG00000074121	Ntf5	1.18945	5.7655e-05	0.000252465
ENSMUSG00000032126	Hmbs	1.18936	3.04415e-09	2.58337e-08
ENSMUSG00000029246	Ppat	1.18904	1.46582e-06	8.45128e-06
ENSMUSG00000050565	Tor1aip2	1.1888	1.48549e-09	1.31158e-08
ENSMUSG00000027742	Cog6	1.1877	3.96595e-10	3.72422e-09
ENSMUSG00000054889	Dsp	1.18649	2.33142e-08	1.74746e-07
ENSMUSG00000022816	Fstl1	1.18517	8.57712e-06	4.35579e-05
ENSMUSG00000031853	BC021891	1.18469	0.00306606	0.00913105
ENSMUSG00000059498	Fcgr3	1.18388	9.22242e-06	4.64787e-05
ENSMUSG00000020553	Pctp	1.1832	1.66553e-08	1.27583e-07
ENSMUSG00000039252	Lgi2	1.1827	0.000321196	0.0012128
ENSMUSG00000021188	Trip11	1.18241	4.40961e-09	3.65752e-08
ENSMUSG00000056737	Capg	1.18175	3.07375e-06	1.68418e-05
ENSMUSG00000024253	Dync2li1	1.18131	1.09779e-08	8.62481e-08
ENSMUSG00000038838	Vars2	1.1787	2.57282e-05	0.000120662
ENSMUSG00000042298	Ttc19	1.17836	9.84153e-06	4.93808e-05
ENSMUSG00000040093	Bmf	1.1778	1.41262e-09	1.24994e-08
ENSMUSG00000027715	Ccna2	1.17609	0.000654517	0.0022941
ENSMUSG00000059195	Gm12715	1.17542	5.42322e-05	0.000238955
ENSMUSG00000030045	Mrpl19	1.17505	1.39571e-07	9.40413e-07
ENSMUSG00000006445	Epha2	1.17442	4.02283e-07	2.52806e-06
ENSMUSG00000078485	Plekhn1	1.17364	1.39711e-07	9.41046e-07
ENSMUSG00000029635	Cdk8	1.17273	1.31115e-10	1.29894e-09
ENSMUSG00000045005	Fzd5	1.1721	3.15591e-09	2.6716e-08
ENSMUSG00000005469	Prkaca	1.17156	8.77832e-07	5.24071e-06
ENSMUSG00000034930	Rtkn	1.17059	6.5342e-06	3.39643e-05
ENSMUSG00000028392	Bspry	1.16977	1.70221e-09	1.49267e-08
ENSMUSG00000039652	Cpeb3	1.16683	1.38958e-08	1.07406e-07
ENSMUSG00000036093	Arl5a	1.16546	4.5061e-06	2.40306e-05
ENSMUSG00000028999	Rint1	1.16301	6.85926e-08	4.82923e-07
ENSMUSG00000046671	Mtfr1l	1.16166	2.37272e-12	2.93016e-11
ENSMUSG00000038121	Fam210a	1.16064	2.17562e-09	1.88606e-08
ENSMUSG00000017499	Cdc6	1.16037	4.81743e-07	2.99442e-06
ENSMUSG00000005054	Cstb	1.1583	4.76668e-06	2.53347e-05
ENSMUSG00000031004	Mki67	1.15649	0.000409634	0.00151116
ENSMUSG00000029363	Rfc5	1.15514	7.29023e-11	7.47849e-10
ENSMUSG00000043252	Tmem64	1.15181	1.79192e-06	1.01941e-05
ENSMUSG00000032092	Mpzl2	1.15138	6.41544e-06	3.34231e-05
ENSMUSG00000070473	Cldn3	1.15106	0.00047089	0.0017095
ENSMUSG00000020776	Fbf1	1.14991	3.18066e-10	3.02273e-09
ENSMUSG00000026193	Fn1	1.14806	0.000842061	0.00288753
ENSMUSG00000027171	Prrg4	1.14783	0.00142679	0.00463413
ENSMUSG00000020534	Shmt1	1.14736	1.09369e-08	8.59592e-08
ENSMUSG00000027248	Pdia3	1.14727	5.02357e-07	3.11783e-06
ENSMUSG00000030225	Dera	1.14676	6.1083e-12	7.17656e-11
ENSMUSG00000029923	Rab19	1.14597	1.10018e-06	6.46476e-06
ENSMUSG00000030652	Coq7	1.14596	4.43561e-10	4.13125e-09
ENSMUSG00000046519	Golph3l	1.14596	7.70534e-08	5.39715e-07
ENSMUSG00000068877	Selenbp2	1.14517	0.000610255	0.00215451
ENSMUSG00000033068	Entpd6	1.14436	2.65965e-06	1.47461e-05
ENSMUSG00000034282	Evpl	1.14394	3.20983e-08	2.36443e-07
ENSMUSG00000038335	Tsr1	1.14309	2.05362e-07	1.35611e-06
ENSMUSG00000006932	Ctnnb1	1.1423	2.39658e-09	2.06947e-08
ENSMUSG00000049922	Slc35c1	1.14186	4.11801e-05	0.000185953
ENSMUSG00000037600	Kdf1	1.14183	5.89151e-05	0.000257379
ENSMUSG00000041763	Tpp2	1.14117	2.91617e-11	3.1438e-10
ENSMUSG00000001774	Chordc1	1.14065	6.07488e-05	0.000264827
ENSMUSG00000022181	C6	1.13988	0.00139159	0.00453349
ENSMUSG00000089945	Pakap	1.1393	0.000827535	0.00284389
ENSMUSG00000043157	Arl11	1.13895	0.00114438	0.00380911
ENSMUSG00000079427	Mthfsl	1.13783	3.56748e-06	1.92905e-05
ENSMUSG00000027778	Ift80	1.1361	1.36456e-05	6.69311e-05
ENSMUSG00000024736	Tmem132a	1.13366	0.000989837	0.00334072
ENSMUSG00000001829	Clpb	1.13193	7.24519e-09	5.84884e-08
ENSMUSG00000070544	Top1	1.13083	2.54303e-08	1.89637e-07
ENSMUSG00000040434	Gyltl1b	1.13073	1.91895e-05	9.19493e-05
ENSMUSG00000034088	Hdlbp	1.13001	1.00536e-09	9.02802e-09
ENSMUSG00000074604	Mgst2	1.12962	0.000110816	0.000458373
ENSMUSG00000029388	Eif2b1	1.12893	5.83759e-14	8.71268e-13
ENSMUSG00000048647	Exd1	1.12875	5.02245e-05	0.00022326
ENSMUSG00000089872	Rps6kc1	1.12873	1.93763e-07	1.28323e-06
ENSMUSG00000033720	Sfxn5	1.12865	1.08924e-07	7.45904e-07
ENSMUSG00000022945	Chaf1b	1.12846	8.04025e-08	5.6126e-07
ENSMUSG00000026608	Kctd3	1.12744	9.40491e-08	6.49458e-07
ENSMUSG00000032624	Eml4	1.12712	5.34841e-07	3.30545e-06
ENSMUSG00000032458	Copb2	1.12686	8.37371e-09	6.68679e-08
ENSMUSG00000005370	Msh6	1.12683	5.97602e-08	4.24523e-07
ENSMUSG00000021706	Zfyve16	1.12648	0.000109678	0.000453943
ENSMUSG00000030104	Edem1	1.12518	4.55793e-07	2.84431e-06
ENSMUSG00000008153	Clstn3	1.12514	0.0017706	0.00561735
ENSMUSG00000032776	Mctp2	1.12507	0.00050044	0.00180593
ENSMUSG00000022305	Lrp12	1.12496	1.5068e-07	1.0126e-06
ENSMUSG00000034910	Pygo1	1.1248	1.02995e-05	5.15278e-05
ENSMUSG00000026712	Mrc1	1.12386	3.19641e-06	1.74494e-05
ENSMUSG00000015714	Cers2	1.12363	1.22536e-12	1.55822e-11
ENSMUSG00000032370	Lactb	1.12269	1.68159e-07	1.1224e-06
ENSMUSG00000037795	N4bp2	1.12224	1.21545e-08	9.47314e-08
ENSMUSG00000005501	Usp40	1.12208	4.95536e-09	4.09036e-08
ENSMUSG00000001504	Irx2	1.12046	0.000116215	0.000478683
ENSMUSG00000016619	Nup50	1.12024	1.18652e-08	9.26872e-08
ENSMUSG00000062825	Actg1	1.11954	1.18116e-06	6.91293e-06
ENSMUSG00000041845	Rhod	1.11911	4.48298e-06	2.39259e-05
ENSMUSG00000000881	Dlg3	1.1191	5.0137e-08	3.60652e-07
ENSMUSG00000059263	Usp47	1.119	4.10239e-09	3.42205e-08
ENSMUSG00000041930	Fam222a	1.11797	0.00217004	0.00671681
ENSMUSG00000027331	Knstrn	1.11729	0.00187428	0.0059028
ENSMUSG00000025050	Pcgf6	1.11676	3.04252e-05	0.00014042
ENSMUSG00000029192	Tbc1d14	1.11618	5.97678e-11	6.21179e-10
ENSMUSG00000025041	Nt5c2	1.11526	6.8211e-07	4.15312e-06
ENSMUSG00000031737	Irx5	1.11506	3.90186e-06	2.09497e-05
ENSMUSG00000044813	Shb	1.11489	1.01085e-05	5.06707e-05
ENSMUSG00000025130	P4hb	1.11346	2.41268e-09	2.0819e-08
ENSMUSG00000018569	Cldn7	1.11293	0.000521696	0.00187506
ENSMUSG00000055884	Fancm	1.11281	2.92011e-06	1.6052e-05
ENSMUSG00000025757	Hspa4l	1.11184	0.00035279	0.00132068
ENSMUSG00000028923	Necap2	1.11174	3.31561e-05	0.000151823
ENSMUSG00000046722	Cdc42se1	1.11124	4.2933e-14	6.53606e-13
ENSMUSG00000023025	Larp4	1.11086	2.52357e-06	1.40413e-05
ENSMUSG00000022562	Oplah	1.10954	2.79225e-06	1.53986e-05
ENSMUSG00000027429	Sec23b	1.10884	3.13812e-06	1.71586e-05
ENSMUSG00000079164	Tlr5	1.10799	0.00206119	0.0064186
ENSMUSG00000021670	Hmgcr	1.10735	3.50358e-06	1.897e-05
ENSMUSG00000024989	Cep55	1.10682	0.00254614	0.00775703
ENSMUSG00000029919	Hpgds	1.10672	0.00036791	0.00137103
ENSMUSG00000003363	Pld3	1.10658	5.20897e-06	2.75287e-05
ENSMUSG00000025785	Exosc7	1.10587	1.91505e-14	3.03468e-13
ENSMUSG00000021036	Sptlc2	1.10569	2.40333e-06	1.34013e-05
ENSMUSG00000040850	Psme4	1.10545	3.75482e-11	3.98927e-10
ENSMUSG00000079057	Cyp4v3	1.10506	2.02715e-06	1.1453e-05
ENSMUSG00000025745	Hadha	1.10502	1.75029e-12	2.19048e-11
ENSMUSG00000032849	Abcc4	1.10393	3.92881e-05	0.000178076
ENSMUSG00000027496	Aurka	1.10325	0.00179183	0.00567533
ENSMUSG00000056342	Usp34	1.10216	1.53987e-09	1.35727e-08
ENSMUSG00000021687	Scamp1	1.10211	5.37395e-06	2.83281e-05
ENSMUSG00000021559	Dapk1	1.10203	1.55267e-10	1.52352e-09
ENSMUSG00000035455	Fignl1	1.10199	0.000370371	0.0013792
ENSMUSG00000037300	Ttc13	1.10186	8.17442e-07	4.90585e-06
ENSMUSG00000032481	Smarcc1	1.10162	9.04361e-12	1.03875e-10
ENSMUSG00000036435	Exoc1	1.10162	5.60918e-06	2.94769e-05
ENSMUSG00000013846	St3gal1	1.09991	1.1432e-07	7.78802e-07
ENSMUSG00000040009	Gnaz	1.0993	0.000208833	0.000818162
ENSMUSG00000014418	Hps5	1.09899	1.30758e-08	1.01527e-07
ENSMUSG00000061455	Stx17	1.09873	2.8714e-07	1.85557e-06
ENSMUSG00000026065	Slc9a4	1.09816	0.000172351	0.000687695
ENSMUSG00000022540	Rogdi	1.09761	7.20371e-06	3.70783e-05
ENSMUSG00000024187	Itfg3	1.09676	3.42121e-08	2.51023e-07
ENSMUSG00000000562	Adora3	1.09663	0.000161013	0.000646603
ENSMUSG00000038527	C1rl	1.09639	9.35639e-07	5.56184e-06
ENSMUSG00000024644	Cndp2	1.0961	1.32149e-10	1.30856e-09
ENSMUSG00000013275	Slc41a1	1.09527	3.56637e-05	0.000162544
ENSMUSG00000021703	Serinc5	1.09521	3.04887e-09	2.58632e-08
ENSMUSG00000026353	Ubxn4	1.09492	3.85252e-06	2.07023e-05
ENSMUSG00000041781	Cpsf2	1.09464	8.51566e-07	5.09575e-06
ENSMUSG00000028292	Rars2	1.09439	2.0475e-06	1.1552e-05
ENSMUSG00000046186	Cd109	1.09416	0.000477683	0.00173202
ENSMUSG00000037400	Atp11b	1.09406	8.34993e-05	0.000353864
ENSMUSG00000018362	Kpna2	1.09261	4.6176e-07	2.87892e-06
ENSMUSG00000068876	Cgn	1.09257	1.00238e-09	9.0052e-09
ENSMUSG00000035640	Cbarp	1.09252	5.68047e-06	2.9821e-05
ENSMUSG00000020650	Bcap29	1.09238	0.000233137	0.000904579
ENSMUSG00000005540	Fcer2a	1.09217	6.05217e-07	3.71469e-06
ENSMUSG00000032218	Ccnb2	1.0914	0.0013185	0.00432281
ENSMUSG00000021065	Fut8	1.09059	1.59351e-07	1.06634e-06
ENSMUSG00000019188	H13	1.09011	4.10973e-08	2.98028e-07
ENSMUSG00000001783	Rtcb	1.08997	3.90006e-08	2.83926e-07
ENSMUSG00000025500	Lmntd2	1.0894	0.000114615	0.000472564
ENSMUSG00000030659	Nucb2	1.08799	9.67508e-07	5.73772e-06
ENSMUSG00000000028	Cdc45	1.08758	1.9718e-05	9.423e-05
ENSMUSG00000020423	Btg2	1.08753	2.36223e-08	1.76797e-07
ENSMUSG00000001416	Cct3	1.08589	1.05261e-06	6.19767e-06
ENSMUSG00000019883	Echdc1	1.08585	6.626e-08	4.68532e-07
ENSMUSG00000006930	Hap1	1.08535	3.19475e-08	2.35416e-07
ENSMUSG00000028179	Cth	1.08511	4.26979e-05	0.0001923
ENSMUSG00000045751	Mms22l	1.0851	1.28277e-05	6.31759e-05
ENSMUSG00000006273	Atp6v1b2	1.08343	1.33259e-08	1.03351e-07
ENSMUSG00000017615	Tnfaip1	1.0815	2.23559e-10	2.16058e-09
ENSMUSG00000056268	Dennd1b	1.081	1.40435e-08	1.08441e-07
ENSMUSG00000050310	Rictor	1.08089	9.37807e-09	7.45057e-08
ENSMUSG00000046826	Fam187b	1.08028	1.37966e-06	7.99719e-06
ENSMUSG00000034473	Sec22a	1.07979	6.37463e-06	3.32397e-05
ENSMUSG00000002980	Bcam	1.07957	1.26655e-05	6.24817e-05
ENSMUSG00000020649	Rrm2	1.07949	0.000314912	0.00119016
ENSMUSG00000029763	Exoc4	1.07836	1.50829e-10	1.48227e-09
ENSMUSG00000000305	Cdh4	1.07815	0.00259862	0.00789815
ENSMUSG00000031075	Ano1	1.0777	1.67356e-07	1.11772e-06
ENSMUSG00000002835	Chaf1a	1.07668	5.90179e-06	3.09354e-05
ENSMUSG00000074272	Ceacam1	1.07654	0.000121235	0.000497563
ENSMUSG00000046994	Mars2	1.076	0.000181895	0.00072199
ENSMUSG00000024525	Impa2	1.07587	0.000297712	0.00113036
ENSMUSG00000058174	Gm5148	1.07496	9.45909e-05	0.000395886
ENSMUSG00000034435	Tmem30b	1.0748	0.000110868	0.000458405
ENSMUSG00000026558	Uck2	1.07469	7.21207e-06	3.71121e-05
ENSMUSG00000021182	Ccdc88c	1.07464	7.2785e-06	3.74258e-05
ENSMUSG00000038208	Pgap3	1.07445	7.28446e-05	0.000312973
ENSMUSG00000033149	Phldb2	1.07382	1.62756e-08	1.24861e-07
ENSMUSG00000042595	Fam199x	1.0731	5.21673e-06	2.75626e-05
ENSMUSG00000034371	Tkfc	1.07213	6.95598e-07	4.22773e-06
ENSMUSG00000048486	Fitm2	1.07196	1.52578e-09	1.346e-08
ENSMUSG00000025019	Lcor	1.07183	6.30556e-05	0.000274184
ENSMUSG00000028702	Rad54l	1.07118	0.000200068	0.00078622
ENSMUSG00000030532	Hddc3	1.0705	4.47001e-05	0.000200789
ENSMUSG00000038351	Sgsm2	1.07033	7.24563e-07	4.3869e-06
ENSMUSG00000045216	Hs6st1	1.06958	2.13395e-05	0.00010147
ENSMUSG00000021273	Fdft1	1.06803	2.19379e-08	1.65117e-07
ENSMUSG00000048924	Ccdc125	1.06709	2.71417e-05	0.00012654
ENSMUSG00000020964	Sel1l	1.06667	9.68491e-09	7.68247e-08
ENSMUSG00000037720	Tmem33	1.0663	1.03718e-06	6.11557e-06
ENSMUSG00000022853	Ehhadh	1.06549	2.90205e-09	2.47403e-08
ENSMUSG00000005813	Metap1	1.06501	5.18606e-07	3.20995e-06
ENSMUSG00000039005	Tlr4	1.06473	0.000177656	0.000706939
ENSMUSG00000035933	Cog5	1.06331	1.93047e-08	1.46187e-07
ENSMUSG00000033499	Larp4b	1.06298	1.11185e-07	7.59108e-07
ENSMUSG00000017897	Eya2	1.06273	7.05946e-05	0.000304069
ENSMUSG00000029330	Cds1	1.06263	3.67278e-13	4.96236e-12
ENSMUSG00000032497	Lrrfip2	1.0623	4.45323e-08	3.21689e-07
ENSMUSG00000045362	Tnfrsf26	1.06089	9.1153e-05	0.000382981
ENSMUSG00000021686	Ap3b1	1.06071	6.80924e-09	5.51425e-08
ENSMUSG00000021938	Pspc1	1.06068	7.2181e-05	0.000310317
ENSMUSG00000028456	Unc13b	1.05911	2.29938e-08	1.72533e-07
ENSMUSG00000005142	Man2b1	1.05902	4.08636e-08	2.96438e-07
ENSMUSG00000064125	Prr36	1.05866	6.61632e-05	0.000286484
ENSMUSG00000060716	Plekhh1	1.05862	5.05053e-07	3.13172e-06
ENSMUSG00000028098	Rnf115	1.05817	6.02689e-07	3.70028e-06
ENSMUSG00000061815	Rufy4	1.05723	0.00303873	0.00905885
ENSMUSG00000032527	Pccb	1.05708	1.61209e-12	2.02864e-11
ENSMUSG00000017009	Sdc4	1.05687	2.3183e-07	1.5182e-06
ENSMUSG00000081355	Gm15264	1.05663	0.00274044	0.00827651
ENSMUSG00000019873	Reep3	1.05663	1.08833e-07	7.45531e-07
ENSMUSG00000037172	E330009J07Rik	1.05469	3.91435e-10	3.68081e-09
ENSMUSG00000024759	Atl3	1.05451	1.24025e-05	6.12579e-05
ENSMUSG00000038534	Osbpl7	1.05392	4.2194e-06	2.25779e-05
ENSMUSG00000032116	Stt3a	1.05391	1.74621e-08	1.33316e-07
ENSMUSG00000063870	Chd4	1.05368	2.20106e-08	1.6558e-07
ENSMUSG00000081788	Gm5898	1.05365	0.000610619	0.00215543
ENSMUSG00000066643	Wdr35	1.05333	2.17336e-06	1.22185e-05
ENSMUSG00000090150	Acad11	1.0508	8.70624e-14	1.26539e-12
ENSMUSG00000037443	Cep85	1.05023	0.000168766	0.000674702
ENSMUSG00000037624	Kcnk2	1.04938	0.0010127	0.00340891
ENSMUSG00000032376	Usp3	1.04927	2.92278e-07	1.88403e-06
ENSMUSG00000053930	Shisa6	1.04925	4.07325e-06	2.18356e-05
ENSMUSG00000005958	Ephb3	1.04924	1.06524e-06	6.26665e-06
ENSMUSG00000003585	Sec14l2	1.04783	1.31758e-05	6.48085e-05
ENSMUSG00000025007	Aldh18a1	1.04752	9.81691e-07	5.81344e-06
ENSMUSG00000027176	Cstf3	1.04734	7.61742e-07	4.5925e-06
ENSMUSG00000040462	Os9	1.04726	3.02395e-09	2.5673e-08
ENSMUSG00000027018	Hat1	1.04713	9.30285e-10	8.38686e-09
ENSMUSG00000015961	Adss	1.04691	1.11625e-07	7.61608e-07
ENSMUSG00000020785	Camkk1	1.04659	3.18845e-07	2.04055e-06
ENSMUSG00000043019	Edem3	1.04645	1.0445e-06	6.15524e-06
ENSMUSG00000032293	Ireb2	1.04588	1.27257e-06	7.41204e-06
ENSMUSG00000041958	Pigs	1.04572	2.91271e-07	1.87872e-06
ENSMUSG00000025353	Ormdl2	1.04535	3.24943e-12	3.93476e-11
ENSMUSG00000021720	Rnf180	1.04475	0.00083099	0.0028542
ENSMUSG00000030452	Nipa2	1.04467	1.72255e-05	8.29061e-05
ENSMUSG00000075611	Gm11545	1.04398	0.00114108	0.00379896
ENSMUSG00000028706	Nsun4	1.04218	1.59968e-07	1.07012e-06
ENSMUSG00000025241	Fyco1	1.04202	1.18835e-06	6.94907e-06
ENSMUSG00000027822	Slc33a1	1.04034	1.95917e-05	9.37673e-05
ENSMUSG00000019194	Scn1b	1.03941	0.000131068	0.000534502
ENSMUSG00000025277	Abhd6	1.03915	7.16975e-07	4.34351e-06
ENSMUSG00000016319	Slc25a5	1.0386	1.60735e-08	1.23448e-07
ENSMUSG00000005410	Mcm5	1.03849	5.76692e-09	4.71478e-08
ENSMUSG00000021275	Tecpr2	1.03826	2.71458e-06	1.50025e-05
ENSMUSG00000020647	Ncoa1	1.03561	3.57364e-09	3.01157e-08
ENSMUSG00000049327	Setd8	1.03404	2.09863e-08	1.58338e-07
ENSMUSG00000019373	Cops3	1.03358	5.17771e-08	3.71799e-07
ENSMUSG00000024981	Acsl5	1.03315	2.83431e-07	1.83333e-06
ENSMUSG00000059323	Tonsl	1.03311	4.54367e-05	0.000203875
ENSMUSG00000002870	Mcm2	1.03242	6.41503e-07	3.92567e-06
ENSMUSG00000075391	Gm13443	1.03051	1.42175e-06	8.22261e-06
ENSMUSG00000024539	Ptpn2	1.02954	6.23277e-05	0.000271192
ENSMUSG00000038894	Irs2	1.02947	0.000265612	0.00101827
ENSMUSG00000038497	Tmco3	1.0292	2.17508e-09	1.88606e-08
ENSMUSG00000025429	Pstpip2	1.02852	0.000254802	0.000980858
ENSMUSG00000031700	Gpt2	1.02797	1.2247e-05	6.0627e-05
ENSMUSG00000023832	Acat2	1.02777	2.29956e-10	2.22136e-09
ENSMUSG00000030654	Arl6ip1	1.02743	1.02694e-09	9.21378e-09
ENSMUSG00000035495	Tstd2	1.02733	3.42887e-05	0.000156765
ENSMUSG00000048732	Klhl11	1.02711	0.000124536	0.000509786
ENSMUSG00000022451	Twf1	1.02612	1.45694e-06	8.40957e-06
ENSMUSG00000032231	Anxa2	1.02604	1.06115e-06	6.24436e-06
ENSMUSG00000028830	AU040320	1.02562	1.08951e-08	8.57292e-08
ENSMUSG00000051397	Tacstd2	1.02552	0.00304261	0.00906514
ENSMUSG00000028636	Ppcs	1.0249	1.36332e-05	6.6886e-05
ENSMUSG00000042203	Tbc1d22b	1.02475	3.7482e-06	2.01933e-05
ENSMUSG00000069094	Pde7a	1.02444	1.3407e-08	1.03902e-07
ENSMUSG00000029397	Rchy1	1.02413	8.37435e-09	6.68679e-08
ENSMUSG00000041012	Cmtm8	1.0236	5.55104e-09	4.54734e-08
ENSMUSG00000022800	Fyttd1	1.02342	0.000164296	0.000658499
ENSMUSG00000043889	Gm8399	1.02187	0.000440182	0.00160988
ENSMUSG00000040963	Asgr2	1.02179	2.56926e-05	0.000120526
ENSMUSG00000022114	Spry2	1.02179	4.84049e-12	5.74288e-11
ENSMUSG00000047045	Tmem164	1.02109	6.68874e-10	6.13792e-09
ENSMUSG00000048550	Thnsl1	1.02099	0.000155414	0.000625341
ENSMUSG00000035232	Pdk3	1.02078	1.33229e-07	9.00044e-07
ENSMUSG00000022186	Oxct1	1.02075	2.20309e-06	1.23755e-05
ENSMUSG00000026575	Nme7	1.01965	0.000187289	0.000740536
ENSMUSG00000025192	Entpd7	1.01873	8.33251e-07	4.9978e-06
ENSMUSG00000019916	P4ha1	1.01865	0.00045681	0.00166427
ENSMUSG00000026070	Il18r1	1.01769	0.00323127	0.00956406
ENSMUSG00000036606	Plxnb2	1.01769	2.1908e-06	1.23132e-05
ENSMUSG00000001785	Pwp1	1.01763	0.000141086	0.0005724
ENSMUSG00000037572	Wdhd1	1.01696	3.04139e-05	0.00014042
ENSMUSG00000038736	Nudcd1	1.0165	0.00091884	0.00312317
ENSMUSG00000028494	Plin2	1.01649	0.000731348	0.00253883
ENSMUSG00000032473	Cldn18	1.01605	2.61787e-06	1.45385e-05
ENSMUSG00000020280	Pus10	1.0159	2.64798e-06	1.46898e-05
ENSMUSG00000040852	Plekhh2	1.01502	3.28413e-07	2.09721e-06
ENSMUSG00000061136	Prpf40a	1.01498	6.60398e-06	3.42749e-05
ENSMUSG00000037573	Tob1	1.01401	6.0045e-13	7.95064e-12
ENSMUSG00000030265	Kras	1.01292	1.6699e-05	8.06365e-05
ENSMUSG00000038079	Tmem237	1.01183	8.21218e-08	5.72483e-07
ENSMUSG00000035069	Oma1	1.01175	2.44254e-07	1.59296e-06
ENSMUSG00000026240	Cops7b	1.0112	7.89299e-09	6.33692e-08
ENSMUSG00000047454	Gphn	1.01096	4.70889e-07	2.93228e-06
ENSMUSG00000056888	Glipr1	1.00997	0.00043459	0.00159321
ENSMUSG00000086392	Mccc1os	1.00861	0.00108567	0.00362956
ENSMUSG00000027708	Dcun1d1	1.00828	0.000208338	0.000816532
ENSMUSG00000046245	Pilra	1.0075	1.36571e-05	6.69712e-05
ENSMUSG00000021760	Gpx8	1.00646	1.16634e-08	9.12152e-08
ENSMUSG00000003528	Slc25a1	1.0059	4.51353e-05	0.000202611
ENSMUSG00000005609	Ctr9	1.00564	1.58033e-07	1.05786e-06
ENSMUSG00000039529	Atp8b1	1.00544	0.00155115	0.00498918
ENSMUSG00000025326	Ube3a	1.0051	3.79449e-06	2.04266e-05
ENSMUSG00000018659	Pnpo	1.00461	3.83517e-05	0.000173985
ENSMUSG00000026721	Rabgap1l	1.00428	7.52398e-06	3.85818e-05
ENSMUSG00000078995	Zfp456	1.00362	0.000239522	0.000926902
ENSMUSG00000021000	Ctage5	1.00276	5.72822e-07	3.52323e-06
ENSMUSG00000060090	Rp2h	1.00232	0.000278536	0.00106286
ENSMUSG00000061371	Zfp873	1.00227	0.0018603	0.00586775
ENSMUSG00000075470	Alg10b	1.00225	9.19618e-08	6.36756e-07
ENSMUSG00000018916	Csf2	1.00188	7.42002e-05	0.000318397
ENSMUSG00000036712	Cyld	1.00179	2.35218e-06	1.31554e-05
ENSMUSG00000004460	Dnajb11	1.00175	1.22931e-05	6.07761e-05
ENSMUSG00000047798	Cd300lf	1.00162	0.000678764	0.00237152
ENSMUSG00000039182	AW209491	1.00128	0.000301706	0.00114383
ENSMUSG00000033767	D930015E06Rik	1.00104	1.30574e-07	8.83558e-07
ENSMUSG00000027363	Usp8	1.00089	4.41271e-09	3.65861e-08
ENSMUSG00000009545	Kcnq1	1.00076	6.11644e-07	3.75077e-06
ENSMUSG00000037531	Mrpl47	1.00018	1.68209e-08	1.2866e-07
ENSMUSG00000021461	Fancc	-1.00134	9.94731e-09	7.87237e-08
ENSMUSG00000046572	Zfp518b	-1.0017	3.49663e-06	1.89373e-05
ENSMUSG00000013076	Amotl1	-1.00201	0.00229641	0.00706856
ENSMUSG00000015085	Entpd2	-1.00318	0.00164222	0.00525004
ENSMUSG00000052516	Robo2	-1.00436	3.94275e-05	0.000178668
ENSMUSG00000024065	Ehd3	-1.00459	4.97017e-05	0.000221079
ENSMUSG00000031200	Mtcp1	-1.00461	0.000138474	0.000562578
ENSMUSG00000027993	Trim2	-1.00592	8.00279e-07	4.80846e-06
ENSMUSG00000035929	H2-Q4	-1.00636	5.56889e-09	4.55832e-08
ENSMUSG00000073002	Vamp5	-1.0065	0.00165312	0.00528079
ENSMUSG00000060470	Adgrg3	-1.00741	1.48375e-06	8.54903e-06
ENSMUSG00000092035	Peg10	-1.00792	0.00193623	0.00606919
ENSMUSG00000027394	Ttl	-1.00935	1.96051e-10	1.90368e-09
ENSMUSG00000029913	Prdm5	-1.0108	1.86013e-05	8.9214e-05
ENSMUSG00000019461	Plscr3	-1.01359	1.62916e-05	7.88917e-05
ENSMUSG00000049687	Fam109b	-1.01507	1.46914e-05	7.16159e-05
ENSMUSG00000024913	Lrp5	-1.01511	7.67174e-05	0.000327965
ENSMUSG00000005125	Ndrg1	-1.01575	0.00117943	0.00391562
ENSMUSG00000047910	Pcdhb16	-1.0161	6.9597e-06	3.59124e-05
ENSMUSG00000037852	Cpe	-1.01647	9.34131e-06	4.70087e-05
ENSMUSG00000047656	Trpt1	-1.01665	0.00202004	0.00630479
ENSMUSG00000010142	Tnfrsf13b	-1.01715	0.000813886	0.00280167
ENSMUSG00000036298	Slc2a13	-1.0173	0.000718049	0.00249857
ENSMUSG00000060002	Chpt1	-1.01735	5.28265e-08	3.78276e-07
ENSMUSG00000004791	Pgf	-1.01857	8.45552e-06	4.30362e-05
ENSMUSG00000063320	1190007I07Rik	-1.01991	0.00199594	0.00624002
ENSMUSG00000022468	Endou	-1.02153	2.02276e-06	1.14313e-05
ENSMUSG00000028943	Espn	-1.02174	0.000267688	0.00102508
ENSMUSG00000034401	Spata6	-1.02215	8.71685e-08	6.05199e-07
ENSMUSG00000053559	Smagp	-1.02225	1.39262e-05	6.81771e-05
ENSMUSG00000029108	Pcdh7	-1.02249	0.000187162	0.000740178
ENSMUSG00000044734	Serpinb1a	-1.02403	7.61233e-05	0.000325697
ENSMUSG00000019256	Ahr	-1.02508	9.9804e-09	7.89551e-08
ENSMUSG00000021356	Irf4	-1.02569	0.000953484	0.00323077
ENSMUSG00000033102	Cdc14b	-1.02608	3.67551e-07	2.3276e-06
ENSMUSG00000039431	Mtmr7	-1.02732	0.00225781	0.0069612
ENSMUSG00000045382	Cxcr4	-1.028	2.24975e-06	1.26238e-05
ENSMUSG00000025933	Tmem14a	-1.02818	0.000593626	0.00210412
ENSMUSG00000039959	Hip1	-1.02867	1.95105e-06	1.10504e-05
ENSMUSG00000037936	Scarb1	-1.03015	9.6503e-06	4.84449e-05
ENSMUSG00000036098	Myrf	-1.03032	6.22056e-05	0.000270775
ENSMUSG00000011382	Dhdh	-1.03065	0.000109892	0.000454644
ENSMUSG00000068115	Ninl	-1.03142	0.000122376	0.000501742
ENSMUSG00000027035	Cers6	-1.03143	6.34942e-08	4.50425e-07
ENSMUSG00000000167	Pih1d2	-1.03204	0.000940833	0.00319317
ENSMUSG00000019838	Slc16a10	-1.03328	4.51174e-07	2.82063e-06
ENSMUSG00000010175	Prox1	-1.03329	5.17649e-05	0.000229462
ENSMUSG00000037712	Fermt2	-1.03581	1.85081e-07	1.2289e-06
ENSMUSG00000041890	Git2	-1.0382	2.27284e-07	1.49129e-06
ENSMUSG00000022799	Arhgap31	-1.03841	1.63921e-05	7.92853e-05
ENSMUSG00000046157	Tmem229b	-1.03952	1.41587e-05	6.92329e-05
ENSMUSG00000031103	Elf4	-1.04097	3.44006e-06	1.86556e-05
ENSMUSG00000051344	Plekhm3	-1.04178	2.45999e-06	1.37099e-05
ENSMUSG00000009292	Trpm2	-1.04227	0.000354791	0.00132702
ENSMUSG00000039958	Mettl20	-1.04297	4.896e-05	0.000218158
ENSMUSG00000034110	Kctd7	-1.04307	1.56532e-07	1.04884e-06
ENSMUSG00000072969	Armcx5	-1.04402	8.54687e-07	5.11294e-06
ENSMUSG00000040990	Sh3kbp1	-1.04843	2.37723e-10	2.28671e-09
ENSMUSG00000079444	Gm21981	-1.04904	0.00284736	0.00855917
ENSMUSG00000067377	Tspan6	-1.0493	0.000188936	0.000745903
ENSMUSG00000027985	Lef1	-1.05023	1.24154e-05	6.13071e-05
ENSMUSG00000040855	Reps2	-1.05041	0.000159375	0.000640149
ENSMUSG00000019846	Lama4	-1.05048	3.1503e-08	2.32391e-07
ENSMUSG00000020282	Rhbdf1	-1.05107	2.84323e-05	0.000131898
ENSMUSG00000031295	Phka2	-1.05184	2.6269e-09	2.25349e-08
ENSMUSG00000021285	Ppp1r13b	-1.05224	5.54082e-07	3.4141e-06
ENSMUSG00000030134	Rasgef1a	-1.0524	4.41993e-10	4.11852e-09
ENSMUSG00000055172	C1ra	-1.05308	2.68884e-07	1.74198e-06
ENSMUSG00000003545	Fosb	-1.0542	0.00051242	0.00184425
ENSMUSG00000055150	Zfp78	-1.05505	0.0023209	0.00713646
ENSMUSG00000031442	Mcf2l	-1.05648	0.00179678	0.00568926
ENSMUSG00000027188	Pamr1	-1.05809	0.000188383	0.000743862
ENSMUSG00000033543	Gtf2a2	-1.05902	7.85057e-07	4.72668e-06
ENSMUSG00000060131	Atp8b4	-1.06116	0.00024569	0.000949062
ENSMUSG00000021140	Pcnx	-1.06117	1.79435e-08	1.36585e-07
ENSMUSG00000039844	Rapgef1	-1.06129	4.45573e-07	2.78816e-06
ENSMUSG00000027309	4930402H24Rik	-1.06174	6.1474e-12	7.21773e-11
ENSMUSG00000025875	Tspan17	-1.06202	0.00060545	0.00214123
ENSMUSG00000028389	Zfp37	-1.06227	0.000111753	0.000461693
ENSMUSG00000029128	Rab28	-1.06318	1.18476e-10	1.18228e-09
ENSMUSG00000067870	Rpl31-ps8	-1.06393	0.000771856	0.00266772
ENSMUSG00000040584	Abcb1a	-1.06394	8.63788e-08	6.00122e-07
ENSMUSG00000028803	Nipal3	-1.06744	1.0112e-05	5.0676e-05
ENSMUSG00000032875	Arhgef17	-1.06887	0.000406478	0.00150114
ENSMUSG00000027784	Ppm1l	-1.06943	5.38826e-05	0.00023772
ENSMUSG00000060594	Layn	-1.06952	0.000213269	0.00083411
ENSMUSG00000074280	Gm6166	-1.07086	1.76331e-05	8.47686e-05
ENSMUSG00000006127	Inpp5k	-1.07088	3.17481e-08	2.34031e-07
ENSMUSG00000070462	Mesdc1	-1.07113	8.17178e-05	0.00034703
ENSMUSG00000044864	Ankrd50	-1.07181	1.32752e-13	1.89459e-12
ENSMUSG00000015536	Mocs2	-1.07292	7.99847e-08	5.58723e-07
ENSMUSG00000031875	Cmtm3	-1.07323	3.94671e-08	2.86814e-07
ENSMUSG00000022091	Sorbs3	-1.0743	0.000322119	0.00121584
ENSMUSG00000034121	Mks1	-1.07681	0.000829434	0.00284946
ENSMUSG00000027562	Car2	-1.07693	1.3936e-05	6.82085e-05
ENSMUSG00000032515	Csrnp1	-1.07801	2.77116e-05	0.000128759
ENSMUSG00000073987	Ggh	-1.07886	1.24954e-05	6.16872e-05
ENSMUSG00000049999	Ppp1r3d	-1.08128	8.79042e-06	4.4531e-05
ENSMUSG00000027215	Cd82	-1.08222	1.82469e-09	1.59735e-08
ENSMUSG00000026930	Gpsm1	-1.08312	2.83917e-05	0.00013174
ENSMUSG00000051185	Fam174a	-1.08327	0.000279999	0.00106824
ENSMUSG00000028832	Stmn1	-1.08527	2.63905e-09	2.26297e-08
ENSMUSG00000028849	Map7d1	-1.08528	2.95174e-07	1.9009e-06
ENSMUSG00000017144	Rnd3	-1.08583	1.07799e-05	5.37608e-05
ENSMUSG00000031925	Maml2	-1.08593	1.44357e-06	8.33708e-06
ENSMUSG00000033581	Igf2bp2	-1.08918	0.000151882	0.00061245
ENSMUSG00000028756	Pink1	-1.0899	2.22702e-09	1.92817e-08
ENSMUSG00000071176	Arhgef10	-1.09007	2.79887e-06	1.5431e-05
ENSMUSG00000017493	Igfbp4	-1.09119	6.84435e-06	3.53973e-05
ENSMUSG00000025508	Rplp2	-1.09172	4.62818e-05	0.000207304
ENSMUSG00000059277	R74862	-1.09199	0.000710374	0.00247438
ENSMUSG00000060636	Rpl35a	-1.09226	2.32505e-05	0.000109971
ENSMUSG00000032263	Bckdhb	-1.09375	7.82621e-10	7.10866e-09
ENSMUSG00000051169	Rpusd3	-1.09389	0.000991185	0.00334472
ENSMUSG00000029781	Fkbp9	-1.09421	8.43989e-07	5.05483e-06
ENSMUSG00000071604	Fam189a2	-1.09451	7.75732e-05	0.000331108
ENSMUSG00000033855	Ston1	-1.09566	4.40816e-08	3.18769e-07
ENSMUSG00000054150	Syne3	-1.09579	3.63183e-05	0.000165235
ENSMUSG00000018378	Cuedc1	-1.09829	1.95871e-08	1.48271e-07
ENSMUSG00000037887	Dusp8	-1.09839	0.000250554	0.000966313
ENSMUSG00000066760	Psg16	-1.09973	0.000922622	0.00313447
ENSMUSG00000007867	Ift43	-1.09974	1.01429e-08	8.0179e-08
ENSMUSG00000025511	Tspan4	-1.09984	4.70175e-05	0.000210369
ENSMUSG00000037816	Fbxw17	-1.10003	3.83803e-07	2.42304e-06
ENSMUSG00000045103	Dmd	-1.10052	3.86488e-09	3.23972e-08
ENSMUSG00000027253	Lrp4	-1.1009	7.54226e-06	3.86658e-05
ENSMUSG00000041429	Nthl1	-1.10112	0.000887863	0.00302992
ENSMUSG00000045031	Cetn4	-1.10158	0.00012268	0.000502888
ENSMUSG00000032094	Cd3d	-1.10215	0.000605327	0.00214116
ENSMUSG00000066684	Pilrb1	-1.10534	0.000186854	0.000739102
ENSMUSG00000030711	Sult1a1	-1.106	0.00184205	0.00581735
ENSMUSG00000006651	Aplp1	-1.10786	0.00114115	0.00379896
ENSMUSG00000074305	Peak1	-1.11197	2.28801e-06	1.2828e-05
ENSMUSG00000014164	Klhl3	-1.11309	0.00135134	0.00441591
ENSMUSG00000008398	Elk3	-1.11361	2.28534e-17	5.09599e-16
ENSMUSG00000031516	Dctn6	-1.11573	4.74346e-15	8.0443e-14
ENSMUSG00000028982	Slc25a33	-1.11674	7.97655e-05	0.000339512
ENSMUSG00000044456	Rin3	-1.11822	9.18064e-06	4.63259e-05
ENSMUSG00000066571	4931406P16Rik	-1.11876	1.09323e-10	1.09467e-09
ENSMUSG00000028970	Abcb1b	-1.1192	0.00144441	0.00468846
ENSMUSG00000022895	Ets2	-1.11928	2.54943e-07	1.65637e-06
ENSMUSG00000020415	Pttg1	-1.11955	2.68246e-06	1.4833e-05
ENSMUSG00000074282	Zfp94	-1.11983	0.00145043	0.0047046
ENSMUSG00000041329	Atp1b2	-1.12031	1.66229e-05	8.03068e-05
ENSMUSG00000078713	Tomm5	-1.12042	0.00152818	0.00492457
ENSMUSG00000028184	Adgrl2	-1.12082	6.82126e-14	1.0035e-12
ENSMUSG00000070304	Scn2b	-1.12094	0.000108632	0.000449703
ENSMUSG00000057863	Rpl36	-1.12154	0.00201419	0.0062894
ENSMUSG00000027227	Sord	-1.12181	1.93438e-05	9.26024e-05
ENSMUSG00000018819	Lsp1	-1.12208	3.53095e-12	4.24562e-11
ENSMUSG00000050721	Plekho2	-1.12599	2.68015e-06	1.48282e-05
ENSMUSG00000003123	Lipe	-1.12721	1.58874e-06	9.0911e-06
ENSMUSG00000017697	Ada	-1.12735	2.09258e-05	9.96413e-05
ENSMUSG00000025743	Sdc3	-1.12825	8.4979e-05	0.000359393
ENSMUSG00000076441	Ass1	-1.1288	0.000916407	0.00311542
ENSMUSG00000030376	Slc8a2	-1.13053	0.00101356	0.00341127
ENSMUSG00000034659	Tmem109	-1.13152	1.05371e-05	5.26652e-05
ENSMUSG00000042594	Sh2b3	-1.13178	5.62396e-07	3.46221e-06
ENSMUSG00000007570	Fance	-1.13182	0.00279517	0.0084183
ENSMUSG00000038371	Sbf2	-1.13199	5.50397e-12	6.49254e-11
ENSMUSG00000024302	Dtna	-1.13429	1.0157e-05	5.08769e-05
ENSMUSG00000048251	Bcl11b	-1.13472	0.000209818	0.000821708
ENSMUSG00000022947	Cbr3	-1.1348	0.00090401	0.00307939
ENSMUSG00000044703	Phf11a	-1.13489	0.00111285	0.00371618
ENSMUSG00000024352	Spata24	-1.13539	0.000608783	0.00215042
ENSMUSG00000051735	Rinl	-1.13572	2.01135e-05	9.60181e-05
ENSMUSG00000024855	Pacs1	-1.13573	5.85152e-07	3.59691e-06
ENSMUSG00000044250	Pced1b	-1.13573	9.50683e-06	4.77948e-05
ENSMUSG00000018143	Mafk	-1.13575	5.38949e-08	3.85256e-07
ENSMUSG00000081214	Rpl35a-ps2	-1.13732	0.000211757	0.000828985
ENSMUSG00000028634	Hivep3	-1.13832	0.00174093	0.00553459
ENSMUSG00000055633	Zfp580	-1.13844	0.000450097	0.00164361
ENSMUSG00000050379	Sept6	-1.13921	2.08395e-10	2.01973e-09
ENSMUSG00000070044	Fam149a	-1.13996	1.4589e-10	1.43769e-09
ENSMUSG00000058571	Gpc6	-1.14214	7.75306e-08	5.42688e-07
ENSMUSG00000035566	Pcdh17	-1.14298	8.49946e-06	4.31956e-05
ENSMUSG00000021186	Fbln5	-1.14457	1.03886e-08	8.19952e-08
ENSMUSG00000027447	Cst3	-1.14462	2.67074e-05	0.00012477
ENSMUSG00000021745	Ptprg	-1.14603	5.82803e-11	6.06948e-10
ENSMUSG00000031389	Arhgap4	-1.14735	4.00363e-12	4.78874e-11
ENSMUSG00000023206	Il15ra	-1.14788	2.58599e-05	0.000121169
ENSMUSG00000031539	Ap3m2	-1.14898	1.28262e-10	1.27252e-09
ENSMUSG00000031673	Cdh11	-1.14916	9.72761e-15	1.58804e-13
ENSMUSG00000021458	2010111I01Rik	-1.14917	5.75384e-10	5.31086e-09
ENSMUSG00000034786	Gpsm3	-1.15014	7.54759e-05	0.000323129
ENSMUSG00000033444	Specc1l	-1.1508	1.33513e-09	1.18443e-08
ENSMUSG00000022371	Col14a1	-1.1516	2.09586e-13	2.92211e-12
ENSMUSG00000042675	Ypel3	-1.15229	0.000337107	0.00126775
ENSMUSG00000026365	Cfh	-1.15243	2.7539e-05	0.000128111
ENSMUSG00000042333	Tnfrsf14	-1.15328	1.54509e-07	1.03664e-06
ENSMUSG00000044641	Pard6b	-1.15336	6.7907e-07	4.13931e-06
ENSMUSG00000073144	4930599N23Rik	-1.15355	0.000652732	0.00228913
ENSMUSG00000030107	Usp18	-1.15361	0.000338474	0.00127172
ENSMUSG00000026179	Pnkd	-1.15489	0.000113912	0.000469857
ENSMUSG00000022639	5330426P16Rik	-1.15496	3.47816e-13	4.7087e-12
ENSMUSG00000029090	Adgra3	-1.15549	3.10957e-11	3.33653e-10
ENSMUSG00000028088	Fmo5	-1.1563	3.67646e-09	3.09187e-08
ENSMUSG00000016128	Stard13	-1.15641	2.19292e-13	3.04174e-12
ENSMUSG00000072915	Gm12258	-1.15672	0.000834301	0.00286379
ENSMUSG00000032324	Tspan3	-1.15722	3.23468e-11	3.46173e-10
ENSMUSG00000062098	Btbd3	-1.15723	2.12153e-07	1.39736e-06
ENSMUSG00000063160	Numbl	-1.15777	2.40286e-05	0.000113312
ENSMUSG00000031558	Slit2	-1.15798	9.99625e-07	5.91282e-06
ENSMUSG00000063236	1110038F14Rik	-1.15874	3.57043e-07	2.26735e-06
ENSMUSG00000047714	Ppp1r2	-1.15962	9.82789e-11	9.93284e-10
ENSMUSG00000016087	Fli1	-1.1601	7.95428e-06	4.06664e-05
ENSMUSG00000029703	Lrwd1	-1.1611	5.19866e-05	0.000230395
ENSMUSG00000029710	Ephb4	-1.16207	6.25116e-09	5.08839e-08
ENSMUSG00000023909	Paqr4	-1.16214	1.48353e-05	7.22659e-05
ENSMUSG00000006373	Pgrmc1	-1.16318	5.73349e-07	3.52541e-06
ENSMUSG00000015305	Sash1	-1.16345	8.15816e-12	9.4338e-11
ENSMUSG00000027831	Veph1	-1.16434	0.00133535	0.00437107
ENSMUSG00000036565	Ttyh3	-1.1645	5.77541e-05	0.000252737
ENSMUSG00000020395	Itk	-1.16589	6.21746e-06	3.25071e-05
ENSMUSG00000073771	Btbd19	-1.16698	0.000391396	0.00145066
ENSMUSG00000020601	Trib2	-1.16707	5.17056e-06	2.73468e-05
ENSMUSG00000039899	Fgl2	-1.16801	5.70327e-05	0.000250113
ENSMUSG00000085887	Arhgap27os3	-1.16999	0.000268961	0.00102957
ENSMUSG00000025085	Ablim1	-1.17013	1.39483e-08	1.07771e-07
ENSMUSG00000003948	Mmd	-1.17132	1.68028e-08	1.28569e-07
ENSMUSG00000035045	Zc3h12b	-1.17178	0.00317453	0.00941176
ENSMUSG00000093677	Gm20712	-1.17232	0.000222525	0.00086668
ENSMUSG00000030744	Rps3	-1.17274	0.00287089	0.00862106
ENSMUSG00000051242	Pcdhb9	-1.17422	0.00271721	0.00821603
ENSMUSG00000030084	Plxna1	-1.17424	4.32194e-06	2.31085e-05
ENSMUSG00000031841	Cdh13	-1.1743	1.41303e-06	8.17679e-06
ENSMUSG00000053626	Tll1	-1.17434	0.000135367	0.000551154
ENSMUSG00000040841	Six5	-1.17451	0.00121454	0.00401851
ENSMUSG00000092417	Gpank1	-1.1753	0.000557803	0.00199157
ENSMUSG00000061393	Acvr2b	-1.17549	6.78481e-06	3.51247e-05
ENSMUSG00000021493	Pdlim7	-1.17881	5.49624e-06	2.89427e-05
ENSMUSG00000027639	Samhd1	-1.17919	3.07357e-06	1.68418e-05
ENSMUSG00000048371	Pdp2	-1.18058	1.27721e-07	8.6511e-07
ENSMUSG00000018909	Arrb1	-1.18208	3.05084e-13	4.1659e-12
ENSMUSG00000002346	Slc25a42	-1.18249	2.03531e-05	9.71397e-05
ENSMUSG00000022553	Maf1	-1.18304	0.00103988	0.00348954
ENSMUSG00000038332	Sesn1	-1.18418	1.93975e-11	2.14521e-10
ENSMUSG00000061353	Cxcl12	-1.18464	0.000886381	0.00302587
ENSMUSG00000040435	Ppp1r15a	-1.18532	4.42204e-07	2.76876e-06
ENSMUSG00000041538	H2-Ob	-1.18578	8.05997e-06	4.11351e-05
ENSMUSG00000033256	Shf	-1.18662	4.17916e-05	0.000188549
ENSMUSG00000021464	Ror2	-1.18845	0.00149221	0.00482302
ENSMUSG00000004054	Map3k11	-1.19016	2.62873e-05	0.000122947
ENSMUSG00000052135	Foxo6	-1.19072	0.00162964	0.00521389
ENSMUSG00000032093	Cd3e	-1.19094	7.51371e-05	0.000321947
ENSMUSG00000041571	Sepw1	-1.19099	0.00055473	0.00198165
ENSMUSG00000024998	Plce1	-1.19189	1.71148e-05	8.24504e-05
ENSMUSG00000036040	Adamtsl2	-1.19281	0.000801238	0.00276323
ENSMUSG00000039001	Rps21	-1.19357	3.58167e-05	0.000163169
ENSMUSG00000014361	Mertk	-1.19388	1.81136e-06	1.0299e-05
ENSMUSG00000029254	Stap1	-1.19411	0.00283233	0.00851897
ENSMUSG00000075296	Aldh3b2	-1.19479	7.71209e-05	0.000329553
ENSMUSG00000070476	Fam217b	-1.19637	2.90796e-06	1.59938e-05
ENSMUSG00000028434	Epb4.1l4b	-1.19744	3.25105e-07	2.07737e-06
ENSMUSG00000019944	Rhobtb1	-1.19761	3.14208e-07	2.01338e-06
ENSMUSG00000040428	Plekha4	-1.19807	8.47934e-06	4.31254e-05
ENSMUSG00000026430	Rassf5	-1.19817	6.70157e-14	9.88722e-13
ENSMUSG00000008496	Pou2f2	-1.1983	0.00189306	0.00595282
ENSMUSG00000050666	Vstm4	-1.19892	4.13079e-09	3.44154e-08
ENSMUSG00000024986	Hhex	-1.19924	1.2256e-11	1.38602e-10
ENSMUSG00000017466	Timp2	-1.19986	9.33919e-08	6.4557e-07
ENSMUSG00000073405	C920025E04Rik	-1.20035	5.22795e-08	3.75144e-07
ENSMUSG00000021972	Hmbox1	-1.20222	2.85404e-10	2.72241e-09
ENSMUSG00000040746	Rnf167	-1.20362	2.91198e-05	0.000134905
ENSMUSG00000040606	Kazn	-1.20431	1.53379e-09	1.35249e-08
ENSMUSG00000037112	Sik2	-1.20433	1.65828e-11	1.84585e-10
ENSMUSG00000025089	Gfra1	-1.20563	7.10681e-05	0.000306044
ENSMUSG00000010362	Rdm1	-1.20632	0.000117258	0.000482493
ENSMUSG00000032369	Plscr1	-1.20655	5.17081e-11	5.41524e-10
ENSMUSG00000070705	Eid2b	-1.20773	7.71559e-10	7.01129e-09
ENSMUSG00000074657	Kif5a	-1.20794	0.000214621	0.000838757
ENSMUSG00000020424	Gatsl3	-1.2087	3.13612e-06	1.71568e-05
ENSMUSG00000055413	H2-Q5	-1.20889	1.51318e-07	1.01656e-06
ENSMUSG00000039629	Strip2	-1.20939	0.000720751	0.00250713
ENSMUSG00000034159	2310007B03Rik	-1.21036	1.71927e-05	8.27868e-05
ENSMUSG00000062545	Tlr12	-1.21071	0.00019524	0.000769015
ENSMUSG00000028600	Podn	-1.21144	0.000525772	0.00188772
ENSMUSG00000030083	Abtb1	-1.21215	0.00188023	0.00591791
ENSMUSG00000025887	Casp12	-1.21236	4.42082e-08	3.19572e-07
ENSMUSG00000026811	St6galnac6	-1.21343	1.22482e-05	6.0627e-05
ENSMUSG00000060802	B2m	-1.21387	8.11891e-08	5.66366e-07
ENSMUSG00000024776	Stambpl1	-1.21466	7.08604e-06	3.65276e-05
ENSMUSG00000027805	Pfn2	-1.21555	3.71283e-08	2.71161e-07
ENSMUSG00000053617	Sh3pxd2a	-1.21813	1.7229e-10	1.68251e-09
ENSMUSG00000041479	Syt15	-1.21867	8.62079e-08	5.99137e-07
ENSMUSG00000010660	Plcd1	-1.21893	8.37594e-07	5.02238e-06
ENSMUSG00000031133	Arhgef6	-1.22038	6.99959e-11	7.19112e-10
ENSMUSG00000019843	Fyn	-1.22051	2.95105e-10	2.81103e-09
ENSMUSG00000027533	Fabp5	-1.2208	1.22817e-06	7.16966e-06
ENSMUSG00000029650	Slc46a3	-1.22125	5.40756e-05	0.000238367
ENSMUSG00000038807	Rap1gap2	-1.22211	2.08625e-10	2.021e-09
ENSMUSG00000034614	Pik3ip1	-1.22221	3.08596e-07	1.98113e-06
ENSMUSG00000038085	Cnbd2	-1.22315	0.00274084	0.00827651
ENSMUSG00000029082	Bst1	-1.22354	1.47295e-09	1.30107e-08
ENSMUSG00000068329	Htra2	-1.22471	0.000114552	0.000472401
ENSMUSG00000049482	Ctu2	-1.22485	0.00150754	0.00486491
ENSMUSG00000042808	Gpx2	-1.22497	0.00138061	0.00450199
ENSMUSG00000002668	Dennd1c	-1.22861	8.18265e-11	8.33154e-10
ENSMUSG00000023009	Nckap5l	-1.22966	4.96108e-06	2.63135e-05
ENSMUSG00000027078	Ube2l6	-1.22991	1.7599e-09	1.54129e-08
ENSMUSG00000022475	Hdac7	-1.23095	7.99475e-06	4.0853e-05
ENSMUSG00000085154	C130046K22Rik	-1.23323	0.00109688	0.00366643
ENSMUSG00000001036	Epn2	-1.23577	9.48721e-11	9.61218e-10
ENSMUSG00000039158	Akna	-1.23609	1.25887e-07	8.53813e-07
ENSMUSG00000021483	Cdk20	-1.23663	8.23269e-05	0.000349184
ENSMUSG00000020101	4632428N05Rik	-1.23772	4.76576e-07	2.96409e-06
ENSMUSG00000020467	Efemp1	-1.2382	2.09267e-09	1.81799e-08
ENSMUSG00000043300	B3galnt1	-1.2391	6.00285e-06	3.14331e-05
ENSMUSG00000025978	Rftn2	-1.23934	1.78049e-15	3.17687e-14
ENSMUSG00000021288	Klc1	-1.24019	1.169e-20	3.71064e-19
ENSMUSG00000050520	Cldn8	-1.24147	0.00134219	0.00438996
ENSMUSG00000065954	Tacc1	-1.24183	4.15971e-10	3.89017e-09
ENSMUSG00000021068	Nin	-1.24215	9.11374e-17	1.86795e-15
ENSMUSG00000052684	Jun	-1.24242	2.25859e-06	1.26699e-05
ENSMUSG00000049044	Rapgef4	-1.24253	0.000497967	0.00179827
ENSMUSG00000025486	Sirt3	-1.24295	0.000321276	0.00121287
ENSMUSG00000020315	Sptbn1	-1.24348	3.94545e-12	4.72189e-11
ENSMUSG00000047238	Mageh1	-1.24489	3.23032e-08	2.37782e-07
ENSMUSG00000049521	Cdc42ep1	-1.24557	3.10677e-06	1.70007e-05
ENSMUSG00000037278	Tmem97	-1.24707	2.70318e-08	2.00996e-07
ENSMUSG00000046341	Gm11223	-1.24763	1.83204e-08	1.39144e-07
ENSMUSG00000036553	Sh3tc1	-1.24774	9.86524e-09	7.81042e-08
ENSMUSG00000027750	Postn	-1.2493	7.62179e-07	4.59298e-06
ENSMUSG00000017639	Rab11fip4	-1.24948	8.52112e-09	6.80133e-08
ENSMUSG00000073755	5730409E04Rik	-1.25002	1.20584e-12	1.5353e-11
ENSMUSG00000020121	Srgap1	-1.25013	4.03363e-06	2.16345e-05
ENSMUSG00000026222	Sp100	-1.25056	5.66435e-16	1.06626e-14
ENSMUSG00000028651	Ppie	-1.25221	1.32739e-05	6.5248e-05
ENSMUSG00000039372	March4	-1.2528	0.00144794	0.00469843
ENSMUSG00000044328	Trp53i13	-1.25297	0.000186742	0.000738943
ENSMUSG00000024206	Rfx2	-1.25306	1.17386e-05	5.82332e-05
ENSMUSG00000032507	Fbxl2	-1.25317	0.00013616	0.000554054
ENSMUSG00000055184	Fam72a	-1.25603	0.00265583	0.00804704
ENSMUSG00000020175	Rab36	-1.25689	2.47688e-05	0.000116509
ENSMUSG00000061878	Sphk1	-1.25696	0.00246597	0.00753066
ENSMUSG00000034412	Tbc1d10a	-1.25769	0.000102202	0.000424368
ENSMUSG00000027999	Pla2g12a	-1.25816	7.73892e-08	5.41883e-07
[truncated: 2,992 more rows]
