# Supplementary material for: Comparative mRNA and miRNA transcriptome analysis of a mouse model of IGFIR-driven lung cancer
Source: PLoS One. 2018 Nov 9;13(11):e0206948. doi: 10.1371/journal.pone.0206948 (PMC6226179; doi:10.1371/journal.pone.0206948)
Supplement: S2 Table — (XLSX) [file pone.0206948.s008.xlsx]

## Sheet: Table S2
mouse_mRNA	mouse_mRNA log2 Fold-Change (SPC-IGFIR vs WT)	mouse_mRNA adj.p (SPC-IGFIR vs WT)	human_mRNA	human_mRNA log2 Fold-Change (LUAD vs Normal)	human_mRNA adj.p (LUAD vs Normal)
2810417H13Rik	1.35944	0.000840568	KIAA0101	2.8217	1.62102e-31
2810459M11Rik	1.49942	0.00340797	C2orf72	1.97149	6.2364e-05
5730559C18Rik	3.33324	5.66312e-51	C1orf106	2.09279	4.12356e-20
AA467197	2.38353	2.02701e-06	C15orf48	3.18379	2.03084e-17
Abcc3	1.56991	8.73724e-16	ABCC3	2.4678	1.11777e-19
Adam12	2.48855	3.99123e-15	ADAM12	2.77627	1.0344e-13
Adamdec1	1.65857	5.87143e-05	ADAMDEC1	2.25397	6.2661e-08
Adamts12	2.41549	2.36107e-13	ADAMTS12	1.5555	4.73289e-06
Adm2	2.12691	0.00559832	ADM2	3.28561	3.33744e-30
Adssl1	2.45915	4.65627e-21	ADSSL1	1.47902	1.10824e-06
Afp	2.63282	5.38358e-15	AFP	2.98764	1.83009e-05
Ak4	1.7128	0.000140752	AK4	2.16278	1.44045e-10
Aldh18a1	1.04752	5.81344e-06	ALDH18A1	1.55008	7.60135e-37
Alg8	1.34676	4.14061e-08	ALG8	1.02704	5.61186e-14
Alpk2	4.12075	2.74329e-12	ALPK2	2.33254	9.14267e-10
Ano9	2.19294	4.21499e-11	ANO9	1.05509	2.82481e-06
Arhgef16	1.40641	5.31411e-10	ARHGEF16	1.66986	1.4692e-16
Arhgef19	1.62047	2.60626e-07	ARHGEF19	1.46705	3.58226e-11
Arl11	1.13895	0.00380911	ARL14	3.92658	2.09099e-10
Artn	1.25373	3.65396e-05	ARTN	1.54918	1.63918e-06
Ascl2	3.00992	3.16967e-08	ASCL2	1.49022	0.000147704
Aspm	1.34577	0.00175026	ASPM	3.6003	5.78229e-39
Atg9b	1.70395	0.000210369	ATG9B	1.74638	2.05952e-07
Atp1b1	2.83177	3.62805e-48	ATP1B1	1.44341	8.6938e-09
Atp6v1c2	1.83278	3.17425e-14	ATP6V1C2	2.78042	5.22074e-13
Aurka	1.10325	0.00567533	AURKA	2.41492	2.21412e-21
BC030867	3.94318	5.27268e-11	C17orf53	2.4819	9.00503e-21
Baiap2l1	2.08956	1.36477e-28	BAIAP2L1	1.21736	1.26156e-09
Bcan	3.12587	6.85046e-06	BCAN	3.11054	1.36704e-14
Bcl2l14	1.70178	4.69194e-13	BCL2L14	1.7229	3.33849e-07
Bhlha15	2.84777	3.85187e-10	BHLHA15	2.61171	3.32254e-11
Brca1	1.54805	4.20774e-07	BRCA1	1.37187	2.62413e-10
Bspry	1.16977	1.49267e-08	BSPRY	1.01022	2.34208e-06
Btbd11	2.93335	1.1221e-30	BTBD11	1.68271	1.6189e-05
Bub1b	1.47245	2.25008e-08	BUB1B	3.04557	9.39913e-32
C330027C09Rik	1.33764	0.000678339	KIAA1524	1.84419	1.07957e-12
Cblc	1.82663	1.0041e-08	CBLC	3.22262	7.19687e-30
Ccna2	1.17609	0.0022941	CCNA2	2.72453	2.7385e-24
Ccnb1	1.61025	0.00148077	CCNB1	2.77779	6.00015e-28
Ccnb2	1.0914	0.00432281	CCNB2	2.77362	7.17906e-28
Ccne2	1.8256	0.000171041	CCNE2	2.13555	4.47452e-17
Ccno	1.63823	9.57427e-05	CCNO	1.92796	3.01157e-08
Cct3	1.08589	6.19767e-06	CCT3	1.2658	6.7576e-22
Cdc45	1.08758	9.423e-05	CDC45	2.73596	2.92692e-21
Cdc6	1.16037	2.99442e-06	CDC6	3.1209	4.53381e-29
Cdca2	1.92243	8.74188e-07	CDCA2	2.65426	1.14796e-22
Cdh1	2.23233	7.27434e-27	CDH1	1.10903	4.8313e-08
Cdh15	2.69939	0.00762546	CDH15	2.33245	2.80063e-09
Cdh24	3.62008	9.15875e-45	CDH24	1.233	2.13207e-06
Cdk1	1.515	4.31061e-05	CDK1	2.39013	1.18047e-19
Cenpe	1.51954	8.28591e-06	CENPE	2.56376	7.64608e-24
Cenpk	1.63724	0.00722547	CENPK	2.26342	6.44959e-18
Cep55	1.10682	0.00775703	CEP55	3.09663	9.73378e-32
Chaf1b	1.12846	5.6126e-07	CHAF1B	1.78644	5.58615e-21
Chek1	1.76679	4.54383e-06	CHEK1	2.06743	5.94719e-20
Chl1	4.31047	1.06408e-27	CHL1	1.66283	4.15042e-05
Chmp4c	1.34184	1.48668e-07	CHMP4C	1.0556	9.88227e-08
Chrnb1	1.84271	1.12576e-21	CHRNB1	1.1749	6.23132e-10
Cldn2	1.80556	0.00459067	CLDN2	2.23966	0.000131956
Cldn3	1.15106	0.0017095	CLDN3	2.26426	1.305e-12
Clspn	1.51757	7.32254e-05	CLSPN	2.47972	1.42095e-21
Cnga1	2.50958	5.17866e-05	CNGA1	2.67043	3.99882e-11
Col10a1	9.87897	4.61511e-30	COL10A1	3.78269	1.5083e-24
Col11a1	4.50089	7.42259e-06	COL11A1	5.06086	6.58113e-22
Col24a1	2.73819	1.70175e-09	COL24A1	1.60936	7.84624e-11
Col7a1	1.39535	1.00667e-12	COL7A1	2.24662	9.14984e-08
Creg2	2.91364	3.07244e-05	CREG2	2.09005	2.58791e-05
Crlf1	1.59774	1.30585e-11	CRLF1	3.1572	1.30629e-08
Cth	1.08511	0.0001923	CTH	1.09045	8.51654e-07
Cthrc1	1.89664	4.42869e-09	CTHRC1	3.2171	1.7138e-24
Ddit4l	1.47289	5.81344e-06	DDIT4L	3.40735	1.1551e-15
Derl3	1.76388	0.00530084	DERL3	1.99575	1.11707e-10
Dlg5	1.1899	3.43729e-08	DLG5	1.11085	8.55778e-12
Dlgap5	1.44322	0.000680862	DLGAP5	3.41969	8.22145e-34
Dlx5	4.38746	0.000189043	DLX5	1.77709	3.81537e-05
Dmp1	4.63508	3.05362e-08	DMP1	2.82014	9.92649e-07
Dnajc12	1.47994	6.53939e-06	DNAJC12	3.97832	3.01572e-20
Dnajc22	2.58769	0.00828624	DNAJC22	2.79362	8.9429e-13
Dsp	1.18649	1.74746e-07	DSP	2.30808	5.45507e-13
Dtl	1.77165	1.70285e-11	DTL	1.77745	2.56992e-14
Dusp13	1.53372	0.00492197	DUSP13	4.87586	3.76874e-16
Ect2	1.4095	0.000520444	ECT2	2.1477	9.42455e-23
Efna3	1.86283	6.96359e-10	EFNA3	2.58241	1.39698e-25
Efna4	2.16889	6.83728e-17	EFNA4	2.1006	4.38423e-36
Elmo3	1.48185	2.31403e-18	ELMO3	1.06512	4.58937e-07
Emb	1.50441	4.61461e-14	EMB	1.3401	2.28205e-08
Enc1	1.27028	3.96447e-21	ENC1	1.2622	2.27613e-12
Entpd7	1.01873	4.9978e-06	ENTPD7	1.04567	1.11028e-10
Epcam	2.04373	2.04734e-20	EPCAM	1.72808	6.65184e-24
Ephb2	1.80326	0.000339241	EPHB2	2.11532	2.43716e-12
Ephb3	1.04924	6.26665e-06	EPHB3	1.01056	0.00013409
Epn3	1.65683	1.59098e-06	EPN3	2.85171	1.59369e-26
Eps8l1	1.2289	6.17009e-06	EPS8L1	1.2565	7.57955e-06
Erbb3	1.98256	8.10754e-21	ERBB3	1.14784	1.66436e-07
Ereg	7.74159	3.85436e-50	EREG	2.65365	1.21833e-05
Esco2	1.62607	0.00721764	ESCO2	2.51949	3.60656e-22
Espl1	1.62683	2.96026e-13	ESPL1	2.62369	4.12356e-20
Esrp1	2.4455	3.8112e-27	ESRP1	1.23603	4.36748e-13
Etv4	4.52617	5.21062e-42	ETV4	3.78424	2.66016e-46
Exo1	2.23524	3.49959e-09	EXO1	3.26287	2.62339e-31
F2rl1	1.46671	1.20325e-07	F2RL1	1.51203	1.57283e-07
F7	1.91079	5.62944e-08	F7	1.99228	0.000179806
Fabp7	4.4299	2.19923e-05	FABP7	3.47525	9.71211e-08
Fam83b	2.24184	3.06238e-11	FAM83B	2.87982	4.51815e-07
Fam83h	1.50075	3.85492e-09	FAM83H	1.1855	9.83131e-10
Fanci	1.84213	1.90629e-06	FANCI	1.81454	4.81072e-20
Fap	1.81267	0.00477904	FAP	1.95909	1.27821e-11
Fat2	2.2032	1.45522e-11	FAT2	2.44981	4.15309e-07
Fetub	1.76876	3.35192e-09	FETUB	3.11617	1.84488e-05
Fgl1	3.27144	8.30845e-07	FGL1	6.94712	1.85103e-28
Fignl1	1.10199	0.0013792	FIGNL1	1.49096	2.36979e-15
Fkbp4	1.36277	7.66114e-07	FKBP4	1.118	3.03679e-10
Foxa3	2.99035	1.05872e-08	FOXA3	3.41891	2.72264e-15
Fut8	1.09059	1.06634e-06	FUT8	1.57283	7.42644e-16
Galnt3	2.7284	2.69702e-25	GALNT3	1.09201	0.000110476
Gclc	3.78361	4.15653e-46	GCLC	2.04389	2.9661e-08
Gda	1.32654	8.3961e-06	GDA	3.41037	1.30628e-07
Gdnf	1.99255	5.60268e-12	GDNF	2.09893	1.72412e-06
Gfpt1	2.02735	2.81181e-24	GFPT1	1.22623	3.52073e-14
Gjb2	1.95093	1.52794e-10	GJB2	4.26375	1.05749e-27
Gjb3	3.28974	9.88844e-20	GJB3	3.04681	4.27208e-10
Gjb4	6.39846	4.00082e-35	GJB4	2.7749	3.82158e-06
Golm1	2.9714	4.78287e-18	GOLM1	2.63686	1.12142e-36
Gpr39	2.4808	4.9223e-23	GPR39	1.051	1.50426e-05
Gpt	1.93184	1.13833e-07	GPT	1.41083	0.000196274
Gpt2	1.02797	6.0627e-05	GPT2	3.32671	9.85008e-27
Grb14	4.17652	1.82677e-118	GRB14	1.53489	3.907e-05
Greb1	2.0591	5.04599e-06	GREB1	2.68125	5.61974e-12
Greb1l	2.16256	2.68475e-05	GREB1L	2.98193	5.72246e-14
Grem1	1.89781	0.00305486	GREM1	4.71154	1.4298e-28
Grhl1	1.87526	2.86787e-07	GRHL1	1.40143	9.8972e-08
Grhl3	2.28324	1.0516e-06	GRHL3	3.11099	1.20172e-21
Gsg2	1.64515	3.35402e-06	GSG2	1.69438	1.50586e-11
Gtse1	1.75336	0.000720819	GTSE1	2.8332	1.58499e-25
Gyltl1b	1.13073	9.19493e-05	GYLTL1B	2.35387	1.44068e-17
Hcn2	2.09773	1.53635e-05	HCN2	1.68818	3.28929e-06
Hecw1	3.82558	1.15688e-17	HECW1	1.82405	5.99009e-08
Hells	1.69896	3.11637e-08	HELLS	2.2219	1.2485e-23
Hkdc1	1.47992	0.000262941	HKDC1	1.48421	8.72841e-06
Hmbs	1.18936	2.58337e-08	HMBS	1.13999	3.21191e-11
Hmmr	1.9097	3.25696e-05	HMMR	2.96778	2.374e-27
Hn1l	1.88481	3.42916e-13	HN1L	1.10245	1.82403e-17
Hook1	2.3966	1.26281e-21	HOOK1	1.16129	3.09129e-09
Hyou1	1.35032	4.62462e-05	HYOU1	1.04761	1.32241e-11
Ibsp	7.49547	2.93673e-12	IBSP	3.88621	9.93152e-14
Igfbp3	1.45215	4.51433e-06	IGFBP3	1.44425	5.71408e-06
Il11	1.64318	0.000303326	IL11	1.97483	1.23224e-06
Il23a	2.80446	0.008618	IL23A	2.04825	5.36627e-11
Inpp4b	1.52041	2.48266e-07	INPP4B	1.16836	2.63033e-05
Iqgap3	1.70564	2.43924e-06	IQGAP3	3.32729	6.11065e-40
Ivl	3.88448	1.48444e-07	IVL	4.11091	1.40955e-10
Kcne2	1.27052	0.000706589	KCNE2	1.06244	0.000174064
Kcnj10	1.55491	7.03619e-13	KCNJ10	1.59973	2.61429e-05
Kcnk1	2.17645	6.09615e-19	KCNK1	1.43929	3.00616e-08
Kdelr3	1.33269	1.17449e-05	KDELR3	2.16527	1.88011e-23
Kif11	1.47385	0.00167014	KIF11	2.57216	5.94666e-29
Kif20a	1.26638	0.000212964	KIF20A	2.94662	3.15014e-34
Kif20b	1.26924	7.86537e-05	KIF20B	1.29757	2.55184e-12
Kif23	2.21212	3.03401e-10	KIF23	2.39303	1.71932e-21
Kiss1r	1.3672	0.00343316	KISS1R	5.24405	1.32894e-23
Klc3	1.24942	0.00176944	KLC3	1.3378	1.30541e-07
Kntc1	1.20843	0.00132118	KNTC1	1.73986	9.50967e-21
Lad1	1.27195	0.0087839	LAD1	1.95577	2.78439e-16
Lcn2	3.60617	8.47938e-21	LCN2	3.05451	1.1213e-11
Lcor	1.07183	0.000274184	LCOR	1.05434	4.18108e-14
Ldha	2.203	1.17536e-50	LDHA	1.41716	9.50314e-15
Lemd1	3.64067	0.00414751	LEMD1	3.39089	2.24067e-14
Lgi2	1.1827	0.0012128	LGI2	2.25294	8.3098e-10
Lmnb1	1.71805	2.45792e-09	LMNB1	1.75794	7.3122e-17
Lrrn1	1.98507	0.009309	LRRN1	1.46849	0.000933405
Lsr	1.3308	1.15564e-06	LSR	1.37503	1.79264e-10
Macc1	2.65343	2.3867e-16	MACC1	1.09178	6.44822e-05
Marveld3	1.70849	1.97405e-22	MARVELD3	1.41344	8.00662e-13
Mcm10	1.36434	0.000172274	MCM10	3.13034	3.2491e-27
Mcm2	1.03242	3.92567e-06	MCM2	1.69481	1.89902e-13
Mcm6	1.33683	4.18245e-08	MCM6	1.32629	8.67769e-15
Megf10	3.6641	3.16039e-25	MEGF10	2.6016	8.54339e-09
Melk	1.60798	3.78353e-05	MELK	3.45908	3.60038e-32
Mesp2	1.3819	2.0799e-05	MESP2	2.90338	3.64049e-13
Met	2.49685	7.90435e-35	MET	1.33914	0.000455626
Mex3a	2.2892	4.97126e-12	MEX3A	3.99121	4.69302e-34
Mfi2	4.55516	9.44469e-07	MFI2	2.38563	2.66664e-10
Mfsd4	1.85014	0.00133516	MFSD4	1.62334	2.83536e-05
Micall2	1.51872	1.29779e-06	MICALL2	1.24838	1.93843e-08
Mki67	1.15649	0.00151116	MKI67	2.82167	7.72903e-26
Mmp10	4.66096	8.43081e-05	MMP10	3.59974	2.97371e-12
Mpp6	1.35215	1.25165e-07	MPP6	1.5186	2.25537e-09
Muc20	3.43025	1.34855e-29	MUC20	2.25726	4.04828e-11
Mybph	1.5323	0.000354073	MYBPH	2.41425	8.39206e-06
Myo19	1.41559	6.27861e-07	MYO19	1.35517	5.75354e-20
Narf	1.368	2.31719e-11	NARF	1.18108	5.57013e-17
Ncapg	1.60571	0.00194619	NCAPG	2.85451	2.30893e-25
Nipal1	2.44612	3.17358e-13	NIPAL1	1.33342	4.73249e-05
Nipsnap1	1.71577	9.25104e-14	NIPSNAP1	1.05177	9.79109e-12
Nkx2-6	3.88274	0.00218975	NKX2-6	3.49854	7.44833e-11
Nuf2	1.23093	0.0073491	NUF2	3.41627	5.99201e-32
Oat	2.08507	4.12507e-26	OAT	1.03434	1.03406e-05
Ociad2	3.61203	1.17995e-57	OCIAD2	2.27584	6.05077e-32
Ola1	1.55789	3.59576e-10	OLA1	1.03277	1.86956e-15
Olfr558	4.39867	1.78029e-05	OR51E1	2.90038	1.14902e-10
Oplah	1.10954	1.53986e-05	OPLAH	1.11456	2.91516e-06
Otx1	4.20442	7.17952e-18	OTX1	3.29202	1.14773e-31
P2rx5	1.71156	1.12907e-22	P2RX5	1.61283	1.26014e-06
P4ha3	2.336	1.5176e-17	P4HA3	1.57403	1.40858e-08
P4hb	1.11346	2.0819e-08	P4HB	1.06436	1.35902e-14
Paics	1.41181	5.47632e-11	PAICS	1.83359	2.26417e-31
Pak1	1.38022	2.21124e-12	PAK1	1.32079	8.40229e-20
Pbk	1.64155	0.000273287	PBK	3.10698	7.19319e-24
Pdia4	1.61355	2.54551e-07	PDIA4	1.66893	3.28325e-24
Phlda2	2.01277	3.75513e-06	PHLDA2	2.33254	1.57757e-17
Pkhd1	5.03666	3.34803e-20	PKHD1	1.72639	0.000133913
Pkib	2.63503	2.235e-09	PKIB	2.16745	1.46052e-09
Pkp1	6.31795	6.97412e-10	PKP1	2.42716	2.75528e-05
Pkp3	1.24777	2.01704e-06	PKP3	1.54101	1.41653e-17
Plek2	3.45851	1.49882e-14	PLEK2	2.84678	1.49228e-23
Plekhg6	1.52593	7.09032e-06	PLEKHG6	1.69885	4.07486e-10
Plekhn1	1.17364	9.41046e-07	PLEKHN1	2.96234	1.80909e-29
Plk1	1.2786	0.000980497	PLK1	2.76275	5.99952e-26
Polq	1.38018	0.000243243	POLQ	3.10236	6.02706e-29
Ppap2c	1.73019	4.63427e-15	PPAP2C	2.1971	8.0419e-24
Ppat	1.18904	8.45128e-06	PPAT	1.93042	8.25971e-30
Prc1	1.89728	5.98191e-08	PRC1	2.36779	5.33772e-26
Proc	1.88075	0.00630887	PROC	3.57275	1.5363e-16
Prokr1	2.93236	2.74137e-15	PROKR1	1.95665	0.000856685
Ptges	2.45956	3.47452e-40	PTGES	3.00762	1.54072e-20
Ptgr1	2.06267	4.86498e-34	PTGR1	1.01909	0.000154078
Pvrl1	1.23774	7.26535e-06	PVRL1	1.57982	3.70302e-09
Pvrl4	2.04911	9.32289e-16	PVRL4	2.371	4.53676e-25
Qpct	1.631	4.10784e-05	QPCT	2.47881	5.73702e-10
Rab19	1.14597	6.46476e-06	RAB19	1.5731	3.56264e-13
Rab25	1.49781	1.09912e-09	RAB25	1.12552	4.45632e-08
Rad51	1.40455	0.000179427	RAD51	2.02847	4.78367e-17
Rad54b	2.02094	0.000252713	RAD54B	1.72725	1.54764e-15
Rad54l	1.07118	0.00078622	RAD54L	2.55369	2.12579e-26
Rassf6	2.3967	3.89686e-15	RASSF6	1.50387	2.64513e-05
Ret	3.13691	6.36094e-17	RET	1.95474	7.62232e-05
Rfc4	1.30309	0.000321259	RFC4	1.52435	1.56641e-13
Rhbdl2	4.29382	1.02055e-07	RHBDL2	2.78566	2.73454e-25
Rhod	1.11911	2.39259e-05	RHOD	1.16496	1.0013e-06
Rims2	7.80645	7.23112e-43	RIMS2	3.28111	3.0056e-08
Rnf43	1.30716	5.24445e-08	RNF43	1.1398	1.82386e-07
Rrm2	1.07949	0.00119016	RRM2	2.87081	2.20634e-26
Rufy4	1.05723	0.00905885	RUFY4	1.45687	8.61264e-05
Samd10	1.49525	1.33378e-09	SAMD10	1.65191	1.92801e-16
Satb2	1.62492	4.80181e-05	SATB2	1.31425	2.67087e-07
Sema5b	1.89022	0.00989192	SEMA5B	3.99163	6.2176e-114
Serinc2	2.25567	3.95571e-28	SERINC2	2.03248	1.01522e-20
Serpinb5	3.56071	0.00570851	SERPINB5	4.2304	1.64471e-11
Sez6l2	2.55819	7.26445e-14	SEZ6L2	1.49451	4.28851e-07
Sgpp2	1.36037	4.36049e-07	SGPP2	1.04346	4.31803e-05
Slc15a1	1.26732	0.000415293	SLC15A1	3.97217	4.6345e-13
Slc22a18	2.27384	2.07349e-16	SLC22A18	1.33719	1.76948e-08
Slc25a10	1.40083	1.75103e-05	SLC25A10	2.02817	8.84497e-23
Slc25a39	1.18974	0.000124776	SLC25A39	1.16727	2.67698e-14
Slc27a2	4.93509	1.19353e-81	SLC27A2	1.22612	0.000239692
Slc2a5	3.16277	0.00516319	SLC2A5	2.60191	4.05648e-15
Slc30a2	4.30518	6.28725e-23	SLC30A2	2.37639	1.2198e-05
Slc35f3	1.22505	0.00340665	SLC35F3	1.78978	3.42164e-06
Slc38a4	1.52269	0.000555682	SLC38A4	1.65336	0.000511522
Slc39a11	2.50029	5.01616e-38	SLC39A11	1.43955	6.11786e-20
Slc4a11	1.52994	2.93467e-05	SLC4A11	1.62199	8.53222e-06
Slc7a11	1.45953	0.001586	SLC7A11	3.51225	2.196e-17
Slc9a4	1.09816	0.000687695	SLC9A4	3.95271	3.43516e-07
Smox	1.20002	1.47461e-05	SMOX	1.11748	3.48264e-05
Smpdl3b	2.22745	3.81804e-06	SMPDL3B	1.91321	4.1801e-11
Sox12	1.36932	0.000235702	SOX12	1.11832	3.71249e-08
Sox4	1.26793	8.38059e-09	SOX4	1.78028	1.32241e-24
Spag5	1.4483	8.60817e-05	SPAG5	2.87849	3.0473e-29
Spc25	1.72233	0.000371658	SPC25	2.72358	1.49924e-24
Spdef	1.47396	0.0026758	SPDEF	3.39285	2.91067e-23
Spint2	1.26306	2.48526e-07	SPINT2	1.032	7.91121e-10
Spock1	3.57398	7.90313e-06	SPOCK1	2.6758	4.70499e-09
Spp1	2.31632	3.49857e-08	SPP1	4.91092	1.3287e-34
Spred3	2.25797	3.45701e-24	SPRED3	2.11658	8.89054e-10
Srsf12	2.26192	0.00592247	SRSF12	1.75568	3.57943e-07
St14	2.05697	2.77592e-25	ST14	1.36519	1.71786e-13
Stk39	3.2705	1.07199e-64	STK39	1.62436	1.62123e-17
Stra8	2.73058	5.87109e-05	STRA8	3.59167	1.6883e-05
Syt12	3.5811	2.54545e-21	SYT12	5.35372	1.97133e-32
Syt13	2.16591	4.05373e-05	SYT13	4.06989	4.35707e-10
Syt7	2.17562	4.43691e-10	SYT7	3.11796	1.00933e-18
Sytl5	2.77524	1.50627e-06	SYTL5	1.85517	5.04426e-05
Tert	1.47006	0.000136171	TERT	3.7007	3.81947e-15
Tex15	2.78782	1.80369e-24	TEX15	2.37699	0.000346271
Thbs2	2.83265	2.51876e-09	THBS2	2.43268	2.36614e-12
Them5	3.54898	2.26621e-12	THEM5	1.91796	1.65961e-10
Thnsl1	1.02099	0.000625341	THNSL1	1.14148	2.4159e-12
Timp1	1.62836	0.00175915	TIMP1	1.31204	3.13126e-09
Tinag	1.98643	5.14268e-12	TINAG	6.02	3.40772e-13
Tmem132a	1.13366	0.00334072	TMEM132A	1.6848	3.83077e-11
Tmem171	1.32151	0.00532916	TMEM171	2.57079	4.14906e-09
Tmem184a	1.84754	7.5e-19	TMEM184A	2.78537	4.62844e-34
Tmem59l	2.0637	3.11668e-20	TMEM59L	3.18324	3.26217e-09
Tmem62	1.37283	1.35981e-17	TMEM62	1.12951	7.16212e-14
Tmem79	2.80536	6.88568e-35	TMEM79	1.15265	3.46064e-14
Tmprss4	1.23972	0.000152792	TMPRSS4	4.86869	1.04613e-39
Tnfrsf11a	1.87738	5.13943e-15	TNFRSF11A	1.27879	7.50241e-06
Tnfrsf21	1.26605	5.82635e-06	TNFRSF21	2.07934	3.36042e-23
Tnfrsf9	3.03561	3.47618e-12	TNFRSF9	1.197	0.000436436
Tns4	1.50328	4.48783e-08	TNS4	3.66832	7.8992e-14
Top2a	1.44482	5.30299e-05	TOP2A	3.65875	6.91278e-43
Tpd52	1.33419	2.66471e-11	TPD52	1.15649	4.55758e-08
Tpi1	1.5968	9.50668e-13	TPI1	1.06801	2.28241e-12
Tpx2	1.32415	0.00021583	TPX2	3.37153	1.01517e-30
Traf4	1.26972	4.63259e-05	TRAF4	1.22815	4.99475e-15
Trim31	2.66641	0.00181942	TRIM31	3.93285	8.82023e-17
Trim46	1.34505	1.18512e-06	TRIM46	1.42952	2.00138e-07
Trim6	1.19637	2.75228e-05	TRIM6	1.15163	3.52941e-05
Tshr	2.88854	2.4769e-08	TSHR	1.44533	0.000168217
Twf1	1.02612	8.40957e-06	TWF1	1.01315	1.15122e-11
Tyms	1.53685	4.52997e-11	TYMS	1.81392	1.47029e-13
Uhrf1	1.57509	3.3687e-08	UHRF1	2.99078	5.58045e-30
Vsig1	3.49302	2.21933e-07	VSIG1	3.44006	4.41229e-10
Wdhd1	1.01696	0.00014042	WDHD1	1.7389	2.02773e-15
1110017D15Rik	-4.5674	4.65037e-16	C9orf24	-2.3983	2.61002e-06
1700003M02Rik	-3.65296	1.15594e-13	C6orf165	-1.72089	7.05255e-06
1700007G11Rik	-3.71968	4.14965e-12	C4orf22	-2.12971	1.11888e-05
1700007K13Rik	-3.49036	4.28138e-11	C9orf116	-1.03772	0.000150212
1700013F07Rik	-3.83262	2.68669e-19	C1orf194	-2.06192	3.41671e-05
1700019L03Rik	-3.33558	6.2247e-19	C9orf117	-1.27059	8.67226e-06
1700026D08Rik	-3.85009	4.31637e-21	C15orf26	-2.18463	3.02501e-07
1700040L02Rik	-1.77695	5.76898e-07	C10orf107	-1.74874	1.80961e-05
1700101E01Rik	-4.22791	4.95076e-23	C9orf171	-2.23252	6.754e-06
2410004P03Rik	-3.91101	7.7723e-14	C2orf50	-1.24086	0.000386625
4632428N05Rik	-1.23772	2.96409e-06	C10orf54	-1.58818	7.07459e-20
4833427G06Rik	-2.93753	7.68394e-08	C11orf88	-2.49274	1.59465e-06
4930402H24Rik	-1.06174	7.21773e-11	C20orf194	-1.36504	1.42328e-18
4930578C19Rik	-1.27782	9.1868e-05	CXorf36	-2.04094	9.34435e-22
4932438H23Rik	-3.05258	0.00218382	C21orf62	-2.99527	1.73725e-20
8430408G22Rik	-1.76421	9.88837e-05	C10orf10	-1.78338	1.71174e-13
9330159F19Rik	-3.44242	4.30906e-08	KIAA0408	-2.22335	4.00112e-06
9430020K01Rik	-2.31597	1.00667e-12	KIAA1462	-1.97692	1.90895e-18
A530016L24Rik	-1.56446	0.000157099	C14orf180	-1.82432	3.16825e-05
AB124611	-1.87233	1.15677e-06	C19orf38	-1.00686	0.000190491
Aard	-3.20603	2.44414e-11	C8orf85	-2.0313	1.41825e-06
Aatk	-2.9212	2.58197e-15	AATK	-1.64623	5.07869e-06
Abca6	-2.97818	7.60906e-13	ABCA6	-1.41962	1.4805e-08
Abca8b	-3.22084	3.96466e-17	ABCA8	-2.87296	3.05363e-17
Abcg2	-1.59011	1.28724e-11	ABCG2	-2.28225	4.12206e-24
Abi3bp	-3.09201	1.12714e-31	ABI3BP	-2.54397	1.00514e-19
Ablim3	-2.55524	9.88647e-23	ABLIM3	-1.29279	4.59636e-05
Acacb	-2.03826	1.48227e-09	ACACB	-1.59988	1.17212e-16
Ace	-2.87208	1.11679e-12	ACE	-1.7387	3.90131e-14
Acoxl	-4.20013	1.4481e-12	ACOXL	-1.94012	1.87413e-08
Actg2	-3.57837	6.80213e-34	ACTG2	-1.5385	1.63065e-06
Actn2	-4.43742	1.7987e-05	ACTN2	-3.16747	2.74941e-25
Acvrl1	-3.46808	1.1331e-18	ACVRL1	-2.59197	9.40108e-46
Adam33	-3.53337	8.90511e-33	ADAM33	-1.80625	3.47605e-09
Adamts15	-2.72797	3.12031e-15	ADAMTS15	-1.91162	2.93668e-10
Adamts8	-3.37442	2.94339e-23	ADAMTS8	-3.48835	5.59677e-23
Adarb1	-2.15205	1.73464e-10	ADARB1	-1.83095	7.61565e-24
Adcy4	-1.88536	2.57938e-10	ADCY4	-2.06221	2.50519e-29
Adcy8	-4.20066	2.25666e-15	ADCY8	-3.74939	5.8815e-10
Adcyap1r1	-2.82497	2.36555e-09	ADCYAP1R1	-1.9371	5.81667e-10
Adora2a	-2.58254	1.08661e-13	ADORA2A	-1.0405	2.44061e-09
Adra1a	-4.90741	1.23827e-08	ADRA1A	-3.69719	1.34027e-16
Adra1d	-4.54886	2.8987e-21	ADRA1D	-2.01129	7.36027e-10
Adrb1	-2.14559	3.29338e-13	ADRB1	-2.80328	3.1843e-14
Adrb2	-2.30109	7.7468e-25	ADRB2	-2.83341	1.18455e-25
Afap1l1	-1.47839	1.87335e-07	AFAP1L1	-1.68962	1.75659e-17
Aff3	-3.25916	3.35442e-05	AFF3	-2.15732	3.61219e-09
Agrp	-4.98782	1.40864e-07	AGRP	-2.7867	9.05284e-16
Ahnak	-1.66408	3.07792e-13	AHNAK	-1.78054	7.61575e-12
Ajap1	-3.17996	3.84947e-07	AJAP1	-1.43536	0.000160573
Ak7	-3.10734	8.34288e-10	AK7	-1.30936	7.1888e-05
Akap14	-3.35597	2.27669e-08	AKAP14	-1.93219	3.39285e-05
Akt3	-1.92313	4.67227e-20	AKT3	-1.2111	5.23583e-08
Alas2	-2.85745	0.00014042	ALAS2	-2.72625	1.51655e-12
Alox15	-4.12577	2.46613e-09	ALOX15	-2.82414	4.46462e-08
Alpl	-1.9689	1.38246e-07	ALPL	-1.50621	0.000186026
Amigo1	-2.66312	7.38136e-22	AMIGO1	-1.07109	2.96127e-06
Amotl1	-1.00201	0.00706856	AMOTL1	-1.72812	6.06494e-15
Amotl2	-1.844	1.73927e-15	AMOTL2	-1.00038	1.66736e-08
Angpt1	-3.49416	1.40933e-41	ANGPT1	-2.22348	9.2151e-16
Ankrd1	-3.47768	1.07744e-11	ANKRD1	-3.39164	8.34552e-10
Ankrd29	-1.69749	2.44697e-06	ANKRD29	-2.12627	1.18577e-10
Ankrd33b	-2.81473	1.87888e-14	ANKRD33B	-1.8567	1.39008e-09
Aoc3	-1.6944	7.98686e-10	AOC3	-2.65421	4.76419e-26
Ap1s2	-1.35037	2.15947e-17	AP1S2	-1.05192	1.42754e-07
Apln	-3.2941	7.21013e-27	APLN	-1.9359	2.28048e-08
Aqp1	-2.42567	8.38848e-18	AQP1	-1.4463	0.000216785
Arap2	-2.78062	8.92588e-22	ARAP2	-1.01919	4.07568e-08
Arap3	-2.9681	2.70832e-19	ARAP3	-1.37049	1.59666e-16
Arhgap23	-1.64076	6.10664e-09	ARHGAP23	-1.05084	1.37321e-06
Arhgap31	-1.03841	7.92853e-05	ARHGAP31	-2.0847	3.60418e-22
Arhgef10	-1.09007	1.5431e-05	ARHGEF10	-1.03707	9.86735e-08
Arhgef15	-2.94413	9.64907e-21	ARHGEF15	-2.40794	7.29373e-32
Arhgef37	-2.48751	0.000141773	ARHGEF37	-1.33154	1.33327e-06
Arhgef6	-1.22038	7.19112e-10	ARHGEF6	-1.42427	5.94622e-13
Armc2	-3.08945	6.3116e-18	ARMC2	-1.00176	1.606e-08
Armc4	-3.90585	2.88522e-09	ARMC4	-1.78955	3.77415e-05
Armcx1	-2.11251	2.84404e-12	ARMCX1	-1.05601	1.16198e-07
Arrb1	-1.18208	4.1659e-12	ARRB1	-1.40865	6.07503e-11
Art4	-1.7585	2.48902e-06	ART4	-2.44877	7.05255e-13
Aspa	-3.61775	2.27657e-23	ASPA	-2.61919	4.56103e-24
Asprv1	-3.64216	1.44325e-07	ASPRV1	-1.0684	9.92505e-07
Atp1a2	-3.27133	5.38914e-21	ATP1A2	-2.08561	3.10038e-10
Atp1b2	-1.12031	8.03068e-05	ATP1B2	-1.45454	1.82386e-07
Awat2	-2.36116	0.000495603	AWAT2	-2.76432	6.60012e-08
Axin2	-2.3555	2.93608e-14	AXIN2	-1.12446	2.68886e-05
B3galnt1	-1.2391	3.14331e-05	B3GALNT1	-1.20831	5.90805e-07
BC048546	-3.1396	1.93872e-08	CPAMD8	-1.53492	6.52588e-05
Bche	-5.2386	1.98157e-21	BCHE	-3.06051	8.19913e-22
Bcl6b	-1.80929	8.01882e-17	BCL6B	-1.74544	2.72805e-19
Bdnf	-2.01157	8.42497e-13	BDNF	-2.24181	4.26971e-08
Bmpr2	-1.40294	3.98467e-12	BMPR2	-1.12738	1.68952e-19
Bmx	-1.38364	9.54723e-05	BMX	-2.49549	2.25783e-16
Bst1	-1.22354	1.30107e-08	BST1	-1.38471	1.20447e-09
Bves	-5.08615	9.31912e-11	BVES	-1.06227	3.00392e-05
C130074G19Rik	-2.37725	1.64638e-33	C1orf115	-1.4568	5.54417e-08
C1qtnf2	-3.86919	6.30156e-23	C1QTNF2	-1.98492	5.64624e-17
C1qtnf7	-1.37841	3.90488e-13	C1QTNF7	-2.39719	5.63291e-14
C7	-3.76172	2.00252e-06	C7	-2.09204	6.13432e-09
Cacna2d2	-1.85162	0.00991074	CACNA2D2	-2.33634	3.20471e-08
Cacnb4	-1.51211	0.00942169	CACNB4	-1.52862	1.81285e-05
Cadm3	-2.94391	7.69931e-16	CADM3	-1.36269	0.00010202
Calcrl	-3.09897	3.39929e-15	CALCRL	-2.36018	1.4313e-25
Camk2a	-2.77315	9.39063e-14	CAMK2A	-1.68214	2.40859e-10
Car2	-1.07693	6.82085e-05	CA2	-1.42877	0.000273731
Car3	-5.54649	2.03259e-07	CA3	-2.36116	3.96643e-13
Car4	-1.43433	1.26189e-09	CA4	-4.34519	1.81164e-20
Caskin2	-1.35399	1.7131e-06	CASKIN2	-1.5943	3.40079e-24
Casp12	-1.21236	3.19572e-07	CASP12	-2.7743	1.17863e-25
Casq2	-3.64297	6.47586e-11	CASQ2	-2.33367	9.48671e-11
Cass4	-3.82817	5.75257e-19	CASS4	-1.93177	2.15282e-14
Cav1	-3.46698	2.9516e-27	CAV1	-2.92683	6.50211e-18
Cav2	-1.64991	2.925e-13	CAV2	-1.81284	5.44068e-10
Cav3	-2.42632	3.37035e-06	CAV3	-2.65876	7.15852e-07
Cbfa2t3	-2.59307	2.24888e-14	CBFA2T3	-1.32447	2.50655e-08
Cbx7	-2.09596	4.54631e-12	CBX7	-1.74015	9.955e-21
Ccbe1	-3.61435	3.29265e-22	CCBE1	-1.85894	4.2504e-05
Ccdc108	-3.54481	0.000720889	CCDC108	-2.10529	3.49003e-06
Ccdc13	-4.05676	1.31172e-14	CCDC13	-1.63486	9.24158e-10
Ccdc146	-3.84642	9.34274e-11	CCDC146	-1.21754	2.43479e-05
Ccdc151	-4.40651	1.14867e-18	CCDC151	-1.59762	8.09909e-06
Ccdc17	-1.98859	5.97434e-17	CCDC17	-1.95114	1.35008e-06
Ccdc37	-4.41553	5.95919e-22	CCDC37	-1.80149	0.000171707
Ccdc39	-3.65409	1.47458e-15	CCDC39	-1.12571	8.72636e-05
Ccdc60	-4.09666	3.86604e-14	CCDC60	-1.84047	0.000208427
Ccdc65	-2.49049	4.33681e-14	CCDC65	-1.67802	9.61259e-08
Ccdc78	-3.9378	2.46293e-20	CCDC78	-1.72545	6.754e-06
Ccdc81	-4.77423	1.00723e-15	CCDC81	-2.03769	1.63408e-09
Ccdc85a	-3.33369	1.38604e-13	CCDC85A	-2.5083	2.82704e-17
Ccl11	-1.73798	0.0054326	CCL16	-1.57401	2.134e-05
Ccl24	-3.77219	5.39781e-08	CCL24	-2.79171	3.92108e-10
Ccrl2	-3.51689	1.39985e-29	CCRL2	-1.29995	7.66434e-07
Cd163	-3.71091	1.18514e-13	CD163	-1.33075	3.65638e-05
Cd244	-1.91743	1.80373e-05	CD244	-1.34617	4.953e-07
Cd300e	-2.03415	1.06141e-16	CD300E	-1.69259	3.34322e-08
Cd300lg	-1.57888	0.000322184	CD300LG	-4.81723	2.35775e-25
Cd37	-1.929	1.76444e-08	CD37	-1.24993	9.17449e-07
Cd5l	-3.00974	0.000638363	CD5L	-3.97048	7.21263e-19
Cd93	-1.77428	1.34272e-18	CD93	-2.19865	3.0662e-24
Cdh13	-1.1743	8.17679e-06	CDH13	-1.72039	2.26766e-08
Cdh19	-2.83196	0.0099771	CDH19	-2.23303	1.93285e-06
Cdh22	-1.92312	0.00662849	CDH22	-1.53487	8.07776e-06
Cdh5	-2.80579	7.665e-21	CDH5	-2.50531	8.68417e-31
Cdkl1	-2.02143	0.00355475	CDKL1	-1.01188	1.21807e-06
Cdkl5	-1.31067	1.61036e-06	CDKL5	-1.24827	1.07855e-07
Cdo1	-3.83534	1.02723e-17	CDO1	-2.90129	1.82758e-30
Cfd	-5.65128	1.53953e-06	CFD	-2.411	9.27677e-15
Chrdl1	-4.6463	2.61259e-42	CHRDL1	-2.52506	3.92702e-13
Chrm1	-5.49269	1.17152e-13	CHRM1	-3.72058	2.07297e-16
Chrm2	-3.4843	4.64072e-22	CHRM2	-3.86069	4.11586e-13
Chst7	-2.29866	2.16106e-19	CHST7	-1.05794	1.0532e-09
Cldn11	-2.46009	0.00692862	CLDN11	-1.64922	3.66325e-09
Cldn5	-4.53591	4.93508e-20	CLDN5	-2.80972	2.32222e-25
Clec14a	-3.7381	3.73159e-21	CLEC14A	-2.28988	4.52979e-31
Clec1a	-3.72841	5.42065e-18	CLEC1A	-2.39975	9.62745e-38
Clec1b	-2.61453	9.95394e-12	CLEC1B	-2.07335	1.87454e-11
Clec3b	-4.18651	1.03524e-36	CLEC3B	-3.61628	5.54954e-33
Clec9a	-1.55312	0.000306457	CLEC9A	-1.11861	0.000536736
Clic5	-1.91711	6.10007e-24	CLIC5	-3.3552	1.88011e-23
Cma1	-4.17271	7.63969e-12	CMA1	-2.3068	3.15971e-14
Cnksr2	-2.89225	4.49735e-06	CNKSR2	-1.78093	1.17091e-08
Cnn1	-4.93231	3.05707e-40	CNN1	-1.54656	8.32981e-08
Cnr1	-2.91518	4.74171e-06	CNR1	-1.74372	1.27869e-06
Cnrip1	-1.87698	8.83586e-16	CNRIP1	-1.5193	1.37601e-17
Cntfr	-1.7845	0.00432025	CNTFR	-2.85624	9.25052e-11
Cntn4	-2.26293	9.08947e-06	CNTN4	-1.10225	0.000524465
Col13a1	-4.02191	1.00185e-16	COL13A1	-1.28825	2.50832e-06
Col4a3	-1.91202	1.25594e-15	COL4A3	-1.64766	2.53857e-06
Col6a6	-2.97536	0.000595577	COL6A6	-2.85057	1.73436e-14
Colec12	-1.5529	3.0845e-12	COLEC12	-1.65631	2.39304e-08
Cox4i2	-3.54878	1.41413e-21	COX4I2	-2.11895	3.85976e-18
Cox7a1	-2.5243	0.00500894	COX7A1	-1.86575	2.70206e-20
Cpa3	-2.42738	0.00193081	CPA3	-1.73879	3.39418e-07
Crb2	-2.8262	1.69714e-08	CRB2	-1.2096	0.000753628
Crim1	-2.20646	2.72005e-13	CRIM1	-1.35849	7.66398e-14
Crispld2	-4.7784	2.11401e-22	CRISPLD2	-1.03204	3.51845e-05
Cryab	-1.42595	1.43669e-05	CRYAB	-2.05311	3.92096e-15
Csf3r	-2.01816	2.01181e-08	CSF3R	-1.22087	0.000724747
Csrnp1	-1.07801	0.000128759	CSRNP1	-2.30648	8.40773e-26
Cxcl12	-1.18464	0.00302587	CXCL12	-1.31791	1.26463e-06
Cyp1a1	-4.70265	4.8367e-06	CYP1A1	-3.4585	1.74524e-07
Cyp1a2	-3.69137	0.00428468	CYP1A2	-4.46594	2.00897e-25
Cyp26b1	-3.40325	0.000374031	CYP26B1	-1.36236	2.61311e-05
Cyp27a1	-3.00664	7.80186e-36	CYP27A1	-1.61916	5.05513e-10
Cyp4b1	-3.71423	2.37027e-06	CYP4B1	-2.17371	4.41333e-06
Cyr61	-1.43515	1.13496e-06	CYR61	-1.39113	5.28411e-08
Cytl1	-5.57334	2.1878e-23	CYTL1	-1.51	8.57605e-06
Cyyr1	-3.13932	8.82317e-17	CYYR1	-2.27391	7.44902e-35
Dach1	-3.41363	6.2e-18	DACH1	-2.39569	1.93537e-17
Dcdc2b	-3.5823	7.01208e-22	DCDC2B	-1.28717	6.58923e-06
Ddo	-1.6326	4.91136e-06	DDO	-1.27104	1.35992e-05
Ddr2	-1.54889	7.1356e-11	DDR2	-1.19851	1.88657e-05
Dennd2a	-2.38881	4.60497e-16	DENND2A	-1.9244	2.02632e-16
Dennd3	-1.33452	2.26942e-09	DENND3	-1.96089	1.29052e-37
Des	-3.64383	3.1466e-36	DES	-3.15573	9.83327e-18
Dhh	-3.12655	2.27208e-15	DHH	-1.65836	5.66977e-10
Dkk3	-1.36626	8.09763e-05	DKK3	-1.30098	2.57696e-08
Dlc1	-1.54844	3.8176e-20	DLC1	-1.88408	6.69748e-11
Dlec1	-2.1881	5.85993e-07	DLEC1	-1.56517	2.17904e-05
Dnaic1	-3.7364	2.91043e-14	DNAI1	-2.03267	3.89405e-05
Dnaic2	-4.14464	9.61222e-14	DNAI2	-2.17642	2.68547e-05
Dock4	-1.34723	2.42396e-10	DOCK4	-1.59137	2.08003e-19
Dpp6	-2.69285	2.50112e-06	DPP6	-3.22585	7.10924e-22
Dpt	-2.9454	3.6827e-18	DPT	-1.78803	2.6131e-08
Dpysl2	-1.89654	8.87612e-11	DPYSL2	-1.47361	2.01078e-14
Dusp1	-2.01811	1.01451e-19	DUSP1	-1.59403	4.50078e-08
Dusp26	-4.47466	8.46466e-12	DUSP26	-1.62402	1.25337e-07
Dusp27	-2.8183	0.000393633	DUSP27	-1.93417	0.000718192
Dydc2	-3.02194	1.69508e-06	DYDC2	-1.87037	2.09413e-05
Dynlrb2	-4.08858	5.45366e-14	DYNLRB2	-1.97644	8.77849e-06
Ebf1	-1.67838	4.53764e-19	EBF1	-1.06768	5.94933e-07
Ecm2	-2.65083	6.45609e-37	ECM2	-1.35205	1.84298e-08
Ect2l	-3.78984	2.94637e-11	ECT2L	-1.46899	0.000522567
Edn1	-3.78943	1.00835e-23	EDN1	-2.02701	5.84524e-14
Ednrb	-2.31674	1.17071e-19	EDNRB	-3.06204	2.45505e-27
Efcab1	-3.51494	1.83198e-14	EFCAB1	-2.14443	8.10171e-06
Efcab10	-5.72411	1.17953e-23	EFCAB10	-1.04865	0.000948499
Efemp1	-1.2382	1.81799e-08	EFEMP1	-1.5595	1.55937e-09
Efhb	-1.76837	0.00107254	EFHB	-1.78805	2.78592e-06
Egfl7	-4.11557	5.3542e-16	EGFL7	-1.04348	3.82684e-05
Elmo1	-1.72192	3.86604e-14	ELMO1	-1.10143	1.09064e-06
Elmod1	-3.27921	4.49183e-14	ELMOD1	-2.05028	3.43093e-08
Eml1	-1.87615	4.68055e-22	EML1	-1.58715	1.13442e-11
Emp1	-1.38532	6.61528e-10	EMP1	-1.50217	4.78897e-10
Endou	-1.02153	1.14313e-05	ENDOU	-1.60297	5.33677e-08
Eng	-2.78881	1.11366e-12	ENG	-1.66696	2.4207e-19
Enkur	-1.32222	3.30665e-05	ENKUR	-1.56934	0.000154372
Enpp2	-2.58639	6.32207e-18	ENPP2	-1.66898	4.0887e-12
Epas1	-1.33755	3.94766e-07	EPAS1	-2.53443	1.37905e-39
Epb4.1l2	-1.59394	2.70459e-14	EPB41L2	-1.38516	2.34493e-12
Epb4.1l3	-3.15725	4.16413e-11	EPB41L3	-1.16045	1.07642e-05
Erbb4	-3.85769	3.28711e-06	ERBB4	-1.70278	7.72549e-05
Erg	-2.37911	1.27483e-23	ERG	-2.14151	1.69446e-28
Ets1	-1.2587	2.99604e-10	ETS1	-1.08193	4.62815e-08
Fabp12	-2.65008	1.95316e-07	FABP12	-2.4397	3.17642e-05
Fabp5	-1.2208	7.16966e-06	FABP5	-1.77209	3.19116e-10
Fam107a	-3.00187	0.000821593	FAM107A	-4.34993	4.60239e-38
Fam124a	-1.51375	7.27125e-05	FAM124A	-1.51608	1.13516e-14
Fam124b	-2.08809	4.0328e-05	FAM124B	-2.09228	1.22987e-20
Fam13c	-2.80037	5.87318e-16	FAM13C	-1.97846	5.3385e-18
Fam162b	-4.3545	1.18193e-13	FAM162B	-2.12554	3.09995e-17
Fam166b	-4.44072	1.1224e-06	FAM166B	-2.0836	4.84133e-07
Fam180a	-2.26712	9.17813e-06	FAM180A	-1.4746	9.95416e-06
Fam189a1	-2.52249	0.000770727	FAM189A1	-2.35193	7.31383e-11
Fam189a2	-1.09451	0.000331108	FAM189A2	-2.90236	1.22626e-24
Fam198a	-2.96204	6.44805e-09	FAM198A	-1.075	1.76955e-05
Fam43a	-1.7873	1.87345e-12	FAM43A	-1.67261	1.14684e-13
Fam49a	-2.74599	1.07938e-39	FAM49A	-1.42037	2.13379e-11
Fam65a	-1.49316	7.39618e-08	FAM65A	-1.28712	6.25846e-13
Fam92b	-4.73325	1.3219e-08	FAM92B	-2.21509	2.11509e-06
Fat4	-1.92406	4.13214e-10	FAT4	-1.38169	1.44014e-07
Fbln1	-1.67364	4.44467e-05	FBLN1	-1.65687	1.1253e-11
Fbln5	-1.14457	8.19952e-08	FBLN5	-1.62888	2.33029e-08
Fbxl7	-2.19779	8.83223e-09	FBXL7	-1.13442	1.16598e-06
Fermt2	-1.03581	1.2289e-06	FERMT2	-1.3868	3.26932e-17
Fez1	-3.30267	1.33162e-05	FEZ1	-2.17426	3.20717e-29
Fgd5	-1.68255	5.37014e-08	FGD5	-2.24989	5.84572e-32
Fgf10	-2.10001	5.18418e-08	FGF10	-3.50444	8.61891e-23
Fgfr4	-4.60987	2.57592e-10	FGFR4	-2.41872	6.35819e-11
Fhl1	-2.39222	6.62003e-42	FHL1	-3.37112	1.05517e-34
Fibin	-3.60268	3.12577e-15	FIBIN	-2.1285	4.76974e-11
Figf	-4.67795	3.19088e-39	FIGF	-3.54449	3.25072e-13
Fli1	-1.1601	4.06664e-05	FLI1	-1.69412	1.61222e-19
Flt4	-1.79692	3.63995e-10	FLT4	-1.42842	6.2764e-10
Fmo2	-3.97464	1.08584e-20	FMO2	-3.24456	1.82565e-34
Fmo3	-4.79134	3.24919e-08	FMO3	-1.31941	1.41344e-06
Fosb	-1.0542	0.00184425	FOSB	-2.73618	2.15231e-08
Foxf2	-2.89897	7.77918e-11	FOXF2	-1.31923	9.07696e-08
Fras1	-2.49696	2.4213e-14	FRAS1	-1.56545	3.79409e-06
Frmd3	-3.00126	0.00278523	FRMD3	-2.30406	4.62339e-19
Frmd4a	-1.48941	1.15621e-16	FRMD4A	-1.33732	3.03988e-17
Frmpd1	-4.29583	5.71314e-16	FRMPD1	-2.29606	7.29025e-08
Fry	-1.54945	3.82964e-07	FRY	-1.53829	2.43683e-13
Fxyd1	-4.13194	1.49878e-20	FXYD1	-2.95792	2.03901e-27
Fxyd6	-1.86008	1.06585e-05	FXYD6	-1.8826	2.15935e-22
Fzd4	-1.31856	4.20587e-11	FZD4	-1.56586	2.17364e-11
Gab3	-1.71765	3.0866e-09	GAB3	-1.06403	4.34519e-07
Galnt9	-1.58723	0.0032254	GALNT9	-1.95532	1.36476e-05
Gas1	-3.02947	6.95202e-21	GAS1	-1.28917	0.000102186
Gas2l2	-4.47207	2.67762e-20	GAS2L2	-1.70882	0.000174064
Gata1	-3.13981	4.29932e-05	GATA1	-1.78729	2.74673e-12
Gata2	-3.64647	2.3775e-14	GATA2	-1.86105	5.31296e-16
Gata5	-2.30936	4.25752e-06	GATA5	-1.71609	8.73429e-07
Gdf10	-2.25021	3.57462e-08	GDF10	-3.35543	3.30118e-19
Gfi1b	-3.59086	4.08456e-05	GFI1B	-1.87133	5.56448e-08
Gfod1	-2.96165	1.63864e-40	GFOD1	-1.58971	9.93105e-14
Gfra1	-1.20563	0.000306044	GFRA1	-1.95213	1.47978e-07
Gfra2	-2.91921	5.4684e-25	GFRA2	-1.82594	5.09745e-11
Gimap4	-2.31789	6.64485e-23	GIMAP4	-1.37224	3.40566e-11
Gimap6	-2.14733	1.15908e-25	GIMAP6	-1.99701	9.50967e-21
Gimap8	-2.12677	8.10754e-21	GIMAP8	-2.36557	7.62134e-28
Gipc3	-3.03771	2.7532e-10	GIPC3	-1.22472	1.59771e-07
Gja4	-2.54404	3.72928e-11	GJA4	-1.38723	4.87683e-11
Gja5	-1.62907	1.33423e-10	GJA5	-1.49537	9.12588e-10
Gjc2	-2.30391	1.01981e-09	GJC2	-1.51297	2.01859e-07
Gm12695	-3.01593	0.000147216	C1orf87	-2.45527	8.62317e-06
Gm867	-4.2088	4.92304e-21	C22orf15	-2.03582	4.466e-06
Gmfg	-1.92657	1.09387e-10	GMFG	-1.35454	1.63509e-09
Gng11	-2.9432	7.51262e-21	GNG11	-1.67124	2.62646e-09
Gng7	-2.07	1.31257e-16	GNG7	-1.00617	2.85013e-05
Gngt2	-1.58614	7.64961e-09	GNGT2	-1.05873	3.70377e-06
Gp9	-4.1124	2.30597e-11	GP9	-2.17758	2.72082e-07
Gpc3	-3.20651	1.6018e-22	GPC3	-1.94391	9.73194e-07
Gpihbp1	-3.11688	1.91253e-19	GPIHBP1	-3.80954	3.2939e-28
Gpm6a	-3.87909	2.70256e-17	GPM6A	-4.10114	7.38644e-26
Gpm6b	-2.49052	1.53125e-20	GPM6B	-1.72299	4.67387e-10
Gpr146	-1.30461	5.53999e-07	GPR146	-2.26122	3.32017e-32
Gpr182	-3.38089	2.6759e-15	GPR182	-1.76358	1.53502e-10
Gpr4	-1.48757	3.44333e-06	GPR4	-1.58288	7.14233e-14
Gpx3	-3.00172	2.57321e-10	GPX3	-2.51568	6.22948e-24
Gria1	-6.5102	4.42984e-74	GRIA1	-3.59741	2.8558e-16
Grik4	-2.11356	0.00307412	GRIK4	-2.58841	1.20655e-19
Grk5	-1.91412	2.08784e-19	GRK5	-2.52469	1.18329e-32
Gsta3	-4.69241	1.49804e-23	GSTA3	-2.54537	3.94357e-08
Gucy1a2	-1.75503	4.14662e-06	GUCY1A2	-1.93628	5.62817e-15
H2-T24	-2.93342	2.38005e-25	HLA-E	-1.20289	1.33787e-12
Has1	-2.93238	7.16287e-05	HAS1	-4.40451	4.77496e-23
Hck	-1.27949	1.60065e-11	HCK	-1.34865	1.41245e-06
Hdc	-1.53978	0.000237223	HDC	-1.26425	0.000131781
Hecw2	-1.87358	2.30339e-15	HECW2	-1.07039	9.89629e-07
Heg1	-2.48437	8.87382e-23	HEG1	-2.05968	2.81151e-20
Hey2	-1.77866	1.7007e-09	HEY2	-1.16475	1.23528e-06
Hgf	-1.93748	2.11483e-16	HGF	-1.01576	5.3591e-05
Hhip	-2.06523	2.79142e-05	HHIP	-2.33221	2.7279e-06
Higd1b	-3.02174	1.96704e-21	HIGD1B	-2.57365	1.60439e-23
Hlf	-3.1154	6.47619e-09	HLF	-1.27913	0.000962191
Hlx	-1.27358	0.000136526	HLX	-1.45469	3.14989e-15
Hoxa4	-3.24183	1.43016e-15	HOXA4	-1.61249	5.24832e-08
Hoxa5	-2.75124	2.21112e-18	HOXA5	-1.69449	5.09104e-13
Hpse2	-2.50434	0.000104988	HPSE2	-2.91984	3.75948e-14
Hrct1	-1.602	5.68585e-05	HRCT1	-1.69322	5.63801e-08
Hspa12b	-2.62327	1.86602e-15	HSPA12B	-2.70078	5.90375e-38
Hspb7	-3.38328	8.0638e-13	HSPB7	-1.57506	6.74886e-09
Hyal1	-1.53869	4.79627e-15	HYAL1	-1.81973	7.70135e-07
Hyal2	-2.16872	4.08319e-12	HYAL2	-1.32267	2.69278e-22
Icam2	-3.92735	8.36093e-26	ICAM2	-1.42111	3.32873e-13
Id3	-1.62729	4.52506e-06	ID3	-1.39737	1.5958e-10
Id4	-2.00114	1.16582e-10	ID4	-1.88632	1.54986e-09
Igsf10	-1.79666	2.89239e-10	IGSF10	-3.13518	3.29766e-20
Il16	-1.47321	6.82118e-17	IL16	-1.05144	9.68996e-06
Il17d	-2.47554	1.46475e-09	IL17D	-1.55988	2.92121e-12
Il27	-1.81866	0.00403448	IL27	-1.29373	3.13422e-05
Il5ra	-3.18177	0.00319528	IL5RA	-2.15983	2.74295e-08
Inpp5k	-1.07088	2.34031e-07	INPP5K	-1.03164	2.09221e-17
Iqca	-3.71491	5.31792e-10	IQCA1	-1.2116	0.000859691
Iqub	-2.65133	4.82594e-05	IQUB	-1.06304	0.000963779
Itga8	-3.78478	1.13249e-28	ITGA8	-2.09529	6.78542e-13
Itih5	-2.48524	5.81635e-16	ITIH5	-2.07426	3.58552e-09
Izumo1	-2.41182	2.76653e-07	IZUMO1	-1.73691	1.31979e-07
Jph2	-3.06749	1.39213e-19	JPH2	-1.57615	1.38776e-07
Jun	-1.24242	1.26699e-05	JUN	-1.04767	2.71723e-06
Kank3	-1.67192	1.31302e-13	KANK3	-2.59632	1.23107e-45
Kank4	-3.41966	1.28703e-16	KANK4	-1.67225	4.68103e-06
Kcna5	-4.80988	7.74015e-13	KCNA5	-2.03948	2.858e-11
Kcna6	-3.56591	1.26541e-10	KCNA6	-1.43275	2.65555e-05
Kcnh3	-3.6049	6.56621e-11	KCNH3	-1.28016	0.000643367
Kcnj5	-5.2751	1.44284e-10	KCNJ5	-1.62376	1.95203e-06
Kcnk3	-3.26894	5.39782e-13	KCNK3	-2.27382	4.25997e-10
Kcnrg	-3.15386	9.94287e-13	KCNRG	-1.82106	4.9473e-09
Kif26a	-2.58149	6.48663e-20	KIF26A	-1.61188	1.10439e-06
Kif6	-1.92024	2.03859e-06	KIF6	-1.37153	0.00020206
Kl	-3.31087	1.69458e-05	KL	-2.4191	1.46971e-15
Klf15	-2.20592	0.000126985	KLF15	-1.49805	5.4512e-05
Klf2	-2.68406	3.01699e-18	KLF2	-1.48767	5.36094e-08
Klf4	-2.54233	4.54409e-36	KLF4	-2.12489	3.15436e-12
Klhl32	-1.75048	0.000888621	KLHL32	-1.46826	7.79624e-07
Krt79	-1.60893	6.41512e-05	KRT79	-2.63916	3.45703e-09
Lama4	-1.05048	2.32391e-07	LAMA4	-1.19077	1.18061e-07
Lamc3	-1.86229	1.1453e-05	LAMC3	-1.75316	5.65187e-09
Lats2	-1.71628	8.1258e-30	LATS2	-1.19091	2.80512e-18
Lbh	-2.31157	1.13894e-13	LBH	-1.05758	6.81775e-09
Ldb2	-2.07473	2.43697e-26	LDB2	-2.68009	6.5745e-45
Ldb3	-4.86802	7.2498e-20	LDB3	-1.48774	7.94812e-08
Ldlrad1	-4.19402	1.46257e-14	LDLRAD1	-1.62091	0.000691494
Lepr	-1.9603	7.13294e-20	LEPR	-1.63989	4.00967e-07
Lhfp	-1.50002	5.4695e-11	LHFP	-1.73159	5.12813e-23
Lifr	-2.00784	1.79735e-12	LIFR	-1.58666	4.10608e-09
Limch1	-2.1394	2.90938e-44	LIMCH1	-1.50458	8.59973e-11
Lims2	-3.47767	2.80551e-11	LIMS2	-2.85177	1.15263e-42
Lmo2	-2.03273	2.29387e-30	LMO2	-1.84095	8.46429e-28
Lmod1	-1.7393	1.13655e-10	LMOD1	-1.80996	6.45117e-13
Lmod3	-5.46257	6.41329e-07	LMOD3	-1.27392	4.97437e-09
Lrrc18	-2.54344	4.51379e-08	LRRC18	-2.3591	2.23609e-08
Lrrc2	-3.54182	4.08396e-16	LRRC2	-2.33662	4.42117e-15
Lrrc36	-4.05933	3.16442e-14	LRRC36	-3.04278	8.57164e-17
Lrrc46	-3.47607	9.64907e-21	LRRC46	-1.85632	5.27118e-07
Lrrc48	-2.42991	2.1307e-16	LRRC48	-1.6898	9.58569e-09
Lrrn3	-3.57086	1.4243e-24	LRRN3	-2.88853	2.22936e-21
Lsamp	-3.94351	6.57994e-06	LSAMP	-1.63598	4.0617e-11
Ltbp4	-3.29283	1.50453e-18	LTBP4	-2.44751	2.32736e-30
Ly6g6f	-4.63293	2.05175e-06	LY6G6D	-2.30528	1.00224e-05
Lypd2	-5.65179	3.10742e-12	LYPD2	-1.77549	0.000940598
Lyve1	-2.48529	2.57209e-13	LYVE1	-3.4543	4.55441e-32
Macf1	-1.27767	1.30492e-11	MACF1	-1.01642	1.37711e-09
Mamdc2	-3.70975	8.22236e-17	MAMDC2	-2.7435	1.47896e-18
Map3k8	-1.28138	3.18459e-07	MAP3K8	-1.35905	8.7776e-12
Mapk10	-3.86538	2.36611e-08	MAPK10	-1.09049	0.000264138
Masp1	-1.52422	2.68612e-06	MASP1	-2.80829	2.23212e-17
Mcc	-3.70962	2.48286e-23	MCC	-1.19296	1.43211e-07
Mdh1b	-3.9942	1.7456e-08	MDH1B	-1.71053	1.99848e-06
Meis1	-3.20675	8.36653e-22	MEIS1	-1.21753	1.79672e-12
Meox2	-2.27766	3.1531e-24	MEOX2	-1.40412	2.6194e-08
Mfap4	-3.97456	1.69579e-16	MFAP4	-2.81449	1.07935e-23
Mfng	-2.5715	4.54091e-13	MFNG	-1.56559	9.27414e-15
Mgat3	-1.58878	4.6088e-10	MGAT3	-2.9066	2.94106e-15
Mmrn1	-1.49427	4.58458e-07	MMRN1	-2.70435	2.42992e-18
Morn5	-4.10552	6.4764e-12	MORN5	-2.15037	5.71889e-05
Mpdz	-2.2621	4.48392e-13	MPDZ	-1.13715	2.97387e-09
Mras	-1.30584	3.88495e-13	MRAS	-1.20491	1.03606e-14
Mrgprf	-3.2392	3.84359e-20	MRGPRF	-1.36782	3.13037e-07
Msx1	-2.51921	3.09639e-11	MSX1	-1.23638	1.39518e-05
Mustn1	-3.33135	4.36701e-25	MUSTN1	-1.5587	4.70555e-12
Myct1	-2.35031	2.53896e-07	MYCT1	-2.16121	8.48358e-29
Myh10	-2.47682	1.34275e-16	MYH10	-1.5503	7.79763e-12
Myh11	-3.89961	2.87183e-38	MYH11	-1.78931	1.71485e-08
Myh2	-3.16932	0.00672781	MYH2	-3.13717	1.04663e-13
Myl1	-6.32716	2.03944e-12	MYL1	-2.47157	1.53537e-08
Myl3	-7.03578	2.23903e-14	MYL3	-1.73776	5.52197e-11
Myl9	-3.40371	3.4201e-46	MYL9	-1.75884	6.27765e-17
Mylk3	-4.27158	1.66479e-13	MYLK3	-1.83563	1.20091e-07
Myocd	-1.89404	5.32215e-07	MYOCD	-1.76629	8.28413e-07
Myom2	-3.65626	6.48085e-05	MYOM2	-1.34944	1.75385e-06
Myoz1	-3.3616	1.21375e-07	MYOZ1	-1.58465	9.81256e-06
Myrip	-2.97216	2.24189e-09	MYRIP	-1.70835	3.10925e-06
Naalad2	-1.73482	6.76981e-10	NAALAD2	-1.20434	7.45467e-07
Nap1l5	-3.10271	5.0757e-06	NAP1L5	-1.07162	1.04595e-10
Ndrg2	-2.25688	3.17568e-11	NDRG2	-1.43117	7.6678e-09
Necab1	-3.73964	0.00359931	NECAB1	-2.88552	2.06302e-20
Negr1	-3.08907	5.13154e-06	NEGR1	-1.64136	2.79548e-08
Nek10	-3.30531	0.000114985	NEK10	-1.398	0.000729931
Nek5	-2.76679	4.96355e-18	NEK5	-1.57361	3.87301e-05
Nes	-1.35208	9.2951e-13	NES	-1.66533	3.93491e-11
Nfkbiz	-1.38242	9.89962e-05	NFKBIZ	-1.38371	9.13241e-08
Nhsl2	-1.57021	1.25998e-09	NHSL2	-1.15176	9.87727e-06
Nkg7	-3.92809	2.22478e-23	NKG7	-1.03421	0.000975115
Nmur1	-2.76038	4.01696e-06	NMUR1	-2.63073	3.31422e-23
Nostrin	-2.75993	3.42662e-51	NOSTRIN	-1.47908	6.3342e-08
Notch4	-2.48514	1.30452e-12	NOTCH4	-1.93296	1.53006e-24
Nova2	-2.33686	2.93881e-12	NOVA2	-2.14548	3.57988e-24
Npnt	-3.03138	4.86802e-19	NPNT	-1.5176	6.90961e-06
Npr3	-1.58717	0.000607927	NPR3	-1.92836	5.45507e-13
Nrg1	-2.4512	2.14535e-07	NRG1	-1.5644	5.89662e-06
Nrgn	-3.1418	1.44864e-14	NRGN	-1.39106	0.000118473
Ntn4	-1.5398	4.00125e-05	NTN4	-1.5699	5.56717e-12
Nxph3	-3.52779	2.04116e-16	NXPH3	-2.41564	1.49609e-20
Ogn	-4.81912	3.48586e-29	OGN	-2.83178	3.11185e-14
Olfml1	-2.59001	4.08936e-20	OLFML1	-1.68578	1.06818e-14
Osr1	-1.62254	1.47212e-11	OSR1	-1.19031	2.98104e-06
Otc	-5.19999	1.99275e-06	OTC	-3.50267	8.99312e-13
Otud1	-1.98172	6.69799e-11	OTUD1	-1.74075	1.96252e-35
P2rx1	-3.62004	2.34255e-31	P2RX1	-1.49864	1.4805e-08
P2rx6	-3.67283	1.20433e-35	P2RX6	-2.02108	2.61835e-12
Pacrg	-2.1963	7.81135e-09	PACRG	-2.17959	1.03505e-07
Padi4	-2.26156	0.000729831	PADI4	-3.04023	6.23915e-21
Palm	-2.25997	4.84993e-14	PALM	-1.08563	8.40128e-06
Palmd	-1.29769	8.89696e-06	PALMD	-1.95791	2.81873e-19
Pamr1	-1.05809	0.000743862	PAMR1	-1.2221	1.34033e-05
Papss2	-2.85791	8.8825e-20	PAPSS2	-1.306	6.61682e-08
Pcdh12	-1.44758	9.87705e-13	PCDH12	-1.46099	9.80016e-12
Pcdh17	-1.14298	4.31956e-05	PCDH17	-1.46149	1.51954e-10
Pcolce2	-5.18939	1.22035e-23	PCOLCE2	-2.5525	5.74523e-11
Pcyt1b	-1.51782	4.7213e-05	PCYT1B	-2.04757	4.27619e-09
Pde5a	-2.60647	2.65603e-23	PDE5A	-1.76001	2.17352e-19
Pdgfb	-1.9867	1.71324e-13	PDGFB	-1.52189	1.35007e-12
Pdpn	-2.47168	2.40564e-11	PDPN	-1.33085	3.86143e-06
Pdzd2	-3.29622	4.25603e-16	PDZD2	-2.18785	1.47591e-13
Pear1	-2.03591	2.40329e-10	PEAR1	-2.30259	4.05243e-27
Pgr	-3.99088	2.29848e-11	PGR	-1.66856	5.60975e-09
Pi16	-2.6201	0.00168846	PI16	-3.53596	1.43607e-15
Pid1	-3.04189	1.37702e-18	PID1	-1.79517	2.1706e-10
Pkhd1l1	-3.2057	1.29795e-09	PKHD1L1	-4.03147	1.43078e-36
Pkig	-1.52156	1.48639e-08	PKIG	-1.24104	3.83918e-09
Pknox2	-2.818	1.25775e-09	PKNOX2	-2.43123	3.22344e-18
Plce1	-1.19189	8.24504e-05	PLCE1	-1.33285	6.22143e-08
Plcl1	-1.70511	1.16824e-11	PLCL1	-1.63952	5.94296e-15
Plg	-3.84723	0.0033665	PLG	-1.36864	1.76062e-05
Pllp	-4.87604	2.61373e-11	PLLP	-1.31862	9.8311e-06
Plscr4	-3.40899	1.66649e-38	PLSCR4	-1.42781	1.91379e-14
Pmp22	-1.41355	1.76685e-08	PMP22	-1.22909	2.10397e-10
Podxl	-2.0874	4.45398e-11	PODXL	-1.08827	1.83014e-10
Ppap2b	-2.00206	1.0606e-18	PPAP2B	-1.41148	1.47241e-20
Ppapdc3	-2.71296	6.79334e-12	PPAPDC3	-1.01622	6.86906e-06
Ppbp	-3.1369	1.16396e-15	PPBP	-1.95183	0.000141167
Ppil6	-2.63973	2.69609e-15	PPIL6	-1.16835	5.64192e-05
Ppm1f	-1.79612	3.79081e-22	PPM1F	-1.44741	1.35116e-23
Ppp1r14a	-4.94968	4.8396e-20	PPP1R14A	-1.90476	6.93952e-15
Ppp1r15a	-1.18532	2.76876e-06	PPP1R15A	-1.64683	7.40408e-23
Ppp1r16b	-3.42229	1.83373e-16	PPP1R16B	-1.43734	8.33446e-08
Ppp4r4	-2.43468	2.87882e-13	PPP4R4	-1.58189	3.94337e-05
Prdm11	-1.53352	2.22577e-07	PRDM11	-1.44061	1.72563e-16
Prdm5	-1.0108	8.9214e-05	PRDM5	-1.20035	1.77764e-09
Prelp	-2.57729	1.06951e-10	PRELP	-1.56229	4.26971e-08
Prex2	-2.1996	2.68651e-14	PREX2	-1.90459	2.86832e-11
Prf1	-3.52657	8.84758e-17	PRF1	-1.29379	2.36017e-06
Prickle1	-3.58853	1.04758e-18	PRICKLE1	-1.18442	4.36156e-06
Prickle2	-2.78181	8.21601e-17	PRICKLE2	-1.31183	1.38984e-11
Prima1	-3.26517	0.00543683	PRIMA1	-1.83492	3.18475e-05
Prkce	-1.6271	2.97304e-13	PRKCE	-1.73726	1.92733e-27
Prkch	-1.9851	2.54864e-23	PRKCH	-1.16256	3.45562e-18
Prkcq	-1.402	4.73656e-07	PRKCQ	-1.57201	6.93286e-09
Prkd1	-1.27963	8.93923e-07	PRKD1	-1.0237	9.11243e-05
Prkg1	-2.03201	1.28086e-07	PRKG1	-1.36387	1.63517e-09
Prkg2	-3.82083	1.23633e-23	PRKG2	-2.56777	2.85137e-15
Prx	-3.71785	2.87922e-11	PRX	-3.15418	8.48768e-34
Ptgds	-4.85715	2.36086e-08	PTGDS	-2.00741	3.42658e-11
Ptgis	-3.3649	1.25099e-16	PTGIS	-1.57544	3.33755e-07
Ptprb	-2.72053	2.07906e-13	PTPRB	-2.55918	2.77907e-25
Ptprd	-2.54005	1.62134e-18	PTPRD	-1.121	6.98827e-05
Ptpro	-1.6316	8.81469e-09	PTPRO	-1.4601	1.80934e-07
Ptrf	-1.38317	1.59053e-16	PTRF	-1.98232	1.05554e-21
Pygm	-3.86515	3.44326e-24	PYGM	-1.28192	1.03518e-06
Rai2	-3.2075	6.04683e-17	RAI2	-2.01862	9.50967e-21
Ramp2	-3.77252	4.8659e-16	RAMP2	-2.55567	1.55814e-35
Rapgef3	-2.45619	1.80056e-17	RAPGEF3	-1.18275	2.25742e-06
Rapgef4	-1.24253	0.00179827	RAPGEF4	-1.98531	3.59116e-27
Rasgrp2	-3.79094	3.69081e-21	RASGRP2	-1.60549	4.98855e-11
Rasgrp4	-1.52608	7.11876e-05	RASGRP4	-2.09666	9.03574e-20
Rasip1	-2.78678	2.65724e-19	RASIP1	-2.43166	1.78848e-31
Rbms3	-1.49314	7.68999e-08	RBMS3	-1.39305	2.85286e-09
Rbp2	-2.93942	0.00230444	RBP2	-3.04858	1.25409e-09
Rbp4	-2.23922	1.65637e-06	RBP4	-2.34365	1.25114e-08
Reck	-2.76744	3.96245e-28	RECK	-1.7023	2.8611e-18
Reep1	-2.22385	3.71265e-18	REEP1	-1.83627	6.22605e-07
Rerg	-1.98686	4.74924e-07	RERG	-1.11442	2.56607e-05
Retn	-3.30661	0.0013848	RETN	-3.12584	2.17681e-14
Rfx2	-1.25306	5.82332e-05	RFX2	-1.73876	1.12435e-13
Rgs22	-3.23006	8.59676e-07	RGS22	-1.88063	1.52006e-06
Rgs9	-3.56779	1.0233e-16	RGS9	-2.27683	2.60628e-23
Rhoj	-2.07833	5.83463e-18	RHOJ	-1.98737	1.17601e-29
Robo2	-1.00436	0.000178668	ROBO2	-1.55611	1.20348e-05
Robo4	-2.0836	8.00662e-14	ROBO4	-2.83682	1.07634e-36
Rsph1	-2.05142	2.38383e-09	RSPH1	-1.72406	7.5394e-06
Rsph4a	-3.11394	6.80087e-07	RSPH4A	-1.7274	8.99781e-05
Rsph9	-1.97156	1.11783e-08	RSPH9	-1.61262	2.10515e-06
Rspo1	-3.96354	4.92674e-14	RSPO1	-3.8149	9.44002e-34
Rspo4	-7.52013	2.1695e-20	RSPO4	-2.65829	4.8228e-13
Rtkn2	-2.47754	1.74076e-17	RTKN2	-3.96954	1.49199e-47
Rtn1	-2.04251	2.04864e-23	RTN1	-1.41337	1.08694e-06
Rundc3b	-1.40906	0.0027828	RUNDC3B	-1.96725	2.16512e-10
Runx1t1	-2.66597	1.01869e-22	RUNX1T1	-1.37138	1.19932e-08
Rusc2	-3.04162	3.69524e-17	RUSC2	-1.01119	4.21744e-11
Rxfp1	-4.23336	4.11736e-06	RXFP1	-3.01775	9.82499e-26
Ryr2	-2.39389	0.00855365	RYR2	-1.26808	4.51645e-05
S100a3	-1.803	0.0089818	S100A3	-2.18707	8.42767e-13
S100a8	-3.58834	3.01474e-12	S100A8	-1.38047	0.000205042
S1pr1	-2.87609	9.07369e-16	S1PR1	-2.7692	8.47257e-39
S1pr4	-4.09019	1.28293e-18	S1PR4	-1.84261	1.80534e-15
S1pr5	-4.11457	1.14255e-25	S1PR5	-1.20579	0.000527547
Samd4	-1.49384	5.6133e-10	SAMD4A	-1.02555	9.40413e-06
Samhd1	-1.17919	1.68418e-05	SAMHD1	-1.23276	1.29399e-08
Sash1	-1.16345	9.4338e-11	SASH1	-1.91398	6.62922e-31
Scara5	-1.45822	0.000104989	SCARA5	-2.76483	4.06463e-10
Scarf1	-2.14171	9.84449e-17	SCARF1	-1.318	1.08881e-08
Scgb1a1	-4.77403	2.00625e-12	SCGB1A1	-3.3772	3.70391e-08
Scn2b	-1.12094	0.000449703	SCN2B	-2.14214	1.39191e-11
Scn3b	-3.09682	9.39815e-13	SCN3B	-1.43074	3.16063e-06
Scn7a	-3.2617	7.2284e-14	SCN7A	-2.27074	1.32931e-12
Sdpr	-3.40721	5.01404e-25	SDPR	-3.12188	5.55019e-30
Sec14l3	-1.30994	2.69717e-10	SEC14L3	-2.84719	2.18607e-06
Sele	-1.9542	0.00868728	SELE	-3.17436	1.78114e-16
Sema3d	-1.73744	0.000443206	SEMA3D	-1.21117	0.000781777
Sema3g	-3.1413	6.25377e-20	SEMA3G	-2.81616	3.60038e-32
Sema5a	-2.20798	9.31228e-08	SEMA5A	-2.29288	1.22032e-16
Sema6a	-2.50615	2.65852e-15	SEMA6A	-2.35994	2.95844e-18
Sema6d	-1.65464	1.04418e-19	SEMA6D	-1.91843	5.25032e-08
Sepp1	-1.4976	2.14183e-09	SEPP1	-1.49527	1.72541e-07
Serpina9	-3.29403	1.16295e-11	SERPINA9	-2.25408	8.14894e-05
Serping1	-1.88684	1.01407e-10	SERPING1	-1.5441	3.04399e-17
Sesn1	-1.18418	2.14521e-10	SESN1	-1.64793	2.32038e-24
Sfrp5	-4.8085	1.25406e-09	SFRP5	-3.23263	1.47752e-11
Sftpc	-1.27037	0.00722226	SFTPC	-5.10424	6.10337e-20
Sgca	-3.80815	3.71637e-16	SGCA	-2.22387	3.01678e-15
Sgce	-1.32735	2.82501e-07	SGCE	-1.06014	1.93469e-05
Sgcg	-4.95855	8.50268e-24	SGCG	-3.87479	1.12181e-34
Sh2d3c	-2.14238	1.02742e-10	SH2D3C	-2.31037	1.96252e-35
Sh3bp5	-2.46144	1.31605e-40	SH3BP5	-1.52682	1.07111e-12
Sh3gl2	-4.306	4.09743e-14	SH3GL2	-2.24904	5.86466e-05
Sh3gl3	-2.61746	2.01034e-05	SH3GL3	-3.86846	7.10404e-14
Shank3	-2.42072	1.07777e-12	SHANK3	-1.56068	3.59373e-18
Slc14a1	-2.35288	0.000569653	SLC14A1	-2.27176	4.03731e-09
Slc16a11	-2.89805	4.53493e-07	SLC16A11	-1.58018	2.27995e-06
Slc22a12	-2.7771	0.00499336	SLC22A12	-1.76242	0.000305216
Slc27a3	-3.39389	1.67409e-19	SLC27A3	-1.4764	7.58285e-13
Slc2a9	-1.4327	7.69865e-08	SLC2A9	-1.1835	4.30042e-08
Slc4a1	-2.00099	0.00507383	SLC4A1	-2.17779	3.51556e-17
Slc6a13	-2.43625	0.000136509	SLC6A13	-2.73545	1.03227e-10
Slc6a4	-1.27568	1.87749e-06	SLC6A4	-5.39611	2.58597e-21
Slc8a3	-3.27542	7.78758e-11	SLC8A3	-1.91121	3.59772e-11
Slco2a1	-1.41946	5.86904e-12	SLCO2A1	-1.87391	2.08373e-12
Slit2	-1.15798	5.91282e-06	SLIT2	-2.52065	1.78456e-21
Slit3	-1.72153	8.5309e-14	SLIT3	-2.44356	1.77277e-17
Smad6	-3.33028	1.34449e-18	SMAD6	-2.38233	2.45742e-31
Smad7	-1.35513	2.03232e-09	SMAD7	-1.06322	9.3797e-15
Smad9	-2.17702	6.43545e-18	SMAD9	-1.7653	2.20472e-11
Smtnl2	-1.90293	5.64186e-06	SMTNL2	-2.00258	6.77393e-11
Snca	-3.35597	6.33101e-09	SNCA	-1.53347	2.35974e-09
Sntg2	-3.22991	3.00673e-13	SNTG2	-1.61573	0.000495635
Sntn	-3.894	5.03314e-11	SNTN	-2.22017	1.17381e-06
Sobp	-2.66943	5.50326e-14	SOBP	-1.74085	2.71557e-17
Sod3	-3.04795	1.48881e-12	SOD3	-1.18675	8.91091e-06
Sorbs3	-1.0743	0.00121584	SORBS3	-1.19643	7.42672e-13
Sox17	-2.95752	5.26643e-18	SOX17	-3.00404	1.37068e-38
Sox18	-2.90389	6.56648e-20	SOX18	-1.71546	1.48315e-13
Sox5	-1.31876	8.16107e-06	SOX5	-1.80367	3.629e-10
Spag8	-3.2616	5.25912e-20	SPAG8	-1.62901	1.87007e-07
Spata18	-3.34823	4.65392e-09	SPATA18	-1.38698	0.00011874
Spef1	-1.80078	9.22129e-15	SPEF1	-1.57816	0.000110282
Sphkap	-3.49266	8.53038e-08	SPHKAP	-2.12678	9.80139e-06
Spn	-1.44015	7.64964e-12	SPN	-2.25579	7.2882e-20
Spock2	-3.59582	2.3112e-16	SPOCK2	-3.27344	9.655e-41
Srgn	-2.18643	2.00504e-19	SRGN	-1.00375	0.000323161
Srpx	-2.44189	9.22425e-13	SRPX	-1.94774	5.64132e-12
Sstr1	-4.70779	1.4855e-06	SSTR1	-2.45883	3.86332e-11
Sstr4	-3.9959	3.67829e-10	SSTR4	-3.15678	1.83886e-12
St6galnac3	-2.56823	1.20457e-21	ST6GALNAC3	-1.78608	2.21617e-10
St6galnac5	-1.6588	3.47006e-05	ST6GALNAC5	-1.91979	2.5051e-09
St6galnac6	-1.21343	6.0627e-05	ST6GALNAC6	-1.33496	3.31054e-21
Stard13	-1.15641	3.04174e-12	STARD13	-1.92697	1.97273e-26
Stard8	-1.31726	2.32701e-08	STARD8	-2.35777	2.3121e-29
Stard9	-2.79316	4.46041e-20	STARD9	-1.98034	8.86375e-20
Stx11	-1.36368	2.09684e-08	STX11	-3.04197	3.25041e-43
Stxbp6	-3.39239	1.04698e-22	STXBP6	-2.97715	9.72019e-20
Svep1	-2.64355	2.05236e-11	SVEP1	-2.12096	1.4943e-12
Syde1	-1.48839	5.98675e-08	SYDE1	-1.08183	8.69366e-08
Sync	-2.97079	1.74516e-09	SYNC	-1.8752	6.1262e-17
Synm	-2.7558	7.91418e-35	SYNM	-1.90092	3.5705e-21
Synpo2	-3.32389	1.74042e-60	SYNPO2	-2.05929	4.63836e-16
Synpo2l	-3.70335	2.47318e-09	SYNPO2L	-2.8719	4.64063e-19
Syp	-1.98837	3.1814e-05	SYP	-1.52452	2.8226e-08
Syt15	-1.21867	5.99137e-07	SYT15	-2.85687	1.52541e-19
Tacc1	-1.24183	3.89017e-09	TACC1	-1.77004	3.89338e-19
Tal1	-2.36113	9.4444e-31	TAL1	-2.88887	4.57417e-41
Tbc1d10c	-2.51884	4.10634e-09	TBC1D10C	-1.00648	0.000187042
Tbx2	-3.40027	1.83057e-12	TBX2	-1.93833	2.26279e-18
Tbx3	-3.64823	7.04111e-14	TBX3	-1.93359	1.16003e-14
Tbx4	-2.31936	2.96179e-10	TBX4	-2.19275	6.49585e-15
Tbx5	-2.48994	2.09152e-13	TBX5	-1.56312	1.52226e-12
Tcf21	-4.07128	6.43391e-16	TCF21	-3.24339	2.50096e-28
Tcte1	-4.99133	1.17156e-20	TCTE1	-2.24944	6.04387e-06
Tctex1d4	-5.0807	2.7516e-10	TCTEX1D4	-1.45865	5.32734e-06
Tek	-3.18803	9.60842e-19	TEK	-3.12168	1.37428e-39
Tekt1	-4.07485	1.94681e-15	TEKT1	-2.24186	7.87459e-05
Tekt2	-3.28783	1.56046e-26	TEKT2	-1.74005	0.000121731
Tgfbr3	-2.46899	5.87506e-19	TGFBR3	-2.54023	3.47108e-24
Thbd	-3.24975	4.02037e-17	THBD	-2.25963	1.32419e-20
Thsd1	-1.71788	1.39463e-14	THSD1	-2.25422	1.66644e-29
Tie1	-2.36103	1.34709e-15	TIE1	-2.00476	4.52528e-23
Timp3	-1.39804	3.61707e-07	TIMP3	-1.8539	1.19173e-11
Tll1	-1.17434	0.000551154	TLL1	-1.61541	1.62661e-09
Tmcc3	-1.56731	1.484e-15	TMCC3	-1.14021	2.81527e-07
Tmeff2	-3.47816	7.26014e-20	TMEFF2	-1.55241	4.93923e-05
Tmem132c	-3.10005	8.49327e-16	TMEM132C	-2.32534	2.30254e-06
Tmem178	-2.2686	2.28794e-16	TMEM178	-1.5996	2.18607e-06
Tmem204	-2.76678	5.39318e-15	TMEM204	-1.99043	3.87244e-25
Tmem212	-4.24921	2.01036e-07	TMEM212	-2.22933	0.000196143
Tmem232	-4.40952	2.57846e-10	TMEM232	-1.78145	1.40979e-05
Tmem47	-2.19803	4.6936e-21	TMEM47	-1.60008	1.46396e-12
Tmod1	-1.75549	9.27619e-10	TMOD1	-1.94282	8.89887e-14
Tmod2	-3.85261	7.93196e-18	TMOD2	-1.18683	2.1706e-10
Tmtc1	-2.13717	6.0013e-09	TMTC1	-1.50458	3.7513e-06
Tnnt3	-3.29473	1.81179e-08	TNNT3	-2.10272	6.18158e-06
Tns1	-1.77551	1.11182e-10	TNS1	-2.12177	6.98541e-23
Tns3	-1.43929	8.31047e-08	TNS3	-1.11248	8.7477e-12
Tnxb	-2.10493	1.38872e-07	TNXB	-3.00513	2.64748e-19
Tox2	-2.74978	2.76872e-07	TOX2	-1.58641	2.71278e-11
Tppp	-2.21389	1.5472e-21	TPPP	-1.52056	2.16676e-06
Tppp3	-3.22563	3.29553e-16	TPPP3	-2.26677	5.55937e-10
Treml2	-1.47147	0.000289397	TREML2	-1.10968	0.000415396
Trpc3	-1.96757	5.91376e-10	TRPC3	-1.35335	2.31646e-05
Tshb	-4.76661	1.61495e-06	TSHB	-1.86354	9.74361e-05
Tslp	-2.72307	2.73871e-12	TSLP	-1.59146	3.98315e-06
Tsnaxip1	-3.89936	2.5444e-15	TSNAXIP1	-1.66617	2.64026e-06
Tspan18	-3.23261	6.6847e-14	TSPAN18	-1.95728	1.93537e-17
Tspan32	-1.55706	1.79309e-05	TSPAN32	-1.51316	4.29864e-08
Ttc16	-3.76551	6.9094e-13	TTC16	-1.71	4.17657e-06
Ttc25	-1.57076	1.20646e-06	TTC25	-1.29799	8.82328e-05
Ttc29	-3.66487	8.32745e-11	TTC29	-2.00896	9.52771e-05
Ttc7b	-1.59917	6.08454e-20	TTC7B	-1.03189	8.61206e-09
Tubb1	-3.50373	2.05782e-12	TUBB1	-1.72895	5.44955e-09
Tusc5	-2.58706	1.03731e-13	TUSC5	-1.20062	0.000612952
Unc45b	-3.46201	6.39255e-19	UNC45B	-2.24297	2.21549e-15
Upk3b	-3.86495	2.29692e-17	UPK3B	-4.28579	3.39309e-28
Ushbp1	-3.17878	2.78383e-34	USHBP1	-2.4985	1.5664e-37
Usp2	-1.51846	0.000884679	USP2	-1.14768	0.000117997
Veph1	-1.16434	0.00437107	VEPH1	-2.42867	2.64754e-11
Vgll3	-2.26495	1.01331e-19	VGLL3	-1.46704	1.70037e-07
Vim	-1.62323	1.96932e-10	VIM	-1.17396	3.98988e-08
Vsig4	-2.30066	0.00696077	VSIG4	-2.35544	3.8181e-13
Vwa3a	-3.86073	1.95866e-14	VWA3A	-1.78572	0.000304833
Vwf	-2.56697	4.39326e-10	VWF	-2.52203	2.9524e-22
Wasf3	-2.72892	5.04883e-23	WASF3	-2.01949	5.56894e-15
Wdr38	-2.51991	2.23616e-09	WDR38	-2.03244	0.000108109
Wdr63	-3.15234	0.000262149	WDR63	-1.67824	1.23193e-05
Wdr93	-2.22382	6.30739e-07	WDR93	-1.21574	0.000912396
Wfdc1	-2.65665	1.80014e-14	WFDC1	-1.80862	4.78897e-10
Wfikkn2	-2.73603	1.73841e-06	WFIKKN2	-3.04815	3.70723e-15
Wisp2	-3.89732	2.23831e-41	WISP2	-2.49033	1.65332e-18
Wnt11	-3.15037	4.61412e-17	WNT11	-1.3633	7.63581e-05
Wnt2b	-4.19764	3.20478e-28	WNT2B	-1.66704	3.81052e-13
Wnt3a	-3.52954	9.80009e-22	WNT3A	-4.31374	2.12157e-25
Wnt9a	-1.50483	5.99032e-05	WNT9A	-1.56652	6.75058e-11
Zbbx	-4.30568	2.84237e-06	ZBBX	-1.82543	0.000613436
Zc3h12b	-1.17178	0.00941176	ZC3H12B	-1.27361	1.24335e-08
Zcchc24	-1.79503	8.8545e-20	ZCCHC24	-1.09639	9.06972e-12
Zeb2	-1.57585	5.69809e-27	ZEB2	-1.47708	2.36797e-13
Zfp365	-1.76329	5.92514e-12	ZNF365	-1.68251	1.73245e-07
Zfp366	-1.86799	1.24837e-09	ZNF366	-2.14918	3.74925e-17
Zmynd10	-4.1123	1.75969e-34	ZMYND10	-2.12415	3.66897e-07
