# Supplementary material for: Comparative mRNA and miRNA transcriptome analysis of a mouse model of IGFIR-driven lung cancer
Source: PLoS One. 2018 Nov 9;13(11):e0206948. doi: 10.1371/journal.pone.0206948 (PMC6226179; doi:10.1371/journal.pone.0206948)
Supplement: S3 Table — (XLSX) [file pone.0206948.s009.xlsx]

## Sheet: Table S3
miRNA	pvalue (SPC-IGFIR vs WT)	FDR (SPC-IGFIR vs WT)	log2 Fold-Change (SPC-IGF1R vs WT)	Chromsome
mmu-miR-21a-3p	2.03072e-06	3.00184e-05	3.77339	chr11
mmu-miR-146b-3p	5.44379e-31	2.88085e-28	3.36876	chr19
mmu-miR-210-5p	1.84755e-10	5.96174e-09	3.28216	chr7
mmu-miR-21a-5p	1.88012e-14	1.21336e-12	2.95019	chr11
mmu-miR-146b-5p	1.32005e-22	2.05462e-20	2.89462	chr19
mmu-miR-210-3p	4.19418e-11	1.60838e-09	2.88687	chr7
mmu-miR-141-5p	4.34714e-27	1.43782e-24	2.49019	chr6
mmu-miR-141-3p	8.60258e-07	1.34689e-05	2.46742	chr6
mmu-miR-31-5p	2.11416e-20	2.79703e-18	2.41961	chr4
mmu-miR-31-3p	3.83156e-07	6.62634e-06	2.10542	chr4
mmu-miR-429-3p	2.14164e-14	1.31786e-12	1.99417	chr4
mmu-miR-138-5p	4.73761e-06	6.52902e-05	1.9759	chr8
mmu-miR-330-5p	2.41099e-10	7.61756e-09	1.81509	chr7
mmu-miR-200c-3p	3.76652e-25	8.30518e-23	1.76621	chr6
mmu-miR-188-5p	0.000565523	0.00453447	1.73741	chrX
mmu-miR-28c	5.55765e-25	1.0504e-22	1.64647	chr15
mmu-miR-200a-5p	4.94491e-28	1.86918e-25	1.6459	chr4
mmu-miR-674-5p	2.88319e-15	2.2438e-13	1.64442	chr2
mmu-miR-28a-5p	5.26319e-25	1.0504e-22	1.6417	chr16
mmu-miR-5107-3p	1.98248e-05	0.000239527	1.62996	chr18
mmu-miR-200b-3p	1.93864e-26	5.69961e-24	1.6123	chr4
mmu-miR-200a-3p	7.28309e-07	1.16791e-05	1.55141	chr4
mmu-miR-7226-3p	1.56548e-33	1.38075e-30	1.54575	chr4
mmu-miR-200b-5p	2.6956e-30	1.18876e-27	1.52088	chr4
mmu-miR-298-5p	0.00524881	0.0283802	1.50227	chr2
mmu-miR-5107-5p	2.94662e-12	1.29946e-10	1.48064	chr18
mmu-miR-128-1-5p	5.04318e-09	1.3757e-07	1.47701	chr1
mmu-miR-3473d	6.23212e-22	9.16122e-20	1.46021	chr8
mmu-miR-877-3p	7.87786e-15	5.68056e-13	1.44589	chr17
mmu-miR-542-3p	3.13855e-05	0.00035189	1.42513	chrX
mmu-miR-582-3p	4.8049e-07	8.14985e-06	1.41635	chr13
mmu-miR-183-3p	0.000154575	0.00143009	1.31327	chr6
mmu-miR-3109-3p	7.68158e-24	1.35503e-21	1.29589	chr9
mmu-miR-582-5p	7.61745e-09	1.97606e-07	1.27825	chr13
mmu-miR-674-3p	1.0236e-12	5.11029e-11	1.27515	chr2
mmu-miR-212-5p	0.000371533	0.00315089	1.27165	chr11
mmu-miR-96-5p	0.00213335	0.0138016	1.26048	chr6
mmu-miR-99b-3p	2.82278e-20	3.5567e-18	1.24736	chr17
mmu-miR-34a-5p	1.6356e-08	3.84279e-07	1.23821	chr4
mmu-miR-8103	1.13065e-12	5.54017e-11	1.22032	chr11
mmu-miR-212-3p	9.30464e-05	0.000915245	1.16874	chr11
mmu-miR-28a-3p	1.2654e-13	7.12395e-12	1.12958	chr16
mmu-miR-132-5p	0.000677169	0.00519438	1.10463	chr11
mmu-miR-501-3p	3.62984e-17	3.69406e-15	1.10257	chrX
mmu-miR-324-3p	1.27392e-07	2.47852e-06	1.06577	chr11
mmu-miR-6944-3p	1.6411e-08	3.84279e-07	1.05942	chr13
mmu-miR-3470b	8.30901e-19	9.16068e-17	1.03842	chr16
mmu-miR-1981-5p	2.83439e-05	0.000327502	1.03666	chr1
mmu-miR-1191a	2.53403e-13	1.28943e-11	1.02284	chr7
mmu-miR-542-5p	9.43809e-06	0.00012182	1.01889	chrX
mmu-miR-511-5p	8.3495e-09	2.14493e-07	1.01381	chr2
mmu-miR-879-3p	0.000341937	0.00294711	1.01172	chr5
mmu-miR-125a-3p	1.13346e-10	3.89499e-09	1.00421	chr17
mmu-miR-874-5p	2.11298e-06	3.10609e-05	-1.01544	chr13
mmu-miR-5129-3p	2.1169e-09	6.0884e-08	-1.03121	chr2
mmu-miR-574-3p	3.51356e-05	0.000390625	-1.04449	chr5
mmu-miR-20a-5p	4.51197e-09	1.24361e-07	-1.05668	chr14
mmu-miR-30a-3p	5.11665e-11	1.85461e-09	-1.0827	chr1
mmu-miR-23a-3p	3.22192e-11	1.25371e-09	-1.10673	chr8
mmu-miR-199a-3p	8.71616e-06	0.000113611	-1.15642	chr1
mmu-miR-199b-3p	8.71616e-06	0.000113611	-1.15642	chr2
mmu-miR-23b-3p	0.000121075	0.00113604	-1.18772	chr13
mmu-miR-3964	0.00525559	0.0283802	-1.22829	chr15
mmu-miR-26a-5p	4.64513e-11	1.70708e-09	-1.23395	chr10
mmu-miR-363-3p	9.05688e-07	1.40968e-05	-1.26781	chrX
mmu-miR-467c-5p	0.000579809	0.00459334	-1.2827	chr2
mmu-miR-92a-3p	6.42759e-26	1.70074e-23	-1.35029	chr14
mmu-miR-467d-5p	3.36789e-06	4.74013e-05	-1.35722	chr2
mmu-miR-125b-2-3p	1.6831e-13	9.08874e-12	-1.37906	chr16
mmu-miR-101a-5p	0.000337593	0.00291918	-1.41123	chr4
mmu-miR-1199-5p	1.4169e-07	2.71675e-06	-1.42286	chr8
mmu-miR-1968-5p	1.00306e-08	2.48047e-07	-1.42641	chr8
mmu-miR-218-1-3p	1.11082e-06	1.69897e-05	-1.44208	chr5
mmu-miR-874-3p	1.4801e-13	8.15905e-12	-1.48445	chr13
mmu-miR-125b-5p	2.59482e-08	5.72158e-07	-1.58125	chr16
mmu-miR-467e-5p	0.00275053	0.0170443	-1.60967	chr2
mmu-miR-592-5p	0.000466824	0.0038242	-1.62944	chr6
mmu-miR-455-5p	0.000162716	0.00149495	-1.67252	chr4
mmu-miR-100-5p	2.10939e-12	9.79201e-11	-1.71799	chr9
mmu-miR-99a-5p	9.1159e-24	1.50754e-21	-1.75731	chr16
mmu-miR-215-5p	1.07078e-05	0.000134279	-1.76142	chr1
mmu-miR-150-3p	0.000441949	0.00365437	-1.82904	chr7
mmu-miR-455-3p	1.09845e-08	2.6665e-07	-1.87366	chr4
mmu-miR-150-5p	0.000106333	0.00102878	-1.90033	chr7
mmu-miR-338-3p	1.46532e-07	2.78938e-06	-1.92738	chr11
mmu-miR-10a-3p	3.08767e-19	3.55216e-17	-1.95779	chr11
mmu-miR-1668	0.000106533	0.00102878	-2.02677	chr8
mmu-miR-449a-5p	0.00755101	0.0378409	-2.05032	chr13
mmu-miR-126a-5p	3.27952e-06	4.65955e-05	-2.10611	chr2
mmu-miR-143-3p	2.46501e-08	5.48102e-07	-2.14425	chr18
mmu-miR-143-5p	1.73834e-12	8.21365e-11	-2.15977	chr18
mmu-miR-449c-5p	0.00249665	0.0158042	-2.17307	chr13
mmu-miR-145a-3p	9.47123e-07	1.46555e-05	-2.24668	chr18
mmu-miR-338-5p	8.2447e-16	6.81734e-14	-2.27182	chr11
mmu-miR-10a-5p	1.96298e-16	1.73135e-14	-2.27223	chr11
mmu-miR-676-5p	2.03696e-13	1.07796e-11	-2.31843	chrX
mmu-miR-145b	4.9669e-12	2.0861e-10	-2.37389	chr18
mmu-miR-146a-5p	2.80632e-07	5.08598e-06	-2.37393	chr11
mmu-miR-335-3p	0.00685428	0.0347441	-2.3976	chr6
mmu-miR-676-3p	1.43738e-10	4.81432e-09	-2.41361	chrX
mmu-miR-486a-3p	2.01523e-08	4.61423e-07	-2.4396	chr8
mmu-miR-486b-3p	2.01523e-08	4.61423e-07	-2.4396	chr8
mmu-miR-335-5p	0.00567363	0.0301529	-2.43982	chr6
mmu-miR-126a-3p	2.04986e-08	4.63584e-07	-2.4915	chr2
mmu-miR-199b-5p	4.00906e-12	1.71096e-10	-2.51232	chr2
mmu-miR-144-5p	8.50447e-05	0.000842803	-2.67916	chr11
mmu-miR-145a-5p	1.17201e-16	1.14857e-14	-2.70679	chr18
mmu-miR-486a-5p	5.01731e-08	1.02913e-06	-2.73869	chr8
mmu-miR-486b-5p	5.01731e-08	1.02913e-06	-2.73869	chr8
mmu-miR-10b-5p	1.02709e-05	0.000130033	-2.76283	chr2
mmu-miR-451a	2.9298e-07	5.27365e-06	-2.97015	chr11
mmu-miR-204-5p	1.20367e-14	8.16642e-13	-3.01304	chr19
mmu-miR-490-3p	4.35413e-15	3.29172e-13	-3.50526	chr6
mmu-miR-133a-3p	6.12331e-05	0.000635384	-4.63592	chr18
mmu-miR-653-5p	3.54456e-05	0.000392423	-5.46305	chr6
