# Supplementary material for: Comparative mRNA and miRNA transcriptome analysis of a mouse model of IGFIR-driven lung cancer
Source: PLoS One. 2018 Nov 9;13(11):e0206948. doi: 10.1371/journal.pone.0206948 (PMC6226179; doi:10.1371/journal.pone.0206948)
Supplement: S4 Table — (XLSX) [file pone.0206948.s010.xlsx]

## Sheet: Table S4
mature_mirna_acc	mature_mirna_id	target_symbol	target_entrez	target_ensembl	diana_microt	elmmo	microcosm	miranda	mirdb	pictar	pita	targetscan	mirecords	mirtarbase	tarbase	disease.sum	predicted.sum	validated.sum	all.sum
MIMAT0000233	mmu-miR-200b-3p	Zeb2	24136	ENSMUSG00000026872	1	3	0	2	1	1	2	0	1	6	1	0	6	3	9
MIMAT0001537	mmu-miR-429-3p	Zeb2	24136	ENSMUSG00000026872	1	3	0	2	1	1	3	0	0	4	1	0	6	2	8
MIMAT0000153	mmu-miR-141-3p	Zeb2	24136	ENSMUSG00000026872	1	2	0	0	1	1	1	0	0	2	1	0	5	2	7
MIMAT0000233	mmu-miR-200b-3p	Zfpm2	22762	ENSMUSG00000022306	1	1	1	1	1	0	2	0	0	1	0	0	6	1	7
MIMAT0000530	mmu-miR-21a-5p	Fasl	14103	ENSMUSG00000000817	1	1	2	2	0	0	0	1	0	1	1	0	5	2	7
MIMAT0000541	mmu-miR-96-5p	Chst1	76969	ENSMUSG00000027221	1	1	0	1	1	0	1	1	0	1	0	0	6	1	7
MIMAT0000541	mmu-miR-96-5p	Fyn	14360	ENSMUSG00000019843	1	1	1	1	0	1	1	1	0	0	0	0	7	0	7
MIMAT0000541	mmu-miR-96-5p	Sh3kbp1	58194	ENSMUSG00000040990	1	1	2	4	1	0	1	1	0	0	0	0	7	0	7
MIMAT0000542	mmu-miR-34a-5p	Lef1	16842	ENSMUSG00000027985	1	1	1	2	2	0	2	1	0	0	0	0	7	0	7
MIMAT0001537	mmu-miR-429-3p	Fez2	225020	ENSMUSG00000056121	1	1	1	1	1	0	2	1	0	0	0	0	7	0	7
MIMAT0001537	mmu-miR-429-3p	Gpm6a	234267	ENSMUSG00000031517	1	3	0	2	1	1	1	1	0	0	0	0	7	0	7
MIMAT0004642	mmu-miR-330-5p	Palm	18483	ENSMUSG00000035863	1	1	0	1	1	1	1	1	0	0	0	0	7	0	7
MIMAT0000150	mmu-miR-138-5p	Arhgef3	71704	ENSMUSG00000021895	1	1	0	1	1	0	1	1	0	0	0	0	6	0	6
MIMAT0000150	mmu-miR-138-5p	Fermt2	218952	ENSMUSG00000037712	1	1	0	1	1	0	1	1	0	0	0	0	6	0	6
MIMAT0000153	mmu-miR-141-3p	Fbxl2	72179	ENSMUSG00000032507	1	1	0	1	1	0	1	1	0	0	0	0	6	0	6
MIMAT0000153	mmu-miR-141-3p	Myh10	77579	ENSMUSG00000020900	1	2	0	2	1	0	1	0	0	1	0	0	5	1	6
MIMAT0000233	mmu-miR-200b-3p	Fez2	225020	ENSMUSG00000056121	1	1	0	1	1	0	1	1	0	0	0	0	6	0	6
MIMAT0000519	mmu-miR-200a-3p	Myh10	77579	ENSMUSG00000020900	1	2	0	2	1	0	1	0	0	1	0	0	5	1	6
MIMAT0000519	mmu-miR-200a-3p	Zeb2	24136	ENSMUSG00000026872	1	2	0	0	1	0	1	0	0	4	1	0	4	2	6
MIMAT0000530	mmu-miR-21a-5p	Reck	53614	ENSMUSG00000028476	1	1	0	1	0	0	0	1	1	4	0	0	4	2	6
MIMAT0000538	mmu-miR-31-5p	Jazf1	231986	ENSMUSG00000063568	1	0	0	2	1	1	2	1	0	0	0	0	6	0	6
MIMAT0000541	mmu-miR-96-5p	Cacnb4	12298	ENSMUSG00000017412	1	2	0	0	1	1	1	1	0	0	0	0	6	0	6
MIMAT0000541	mmu-miR-96-5p	Myrip	245049	ENSMUSG00000041794	1	2	0	1	1	0	0	1	1	0	0	0	5	1	6
MIMAT0000541	mmu-miR-96-5p	Sdc2	15529	ENSMUSG00000022261	1	1	0	1	1	1	0	1	0	0	0	0	6	0	6
MIMAT0000541	mmu-miR-96-5p	Sh3bp5	24056	ENSMUSG00000021892	1	1	0	1	1	0	1	1	0	0	0	0	6	0	6
MIMAT0000541	mmu-miR-96-5p	Sox6	20679	ENSMUSG00000051910	1	3	0	0	1	1	1	1	0	0	0	0	6	0	6
MIMAT0000541	mmu-miR-96-5p	Xkr4	497097	ENSMUSG00000051951	1	1	0	1	1	0	1	1	0	0	0	0	6	0	6
MIMAT0000542	mmu-miR-34a-5p	Calcr	12311	ENSMUSG00000023964	1	1	0	1	1	1	2	0	0	0	0	0	6	0	6
MIMAT0000542	mmu-miR-34a-5p	Car7	12354	ENSMUSG00000031883	1	1	0	0	1	1	1	1	0	0	0	0	6	0	6
MIMAT0000542	mmu-miR-34a-5p	Cbfa2t3	12398	ENSMUSG00000006362	1	1	0	0	1	1	1	1	0	0	0	0	6	0	6
MIMAT0000542	mmu-miR-34a-5p	Elmod1	270162	ENSMUSG00000041986	1	1	0	1	0	1	2	1	0	0	0	0	6	0	6
MIMAT0000542	mmu-miR-34a-5p	Pacs1	107975	ENSMUSG00000024855	1	2	0	0	1	1	2	1	0	0	0	0	6	0	6
MIMAT0000542	mmu-miR-34a-5p	Pdgfra	18595	ENSMUSG00000029231	1	1	0	1	1	0	2	1	0	0	0	0	6	0	6
MIMAT0000542	mmu-miR-34a-5p	Rgs17	56533	ENSMUSG00000019775	1	1	0	1	0	1	1	0	0	1	0	0	5	1	6
MIMAT0000542	mmu-miR-34a-5p	Scn2b	72821	ENSMUSG00000070304	1	2	0	0	1	1	2	2	0	0	0	0	6	0	6
MIMAT0000542	mmu-miR-34a-5p	Tgif2	228839	ENSMUSG00000062175	1	1	0	0	1	1	1	1	0	0	0	0	6	0	6
MIMAT0000542	mmu-miR-34a-5p	Wasf1	83767	ENSMUSG00000019831	1	1	0	1	1	0	1	1	0	0	0	0	6	0	6
MIMAT0000657	mmu-miR-200c-3p	Fez2	225020	ENSMUSG00000056121	1	1	0	1	1	0	1	1	0	0	0	0	6	0	6
MIMAT0000657	mmu-miR-200c-3p	Fli1	14247	ENSMUSG00000016087	1	1	0	1	1	0	1	1	0	0	0	0	6	0	6
MIMAT0000657	mmu-miR-200c-3p	Tmeff2	56363	ENSMUSG00000026109	1	2	0	1	1	0	1	1	0	0	0	0	6	0	6
MIMAT0000657	mmu-miR-200c-3p	Zeb2	24136	ENSMUSG00000026872	1	3	0	2	1	0	4	0	0	4	0	0	5	1	6
MIMAT0000657	mmu-miR-200c-3p	Zfpm2	22762	ENSMUSG00000022306	1	1	0	1	1	0	1	0	0	1	0	0	5	1	6
MIMAT0000659	mmu-miR-212-3p	Sox5	20678	ENSMUSG00000041540	1	2	0	1	1	0	2	1	0	0	0	0	6	0	6
MIMAT0001537	mmu-miR-429-3p	Fli1	14247	ENSMUSG00000016087	1	1	0	1	1	0	1	1	0	0	0	0	6	0	6
MIMAT0001537	mmu-miR-429-3p	Mmd	67468	ENSMUSG00000003948	1	1	0	1	1	0	1	1	0	0	0	0	6	0	6
MIMAT0003509	mmu-miR-501-3p	Sema3c	20348	ENSMUSG00000028780	1	1	0	1	1	0	1	1	0	0	0	0	6	0	6
MIMAT0004528	mmu-miR-125a-3p	Prdm5	70779	ENSMUSG00000029913	1	0	1	1	1	0	1	1	0	0	0	0	6	0	6
MIMAT0000150	mmu-miR-138-5p	Gng2	14702	ENSMUSG00000043004	1	0	0	1	1	0	1	1	0	0	0	0	5	0	5
MIMAT0000150	mmu-miR-138-5p	Jazf1	231986	ENSMUSG00000063568	1	1	0	1	1	0	0	1	0	0	0	0	5	0	5
MIMAT0000150	mmu-miR-138-5p	Macf1	11426	ENSMUSG00000028649	1	1	0	1	0	0	2	1	0	0	0	0	5	0	5
MIMAT0000150	mmu-miR-138-5p	Map3k11	26403	ENSMUSG00000004054	1	1	0	1	0	0	1	1	0	0	0	0	5	0	5
MIMAT0000150	mmu-miR-138-5p	Prrt4	101359	ENSMUSG00000079654	1	1	0	1	0	0	1	1	0	0	0	0	5	0	5
MIMAT0000150	mmu-miR-138-5p	Rcan2	53901	ENSMUSG00000039601	1	1	0	1	0	0	1	1	0	0	0	0	5	0	5
MIMAT0000150	mmu-miR-138-5p	Reln	19699	ENSMUSG00000042453	1	1	0	1	0	0	1	1	0	0	0	0	5	0	5
MIMAT0000150	mmu-miR-138-5p	Tmod2	50876	ENSMUSG00000032186	1	1	0	0	1	1	1	0	0	0	0	0	5	0	5
MIMAT0000153	mmu-miR-141-3p	Calcr	12311	ENSMUSG00000023964	1	1	0	1	1	0	1	0	0	0	0	0	5	0	5
MIMAT0000153	mmu-miR-141-3p	Map7d1	245877	ENSMUSG00000028849	1	1	0	1	1	0	0	1	0	0	0	0	5	0	5
MIMAT0000153	mmu-miR-141-3p	Paqr9	75552	ENSMUSG00000064225	1	1	0	1	0	0	1	1	0	0	0	0	5	0	5
MIMAT0000153	mmu-miR-141-3p	Ptprg	19270	ENSMUSG00000021745	1	2	0	1	1	0	0	1	0	0	0	0	5	0	5
MIMAT0000153	mmu-miR-141-3p	Sobp	109205	ENSMUSG00000038248	1	1	0	1	0	0	1	1	0	0	0	0	5	0	5
MIMAT0000233	mmu-miR-200b-3p	Dock4	238130	ENSMUSG00000035954	1	1	1	1	0	0	1	0	0	0	0	0	5	0	5
MIMAT0000233	mmu-miR-200b-3p	Fhl1	14199	ENSMUSG00000023092	1	1	0	2	2	0	0	1	0	0	0	0	5	0	5
MIMAT0000233	mmu-miR-200b-3p	Fli1	14247	ENSMUSG00000016087	1	1	0	1	1	0	0	1	0	0	0	0	5	0	5
MIMAT0000233	mmu-miR-200b-3p	Glis2	83396	ENSMUSG00000014303	1	1	0	1	0	0	1	1	0	0	0	0	5	0	5
MIMAT0000233	mmu-miR-200b-3p	Gpm6a	234267	ENSMUSG00000031517	1	3	0	2	1	0	0	1	0	0	0	0	5	0	5
MIMAT0000233	mmu-miR-200b-3p	Jun	16476	ENSMUSG00000052684	1	1	0	1	1	0	0	1	0	0	0	0	5	0	5
MIMAT0000233	mmu-miR-200b-3p	Map2	17756	ENSMUSG00000015222	1	2	0	1	0	0	0	1	0	1	0	0	4	1	5
MIMAT0000233	mmu-miR-200b-3p	Mmd	67468	ENSMUSG00000003948	1	1	0	1	1	0	0	1	0	0	0	0	5	0	5
MIMAT0000233	mmu-miR-200b-3p	St6galnac5	26938	ENSMUSG00000039037	1	1	0	3	1	0	1	0	0	0	0	0	5	0	5
MIMAT0000233	mmu-miR-200b-3p	Tmeff2	56363	ENSMUSG00000026109	1	2	0	1	1	0	0	1	0	0	0	0	5	0	5
MIMAT0000376	mmu-miR-298-5p	Abcg4	192663	ENSMUSG00000032131	1	0	2	1	1	0	2	0	0	0	0	0	5	0	5
MIMAT0000519	mmu-miR-200a-3p	Fbxl2	72179	ENSMUSG00000032507	1	1	0	1	1	0	0	1	0	0	0	0	5	0	5
MIMAT0000519	mmu-miR-200a-3p	Map7d1	245877	ENSMUSG00000028849	1	1	0	1	1	0	0	1	0	0	0	0	5	0	5
MIMAT0000519	mmu-miR-200a-3p	Ptprg	19270	ENSMUSG00000021745	1	2	0	1	1	0	0	1	0	0	0	0	5	0	5
MIMAT0000530	mmu-miR-21a-5p	Glis2	83396	ENSMUSG00000014303	1	1	0	1	0	0	1	1	0	0	0	0	5	0	5
MIMAT0000530	mmu-miR-21a-5p	Il12a	16159	ENSMUSG00000027776	1	1	1	1	0	0	0	1	0	0	0	0	5	0	5
MIMAT0000530	mmu-miR-21a-5p	Smad7	17131	ENSMUSG00000025880	1	1	0	1	0	0	0	1	0	1	0	0	4	1	5
MIMAT0000541	mmu-miR-96-5p	Dgkh	380921	ENSMUSG00000034731	1	1	0	3	3	0	0	1	0	0	0	0	5	0	5
MIMAT0000541	mmu-miR-96-5p	Fhl1	14199	ENSMUSG00000023092	1	1	0	1	0	0	1	1	0	0	0	0	5	0	5
MIMAT0000541	mmu-miR-96-5p	Frmd5	228564	ENSMUSG00000027238	1	1	0	1	1	0	1	0	0	0	0	0	5	0	5
MIMAT0000541	mmu-miR-96-5p	Gpc3	14734	ENSMUSG00000055653	0	1	0	1	1	0	1	1	0	0	0	0	5	0	5
MIMAT0000541	mmu-miR-96-5p	Mras	17532	ENSMUSG00000032470	1	1	0	0	0	1	1	1	0	0	0	0	5	0	5
MIMAT0000541	mmu-miR-96-5p	Nova1	664883	ENSMUSG00000021047	1	1	0	1	1	1	0	0	0	0	0	0	5	0	5
MIMAT0000541	mmu-miR-96-5p	Plod2	26432	ENSMUSG00000032374	1	1	0	1	1	0	0	1	0	0	0	0	5	0	5
MIMAT0000541	mmu-miR-96-5p	Rgs2	19735	ENSMUSG00000026360	1	2	0	1	0	1	0	1	0	0	0	0	5	0	5
MIMAT0000541	mmu-miR-96-5p	Slc16a9	66859	ENSMUSG00000037762	1	1	0	1	1	0	0	1	0	0	0	0	5	0	5
MIMAT0000541	mmu-miR-96-5p	Stmnd1	380842	ENSMUSG00000063529	1	1	1	0	1	0	0	1	0	0	0	0	5	0	5
MIMAT0000541	mmu-miR-96-5p	Zfhx4	80892	ENSMUSG00000025255	1	1	0	1	1	1	0	0	0	0	0	0	5	0	5
MIMAT0000542	mmu-miR-34a-5p	Akap6	238161	ENSMUSG00000061603	1	1	0	0	1	1	1	0	0	0	0	0	5	0	5
MIMAT0000542	mmu-miR-34a-5p	Cuedc1	103841	ENSMUSG00000018378	0	2	1	0	2	1	1	0	0	0	0	0	5	0	5
MIMAT0000542	mmu-miR-34a-5p	Gas1	14451	ENSMUSG00000052957	1	1	1	0	0	0	1	0	0	1	0	0	4	1	5
MIMAT0000542	mmu-miR-34a-5p	Gmnc	239789	ENSMUSG00000068428	1	0	0	1	1	1	0	1	0	0	0	0	5	0	5
MIMAT0000542	mmu-miR-34a-5p	Kitl	17311	ENSMUSG00000019966	1	2	0	0	0	1	1	1	0	0	0	0	5	0	5
MIMAT0000542	mmu-miR-34a-5p	Pitpnc1	71795	ENSMUSG00000040430	1	2	0	0	1	1	2	0	0	0	0	0	5	0	5
MIMAT0000542	mmu-miR-34a-5p	Syt1	20979	ENSMUSG00000035864	1	2	0	0	1	0	3	1	0	0	0	0	5	0	5
MIMAT0000542	mmu-miR-34a-5p	Zfhx4	80892	ENSMUSG00000025255	1	1	0	1	1	0	1	0	0	0	0	0	5	0	5
MIMAT0000653	mmu-miR-28a-5p	4931406P16Rik	233103	ENSMUSG00000066571	1	0	0	1	1	0	1	1	0	0	0	0	5	0	5
MIMAT0000653	mmu-miR-28a-5p	Amph	218038	ENSMUSG00000021314	1	0	0	1	1	0	2	1	0	0	0	0	5	0	5
MIMAT0000653	mmu-miR-28a-5p	Gpm6a	234267	ENSMUSG00000031517	1	0	0	1	1	0	1	1	0	0	0	0	5	0	5
MIMAT0000653	mmu-miR-28a-5p	Ndrg2	29811	ENSMUSG00000004558	1	0	1	1	1	0	1	0	0	0	0	0	5	0	5
MIMAT0000657	mmu-miR-200c-3p	6430573F11Rik	319582	ENSMUSG00000039620	1	1	1	0	1	0	0	1	0	0	0	0	5	0	5
MIMAT0000657	mmu-miR-200c-3p	Dlc1	50768	ENSMUSG00000031523	1	2	0	2	1	0	1	0	0	0	0	0	5	0	5
MIMAT0000657	mmu-miR-200c-3p	Dock4	238130	ENSMUSG00000035954	1	1	1	1	0	0	1	0	0	0	0	0	5	0	5
MIMAT0000657	mmu-miR-200c-3p	Fhl1	14199	ENSMUSG00000023092	1	1	0	2	2	0	0	1	0	0	0	0	5	0	5
MIMAT0000657	mmu-miR-200c-3p	Gjc1	14615	ENSMUSG00000034520	1	1	1	1	0	0	0	1	0	0	0	0	5	0	5
MIMAT0000657	mmu-miR-200c-3p	Gpm6a	234267	ENSMUSG00000031517	1	3	0	2	1	0	0	1	0	0	0	0	5	0	5
MIMAT0000657	mmu-miR-200c-3p	Jun	16476	ENSMUSG00000052684	1	1	0	1	1	0	0	1	0	0	0	0	5	0	5
MIMAT0000657	mmu-miR-200c-3p	Map2	17756	ENSMUSG00000015222	1	2	0	1	0	0	0	1	0	1	0	0	4	1	5
MIMAT0000657	mmu-miR-200c-3p	Mmd	67468	ENSMUSG00000003948	1	1	0	1	1	0	0	1	0	0	0	0	5	0	5
MIMAT0000657	mmu-miR-200c-3p	Rbfox3	52897	ENSMUSG00000025576	1	1	0	2	0	0	1	1	0	0	0	0	5	0	5
MIMAT0000657	mmu-miR-200c-3p	St6galnac5	26938	ENSMUSG00000039037	1	1	0	3	1	0	1	0	0	0	0	0	5	0	5
MIMAT0001537	mmu-miR-429-3p	Adcy2	210044	ENSMUSG00000021536	1	1	0	1	1	0	1	0	0	0	0	0	5	0	5
MIMAT0001537	mmu-miR-429-3p	Dlc1	50768	ENSMUSG00000031523	1	2	0	2	1	1	0	0	0	0	0	0	5	0	5
MIMAT0001537	mmu-miR-429-3p	Dock4	238130	ENSMUSG00000035954	1	1	1	1	0	0	1	0	0	0	0	0	5	0	5
MIMAT0001537	mmu-miR-429-3p	Fhl1	14199	ENSMUSG00000023092	1	1	0	2	2	0	0	1	0	0	0	0	5	0	5
MIMAT0001537	mmu-miR-429-3p	Gjc1	14615	ENSMUSG00000034520	1	1	1	1	0	0	0	1	0	0	0	0	5	0	5
MIMAT0001537	mmu-miR-429-3p	Jun	16476	ENSMUSG00000052684	1	1	0	1	1	0	0	1	0	0	0	0	5	0	5
MIMAT0001537	mmu-miR-429-3p	Lats2	50523	ENSMUSG00000021959	1	1	0	2	1	0	1	0	0	0	0	0	5	0	5
MIMAT0001537	mmu-miR-429-3p	Map2	17756	ENSMUSG00000015222	1	2	0	1	0	0	0	1	0	1	0	0	4	1	5
MIMAT0001537	mmu-miR-429-3p	Rbfox3	52897	ENSMUSG00000025576	1	1	0	2	0	0	1	1	0	0	0	0	5	0	5
MIMAT0001537	mmu-miR-429-3p	Reln	19699	ENSMUSG00000042453	1	2	1	1	0	0	1	0	0	0	0	0	5	0	5
MIMAT0001537	mmu-miR-429-3p	St3gal6	54613	ENSMUSG00000022747	1	1	1	1	0	0	0	1	0	0	0	0	5	0	5
MIMAT0001537	mmu-miR-429-3p	St6galnac5	26938	ENSMUSG00000039037	1	1	0	2	1	0	1	0	0	0	0	0	5	0	5
MIMAT0001537	mmu-miR-429-3p	Tmeff2	56363	ENSMUSG00000026109	1	2	0	1	1	0	0	1	0	0	0	0	5	0	5
MIMAT0001537	mmu-miR-429-3p	Zfpm2	22762	ENSMUSG00000022306	1	1	0	1	1	0	1	0	0	0	0	0	5	0	5
MIMAT0003509	mmu-miR-501-3p	Adamts3	330119	ENSMUSG00000043635	1	1	0	1	1	0	2	0	0	0	0	0	5	0	5
MIMAT0003740	mmu-miR-674-5p	Stxbp1	20910	ENSMUSG00000026797	1	0	0	2	2	2	1	0	0	0	0	0	5	0	5
MIMAT0004642	mmu-miR-330-5p	1110017D15Rik	73721	ENSMUSG00000028441	1	1	0	1	1	0	0	1	0	0	0	0	5	0	5
MIMAT0004642	mmu-miR-330-5p	Ets1	23871	ENSMUSG00000032035	1	1	0	1	1	1	0	0	0	0	0	0	5	0	5
MIMAT0004642	mmu-miR-330-5p	Olfml1	244198	ENSMUSG00000051041	1	1	0	1	0	0	1	1	0	0	0	0	5	0	5
MIMAT0004642	mmu-miR-330-5p	Ralgps2	78255	ENSMUSG00000026594	1	1	0	1	0	1	0	1	0	0	0	0	5	0	5
MIMAT0004940	mmu-miR-511-5p	Rai2	24004	ENSMUSG00000043518	1	0	1	2	1	0	1	0	0	0	0	0	5	0	5
MIMAT0000150	mmu-miR-138-5p	Adcy1	432530	ENSMUSG00000020431	0	1	0	0	0	1	1	1	0	0	0	0	4	0	4
MIMAT0000150	mmu-miR-138-5p	Ankrd44	329154	ENSMUSG00000052331	1	0	0	1	1	0	1	0	0	0	0	0	4	0	4
MIMAT0000150	mmu-miR-138-5p	Epas1	13819	ENSMUSG00000024140	1	0	0	1	0	0	1	1	0	0	0	0	4	0	4
MIMAT0000150	mmu-miR-138-5p	Hand2	15111	ENSMUSG00000038193	1	1	0	1	0	0	1	0	0	0	0	0	4	0	4
MIMAT0000150	mmu-miR-138-5p	Limch1	77569	ENSMUSG00000037736	1	1	0	0	0	0	1	1	0	0	0	0	4	0	4
MIMAT0000150	mmu-miR-138-5p	Pde3a	54611	ENSMUSG00000041741	1	1	1	0	0	0	1	0	0	0	0	0	4	0	4
MIMAT0000150	mmu-miR-138-5p	Pllp	67801	ENSMUSG00000031775	1	1	0	0	0	0	1	1	0	0	0	0	4	0	4
MIMAT0000150	mmu-miR-138-5p	Slc17a7	72961	ENSMUSG00000070570	1	2	0	0	0	0	1	2	0	0	0	0	4	0	4
MIMAT0000150	mmu-miR-138-5p	Unc5d	210801	ENSMUSG00000063626	1	0	1	1	0	0	0	1	0	0	0	0	4	0	4
MIMAT0000153	mmu-miR-141-3p	4930452B06Rik	74430	ENSMUSG00000021747	1	1	0	1	0	0	0	1	0	0	0	0	4	0	4
MIMAT0000153	mmu-miR-141-3p	Akap2	11641	ENSMUSG00000038729	1	3	0	0	2	0	1	0	0	0	0	0	4	0	4
MIMAT0000153	mmu-miR-141-3p	Dlc1	50768	ENSMUSG00000031523	1	2	0	0	0	1	1	0	0	0	0	0	4	0	4
MIMAT0000153	mmu-miR-141-3p	Erc2	238988	ENSMUSG00000040640	1	1	0	2	0	0	0	0	0	1	0	0	3	1	4
MIMAT0000153	mmu-miR-141-3p	Esrrg	26381	ENSMUSG00000026610	1	1	0	0	0	0	1	1	0	0	0	0	4	0	4
MIMAT0000153	mmu-miR-141-3p	Klf12	16597	ENSMUSG00000072294	1	2	0	0	1	0	0	1	0	0	0	0	4	0	4
MIMAT0000153	mmu-miR-141-3p	P2ry1	18441	ENSMUSG00000027765	1	1	0	2	0	0	0	1	0	0	0	0	4	0	4
MIMAT0000153	mmu-miR-141-3p	Ppm1e	320472	ENSMUSG00000046442	1	2	0	0	1	1	0	0	0	0	0	0	4	0	4
MIMAT0000153	mmu-miR-141-3p	Ptprd	19266	ENSMUSG00000028399	1	1	0	1	0	0	1	0	0	0	0	0	4	0	4
MIMAT0000153	mmu-miR-141-3p	Reck	53614	ENSMUSG00000028476	1	0	0	1	1	0	0	1	0	0	0	0	4	0	4
MIMAT0000153	mmu-miR-141-3p	Schip1	30953	ENSMUSG00000027777	1	1	0	1	0	0	0	1	0	0	0	0	4	0	4
MIMAT0000153	mmu-miR-141-3p	Sipa1l2	244668	ENSMUSG00000001995	1	1	0	1	1	0	0	0	0	0	0	0	4	0	4
MIMAT0000153	mmu-miR-141-3p	Tmeff1	230157	ENSMUSG00000028347	1	1	0	1	1	0	0	0	0	0	0	0	4	0	4
MIMAT0000233	mmu-miR-200b-3p	6430573F11Rik	319582	ENSMUSG00000039620	1	1	0	0	1	0	0	1	0	0	0	0	4	0	4
MIMAT0000233	mmu-miR-200b-3p	Arhgap20	244867	ENSMUSG00000053199	1	1	0	1	1	0	0	0	0	0	0	0	4	0	4
MIMAT0000233	mmu-miR-200b-3p	Cdh11	12552	ENSMUSG00000031673	1	1	0	1	1	0	0	0	0	0	0	0	4	0	4
MIMAT0000233	mmu-miR-200b-3p	Cntn1	12805	ENSMUSG00000055022	1	1	0	1	1	0	0	0	0	0	0	0	4	0	4
MIMAT0000233	mmu-miR-200b-3p	Dlc1	50768	ENSMUSG00000031523	1	2	0	2	1	0	0	0	0	0	0	0	4	0	4
MIMAT0000233	mmu-miR-200b-3p	Git2	26431	ENSMUSG00000041890	1	1	0	1	0	0	0	1	0	0	0	0	4	0	4
MIMAT0000233	mmu-miR-200b-3p	Gjc1	14615	ENSMUSG00000034520	1	1	0	1	0	0	0	1	0	0	0	0	4	0	4
MIMAT0000233	mmu-miR-200b-3p	Hs3st1	15476	ENSMUSG00000051022	1	1	1	0	0	0	0	1	0	0	0	0	4	0	4
MIMAT0000233	mmu-miR-200b-3p	Igsf10	242050	ENSMUSG00000036334	1	1	0	1	1	0	0	0	0	0	0	0	4	0	4
MIMAT0000233	mmu-miR-200b-3p	Kcna2	16490	ENSMUSG00000040724	1	2	0	1	0	0	0	1	0	0	0	0	4	0	4
MIMAT0000233	mmu-miR-200b-3p	Kcnd2	16508	ENSMUSG00000060882	1	1	0	1	0	0	0	1	0	0	0	0	4	0	4
MIMAT0000233	mmu-miR-200b-3p	Lats2	50523	ENSMUSG00000021959	1	1	0	2	1	0	0	0	0	0	0	0	4	0	4
MIMAT0000233	mmu-miR-200b-3p	Lhfp	108927	ENSMUSG00000048332	1	2	0	4	1	0	0	0	0	0	0	0	4	0	4
MIMAT0000233	mmu-miR-200b-3p	Marcks	17118	ENSMUSG00000069662	1	1	0	2	0	0	0	1	0	0	0	0	4	0	4
MIMAT0000233	mmu-miR-200b-3p	Nap1l5	58243	ENSMUSG00000055430	1	1	0	1	1	0	0	0	0	0	0	0	4	0	4
MIMAT0000233	mmu-miR-200b-3p	Nova1	664883	ENSMUSG00000021047	1	2	0	3	1	0	0	0	0	0	0	0	4	0	4
MIMAT0000233	mmu-miR-200b-3p	Pcdh7	54216	ENSMUSG00000029108	1	1	0	1	0	0	1	0	0	0	0	0	4	0	4
MIMAT0000233	mmu-miR-200b-3p	Pkd1	18763	ENSMUSG00000032855	1	1	0	0	1	0	0	0	0	1	0	0	3	1	4
MIMAT0000233	mmu-miR-200b-3p	Plcl1	227120	ENSMUSG00000038349	1	1	0	2	1	0	0	0	0	0	0	0	4	0	4
MIMAT0000233	mmu-miR-200b-3p	Ppm1f	68606	ENSMUSG00000026181	1	3	0	0	1	0	1	0	0	0	0	0	4	0	4
MIMAT0000233	mmu-miR-200b-3p	Rbfox3	52897	ENSMUSG00000025576	1	1	0	2	0	0	0	1	0	0	0	0	4	0	4
MIMAT0000233	mmu-miR-200b-3p	Reln	19699	ENSMUSG00000042453	1	2	0	1	0	0	1	0	0	0	0	0	4	0	4
MIMAT0000233	mmu-miR-200b-3p	Rps6ka6	67071	ENSMUSG00000025665	1	1	0	1	1	0	0	0	0	0	0	0	4	0	4
MIMAT0000233	mmu-miR-200b-3p	Sesn1	140742	ENSMUSG00000038332	1	1	0	1	1	0	0	0	0	0	0	0	4	0	4
MIMAT0000233	mmu-miR-200b-3p	St3gal6	54613	ENSMUSG00000022747	1	1	0	1	0	0	0	1	0	0	0	0	4	0	4
MIMAT0000376	mmu-miR-298-5p	Adam11	11488	ENSMUSG00000020926	1	0	0	0	2	2	1	0	0	0	0	0	4	0	4
MIMAT0000376	mmu-miR-298-5p	Arhgap32	330914	ENSMUSG00000041444	1	0	0	1	0	1	1	0	0	0	0	0	4	0	4
MIMAT0000376	mmu-miR-298-5p	Cntn4	269784	ENSMUSG00000064293	1	0	0	1	1	0	1	0	0	0	0	0	4	0	4
MIMAT0000376	mmu-miR-298-5p	Pnkd	56695	ENSMUSG00000026179	1	0	0	0	1	1	2	0	0	0	0	0	4	0	4
MIMAT0000376	mmu-miR-298-5p	Rhbdl3	246104	ENSMUSG00000017692	1	0	0	0	1	1	1	0	0	0	0	0	4	0	4
MIMAT0000376	mmu-miR-298-5p	Tns3	319939	ENSMUSG00000020422	1	0	0	1	1	0	1	0	0	0	0	0	4	0	4
MIMAT0000519	mmu-miR-200a-3p	4930452B06Rik	74430	ENSMUSG00000021747	1	1	0	1	0	0	0	1	0	0	0	0	4	0	4
MIMAT0000519	mmu-miR-200a-3p	Akap2	11641	ENSMUSG00000038729	1	3	0	0	2	0	1	0	0	0	0	0	4	0	4
MIMAT0000519	mmu-miR-200a-3p	Calcr	12311	ENSMUSG00000023964	1	1	0	1	1	0	0	0	0	0	0	0	4	0	4
MIMAT0000519	mmu-miR-200a-3p	Erc2	238988	ENSMUSG00000040640	1	1	0	2	0	0	0	0	0	1	0	0	3	1	4
MIMAT0000519	mmu-miR-200a-3p	Esrrg	26381	ENSMUSG00000026610	1	1	0	0	0	0	1	1	0	0	0	0	4	0	4
MIMAT0000519	mmu-miR-200a-3p	Klf12	16597	ENSMUSG00000072294	1	2	0	0	1	0	0	1	0	0	0	0	4	0	4
MIMAT0000519	mmu-miR-200a-3p	P2ry1	18441	ENSMUSG00000027765	1	1	0	2	0	0	0	1	0	0	0	0	4	0	4
MIMAT0000519	mmu-miR-200a-3p	Paqr9	75552	ENSMUSG00000064225	1	1	0	1	0	0	0	1	0	0	0	0	4	0	4
MIMAT0000519	mmu-miR-200a-3p	Ppm1e	320472	ENSMUSG00000046442	1	2	0	0	1	1	0	0	0	0	0	0	4	0	4
MIMAT0000519	mmu-miR-200a-3p	Ptprd	19266	ENSMUSG00000028399	1	1	0	1	0	0	1	0	0	0	0	0	4	0	4
MIMAT0000519	mmu-miR-200a-3p	Reck	53614	ENSMUSG00000028476	1	0	0	1	1	0	0	1	0	0	0	0	4	0	4
MIMAT0000519	mmu-miR-200a-3p	Schip1	30953	ENSMUSG00000027777	1	1	0	1	0	0	0	1	0	0	0	0	4	0	4
MIMAT0000519	mmu-miR-200a-3p	Sipa1l2	244668	ENSMUSG00000001995	1	1	0	1	1	0	0	0	0	0	0	0	4	0	4
MIMAT0000519	mmu-miR-200a-3p	Sobp	109205	ENSMUSG00000038248	1	1	0	1	0	0	0	1	0	0	0	0	4	0	4
MIMAT0000519	mmu-miR-200a-3p	Tmeff1	230157	ENSMUSG00000028347	1	1	0	1	1	0	0	0	0	0	0	0	4	0	4
MIMAT0000530	mmu-miR-21a-5p	Aim1l	230806	ENSMUSG00000012123	1	0	1	1	0	0	0	1	0	0	0	0	4	0	4
MIMAT0000530	mmu-miR-21a-5p	Armcx1	78248	ENSMUSG00000033460	1	0	0	1	2	0	0	1	0	0	0	0	4	0	4
MIMAT0000530	mmu-miR-21a-5p	Armcx5	494468	ENSMUSG00000072969	1	0	1	1	0	0	0	1	0	0	0	0	4	0	4
MIMAT0000530	mmu-miR-21a-5p	Cntfr	12804	ENSMUSG00000028444	1	1	1	0	0	0	1	0	0	0	0	0	4	0	4
MIMAT0000530	mmu-miR-21a-5p	Edil3	13612	ENSMUSG00000034488	1	1	0	2	1	0	0	0	0	0	0	0	4	0	4
MIMAT0000530	mmu-miR-21a-5p	Sox5	20678	ENSMUSG00000041540	1	1	0	1	0	0	0	1	0	0	0	0	4	0	4
MIMAT0000530	mmu-miR-21a-5p	Tiam1	21844	ENSMUSG00000002489	1	1	0	1	1	0	0	0	0	0	0	0	4	0	4
MIMAT0000530	mmu-miR-21a-5p	Xkr6	219149	ENSMUSG00000035067	0	1	1	1	0	0	1	0	0	0	0	0	4	0	4
MIMAT0000538	mmu-miR-31-5p	Cacnb2	12296	ENSMUSG00000057914	1	0	0	1	1	0	1	0	0	0	0	0	4	0	4
MIMAT0000538	mmu-miR-31-5p	Dmd	13405	ENSMUSG00000045103	1	0	0	1	0	0	0	1	0	1	0	0	3	1	4
MIMAT0000538	mmu-miR-31-5p	Fndc5	384061	ENSMUSG00000001334	1	0	0	0	1	0	1	1	0	0	0	0	4	0	4
MIMAT0000538	mmu-miR-31-5p	Lats2	50523	ENSMUSG00000021959	0	0	0	1	1	0	1	0	1	0	0	0	3	1	4
MIMAT0000538	mmu-miR-31-5p	Rhobtb1	69288	ENSMUSG00000019944	1	0	0	2	0	0	1	1	0	0	0	0	4	0	4
MIMAT0000538	mmu-miR-31-5p	Slc25a28	246696	ENSMUSG00000040414	0	0	1	1	1	0	1	0	0	0	0	0	4	0	4
MIMAT0000541	mmu-miR-96-5p	Abat	268860	ENSMUSG00000057880	1	1	0	0	0	0	1	1	0	0	0	0	4	0	4
MIMAT0000541	mmu-miR-96-5p	Ahr	11622	ENSMUSG00000019256	1	1	0	0	0	1	1	0	0	0	0	0	4	0	4
MIMAT0000541	mmu-miR-96-5p	Ajap1	230959	ENSMUSG00000039546	1	1	0	1	0	0	0	1	0	0	0	0	4	0	4
MIMAT0000541	mmu-miR-96-5p	Ankrd45	73844	ENSMUSG00000044835	1	1	0	1	0	0	0	1	0	0	0	0	4	0	4
MIMAT0000541	mmu-miR-96-5p	Csrnp1	215418	ENSMUSG00000032515	1	1	0	0	0	0	1	1	0	0	0	0	4	0	4
MIMAT0000541	mmu-miR-96-5p	Frem1	329872	ENSMUSG00000059049	1	2	0	1	0	0	0	1	0	0	0	0	4	0	4
MIMAT0000541	mmu-miR-96-5p	Gpm6a	234267	ENSMUSG00000031517	1	1	0	1	1	0	0	0	0	0	0	0	4	0	4
MIMAT0000541	mmu-miR-96-5p	Gpm6b	14758	ENSMUSG00000031342	1	1	0	0	0	3	0	1	0	0	0	0	4	0	4
MIMAT0000541	mmu-miR-96-5p	Gria1	14799	ENSMUSG00000020524	1	1	0	0	0	0	1	1	0	0	0	0	4	0	4
MIMAT0000541	mmu-miR-96-5p	Gulp1	70676	ENSMUSG00000056870	0	1	0	0	1	0	1	1	0	0	0	0	4	0	4
MIMAT0000541	mmu-miR-96-5p	Hdac7	56233	ENSMUSG00000022475	1	1	0	0	1	0	1	0	0	0	0	0	4	0	4
MIMAT0000541	mmu-miR-96-5p	Hoxa5	15402	ENSMUSG00000038253	1	2	0	0	0	0	1	1	0	0	0	0	4	0	4
MIMAT0000541	mmu-miR-96-5p	Il12a	16159	ENSMUSG00000027776	1	0	1	1	0	0	1	0	0	0	0	0	4	0	4
MIMAT0000541	mmu-miR-96-5p	Ldb2	16826	ENSMUSG00000039706	1	1	0	2	0	0	0	1	0	0	0	0	4	0	4
MIMAT0000541	mmu-miR-96-5p	Maf	17132	ENSMUSG00000055435	1	2	0	0	0	1	1	0	0	0	0	0	4	0	4
MIMAT0000541	mmu-miR-96-5p	Nlgn2	216856	ENSMUSG00000051790	1	2	0	1	0	1	0	0	0	0	0	0	4	0	4
MIMAT0000541	mmu-miR-96-5p	Nptx2	53324	ENSMUSG00000059991	1	1	0	0	0	0	1	1	0	0	0	0	4	0	4
MIMAT0000541	mmu-miR-96-5p	Ntn4	57764	ENSMUSG00000020019	1	1	0	0	1	0	0	1	0	0	0	0	4	0	4
MIMAT0000541	mmu-miR-96-5p	Prkce	18754	ENSMUSG00000045038	1	2	0	0	1	0	0	1	0	0	0	0	4	0	4
MIMAT0000541	mmu-miR-96-5p	Prtg	235472	ENSMUSG00000036030	1	4	0	0	0	1	2	0	0	0	0	0	4	0	4
MIMAT0000541	mmu-miR-96-5p	Rhpn2	52428	ENSMUSG00000030494	1	1	0	0	0	0	1	1	0	0	0	0	4	0	4
MIMAT0000541	mmu-miR-96-5p	Rps6ka6	67071	ENSMUSG00000025665	1	1	0	1	0	1	0	0	0	0	0	0	4	0	4
MIMAT0000541	mmu-miR-96-5p	Rundc3b	242819	ENSMUSG00000040570	1	1	0	1	0	0	0	1	0	0	0	0	4	0	4
MIMAT0000541	mmu-miR-96-5p	Slc25a42	73095	ENSMUSG00000002346	1	1	0	1	0	0	0	1	0	0	0	0	4	0	4
MIMAT0000541	mmu-miR-96-5p	Slc2a13	239606	ENSMUSG00000036298	0	1	0	0	0	1	1	1	0	0	0	0	4	0	4
MIMAT0000541	mmu-miR-96-5p	Tacc1	320165	ENSMUSG00000065954	1	2	0	0	0	1	1	0	0	0	0	0	4	0	4
MIMAT0000541	mmu-miR-96-5p	Tbx1	21380	ENSMUSG00000009097	1	1	1	0	0	0	0	1	0	0	0	0	4	0	4
MIMAT0000541	mmu-miR-96-5p	Tsku	244152	ENSMUSG00000049580	1	1	0	0	1	0	0	1	0	0	0	0	4	0	4
MIMAT0000541	mmu-miR-96-5p	Tspan4	64540	ENSMUSG00000025511	1	2	1	0	0	0	1	0	0	0	0	0	4	0	4
MIMAT0000541	mmu-miR-96-5p	Ttyh3	78339	ENSMUSG00000036565	1	2	0	0	1	1	0	0	0	0	0	0	4	0	4
MIMAT0000542	mmu-miR-34a-5p	Bcl11b	58208	ENSMUSG00000048251	1	2	0	0	0	1	2	0	0	0	0	0	4	0	4
MIMAT0000542	mmu-miR-34a-5p	Cacna1e	12290	ENSMUSG00000004110	1	1	0	0	0	1	1	0	0	0	0	0	4	0	4
MIMAT0000542	mmu-miR-34a-5p	Cacna2d1	12293	ENSMUSG00000040118	1	1	0	0	0	1	1	0	0	0	0	0	4	0	4
MIMAT0000542	mmu-miR-34a-5p	Camta1	100072	ENSMUSG00000014592	1	0	0	2	1	0	1	0	0	0	0	0	4	0	4
MIMAT0000542	mmu-miR-34a-5p	Cntn2	21367	ENSMUSG00000053024	1	1	0	0	1	1	0	0	0	0	0	0	4	0	4
MIMAT0000542	mmu-miR-34a-5p	Cntnap2	66797	ENSMUSG00000039419	1	1	0	0	0	1	0	1	0	0	0	0	4	0	4
MIMAT0000542	mmu-miR-34a-5p	Dpysl4	26757	ENSMUSG00000025478	1	1	0	0	1	0	0	2	0	0	0	0	4	0	4
MIMAT0000542	mmu-miR-34a-5p	Gnao1	14681	ENSMUSG00000031748	0	1	0	1	0	0	1	1	0	0	0	0	4	0	4
MIMAT0000542	mmu-miR-34a-5p	Grem2	23893	ENSMUSG00000050069	1	0	0	1	0	1	0	1	0	0	0	0	4	0	4
MIMAT0000542	mmu-miR-34a-5p	Kcnk3	16527	ENSMUSG00000049265	1	1	0	0	0	1	1	0	0	0	0	0	4	0	4
MIMAT0000542	mmu-miR-34a-5p	Klf4	16600	ENSMUSG00000003032	1	1	0	0	0	0	1	1	0	0	0	0	4	0	4
MIMAT0000542	mmu-miR-34a-5p	Map1a	17754	ENSMUSG00000027254	1	1	0	0	0	1	1	0	0	0	0	0	4	0	4
MIMAT0000542	mmu-miR-34a-5p	Mras	17532	ENSMUSG00000032470	1	1	0	0	0	0	1	1	0	0	0	0	4	0	4
MIMAT0000542	mmu-miR-34a-5p	Numbl	18223	ENSMUSG00000063160	1	2	0	0	0	0	2	1	0	0	0	0	4	0	4
MIMAT0000542	mmu-miR-34a-5p	Pkia	18767	ENSMUSG00000027499	1	1	0	0	0	0	1	1	0	0	0	0	4	0	4
MIMAT0000542	mmu-miR-34a-5p	Prkd1	18760	ENSMUSG00000002688	1	1	0	0	0	0	1	1	0	0	0	0	4	0	4
MIMAT0000542	mmu-miR-34a-5p	Ralgps2	78255	ENSMUSG00000026594	1	2	0	0	0	1	1	0	0	0	0	0	4	0	4
MIMAT0000542	mmu-miR-34a-5p	Scn2a1	110876	ENSMUSG00000075318	1	1	0	0	0	1	3	0	0	0	0	0	4	0	4
MIMAT0000542	mmu-miR-34a-5p	Slc25a27	74011	ENSMUSG00000023912	1	1	0	0	0	0	1	1	0	0	0	0	4	0	4
MIMAT0000542	mmu-miR-34a-5p	Slc2a13	239606	ENSMUSG00000036298	1	1	0	0	0	1	2	0	0	0	0	0	4	0	4
MIMAT0000542	mmu-miR-34a-5p	Slc6a17	229706	ENSMUSG00000027894	1	1	0	0	0	1	1	0	0	0	0	0	4	0	4
MIMAT0000556	mmu-miR-324-3p	Dock4	238130	ENSMUSG00000035954	1	0	0	1	1	0	1	0	0	0	0	0	4	0	4
MIMAT0000556	mmu-miR-324-3p	Sdc2	15529	ENSMUSG00000022261	1	0	0	0	0	0	2	0	0	1	1	0	2	2	4
MIMAT0000657	mmu-miR-200c-3p	4932418E24Rik	329366	ENSMUSG00000048038	1	1	1	1	0	0	0	0	0	0	0	0	4	0	4
MIMAT0000657	mmu-miR-200c-3p	Adcy2	210044	ENSMUSG00000021536	0	1	0	1	1	0	1	0	0	0	0	0	4	0	4
MIMAT0000657	mmu-miR-200c-3p	Ankrd44	329154	ENSMUSG00000052331	1	1	0	1	0	0	1	0	0	0	0	0	4	0	4
MIMAT0000657	mmu-miR-200c-3p	Arhgap20	244867	ENSMUSG00000053199	1	1	0	1	1	0	0	0	0	0	0	0	4	0	4
MIMAT0000657	mmu-miR-200c-3p	Cdh11	12552	ENSMUSG00000031673	1	1	0	1	1	0	0	0	0	0	0	0	4	0	4
MIMAT0000657	mmu-miR-200c-3p	Cntfr	12804	ENSMUSG00000028444	1	1	1	0	0	0	1	0	0	0	0	0	4	0	4
MIMAT0000657	mmu-miR-200c-3p	Cntn1	12805	ENSMUSG00000055022	1	1	0	1	1	0	0	0	0	0	0	0	4	0	4
MIMAT0000657	mmu-miR-200c-3p	Elmod1	270162	ENSMUSG00000041986	1	2	0	1	0	0	1	0	0	0	0	0	4	0	4
MIMAT0000657	mmu-miR-200c-3p	Fyn	14360	ENSMUSG00000019843	1	2	0	1	0	0	1	0	0	0	0	0	4	0	4
MIMAT0000657	mmu-miR-200c-3p	Git2	26431	ENSMUSG00000041890	1	1	0	1	0	0	0	1	0	0	0	0	4	0	4
MIMAT0000657	mmu-miR-200c-3p	Glis2	83396	ENSMUSG00000014303	1	1	0	1	0	0	0	1	0	0	0	0	4	0	4
MIMAT0000657	mmu-miR-200c-3p	Hmbox1	219150	ENSMUSG00000021972	0	1	0	1	1	0	1	0	0	0	0	0	4	0	4
MIMAT0000657	mmu-miR-200c-3p	Igsf10	242050	ENSMUSG00000036334	1	1	0	1	1	0	0	0	0	0	0	0	4	0	4
MIMAT0000657	mmu-miR-200c-3p	Kcna2	16490	ENSMUSG00000040724	1	2	0	1	0	0	0	1	0	0	0	0	4	0	4
MIMAT0000657	mmu-miR-200c-3p	Kcnd2	16508	ENSMUSG00000060882	1	1	0	1	0	0	0	1	0	0	0	0	4	0	4
MIMAT0000657	mmu-miR-200c-3p	Lats2	50523	ENSMUSG00000021959	1	1	0	2	1	0	0	0	0	0	0	0	4	0	4
MIMAT0000657	mmu-miR-200c-3p	Lhfp	108927	ENSMUSG00000048332	1	2	0	4	1	0	0	0	0	0	0	0	4	0	4
MIMAT0000657	mmu-miR-200c-3p	Marcks	17118	ENSMUSG00000069662	1	1	0	2	0	0	0	1	0	0	0	0	4	0	4
MIMAT0000657	mmu-miR-200c-3p	Nap1l5	58243	ENSMUSG00000055430	1	1	0	1	1	0	0	0	0	0	0	0	4	0	4
MIMAT0000657	mmu-miR-200c-3p	Nova1	664883	ENSMUSG00000021047	1	2	0	2	1	0	0	0	0	0	0	0	4	0	4
MIMAT0000657	mmu-miR-200c-3p	Pcdh7	54216	ENSMUSG00000029108	1	1	0	1	0	0	1	0	0	0	0	0	4	0	4
MIMAT0000657	mmu-miR-200c-3p	Plcl1	227120	ENSMUSG00000038349	1	1	0	2	1	0	0	0	0	0	0	0	4	0	4
MIMAT0000657	mmu-miR-200c-3p	Rab37	58222	ENSMUSG00000020732	1	1	0	0	0	0	1	1	0	0	0	0	4	0	4
MIMAT0000657	mmu-miR-200c-3p	Reln	19699	ENSMUSG00000042453	1	2	0	2	0	0	1	0	0	0	0	0	4	0	4
MIMAT0000657	mmu-miR-200c-3p	Rps6ka6	67071	ENSMUSG00000025665	1	1	0	1	1	0	0	0	0	0	0	0	4	0	4
MIMAT0000657	mmu-miR-200c-3p	Sema3f	20350	ENSMUSG00000034684	1	1	0	1	0	0	1	0	0	0	0	0	4	0	4
MIMAT0000657	mmu-miR-200c-3p	Sesn1	140742	ENSMUSG00000038332	1	1	0	1	1	0	0	0	0	0	0	0	4	0	4
MIMAT0000657	mmu-miR-200c-3p	Snai2	20583	ENSMUSG00000022676	1	1	0	1	0	0	1	0	0	0	0	0	4	0	4
MIMAT0000657	mmu-miR-200c-3p	St3gal6	54613	ENSMUSG00000022747	1	1	0	1	0	0	0	1	0	0	0	0	4	0	4
MIMAT0000659	mmu-miR-212-3p	Nova1	664883	ENSMUSG00000021047	1	1	0	1	1	0	0	0	0	0	0	0	4	0	4
MIMAT0000659	mmu-miR-212-3p	Pacrg	69310	ENSMUSG00000037196	1	0	1	1	0	0	0	1	0	0	0	0	4	0	4
MIMAT0000659	mmu-miR-212-3p	Rras2	66922	ENSMUSG00000055723	1	0	0	1	1	0	0	1	0	0	0	0	4	0	4
MIMAT0000659	mmu-miR-212-3p	Sall1	58198	ENSMUSG00000031665	1	1	0	0	1	0	1	0	0	0	0	0	4	0	4
MIMAT0000659	mmu-miR-212-3p	Scn3a	20269	ENSMUSG00000057182	1	1	0	1	0	0	1	0	0	0	0	0	4	0	4
MIMAT0000659	mmu-miR-212-3p	Tmeff1	230157	ENSMUSG00000028347	1	0	0	1	1	0	1	0	0	0	0	0	4	0	4
MIMAT0001537	mmu-miR-429-3p	4932418E24Rik	329366	ENSMUSG00000048038	1	1	1	1	0	0	0	0	0	0	0	0	4	0	4
MIMAT0001537	mmu-miR-429-3p	6430573F11Rik	319582	ENSMUSG00000039620	1	1	0	0	1	0	0	1	0	0	0	0	4	0	4
MIMAT0001537	mmu-miR-429-3p	Arhgap20	244867	ENSMUSG00000053199	1	1	0	1	1	0	0	0	0	0	0	0	4	0	4
MIMAT0001537	mmu-miR-429-3p	Cdh11	12552	ENSMUSG00000031673	1	1	0	1	1	0	0	0	0	0	0	0	4	0	4
MIMAT0001537	mmu-miR-429-3p	Cers6	241447	ENSMUSG00000027035	1	1	0	0	1	0	1	0	0	0	0	0	4	0	4
MIMAT0001537	mmu-miR-429-3p	Chrdl1	83453	ENSMUSG00000031283	0	1	0	1	1	0	1	0	0	0	0	0	4	0	4
MIMAT0001537	mmu-miR-429-3p	Cntn1	12805	ENSMUSG00000055022	1	1	0	1	1	0	0	0	0	0	0	0	4	0	4
MIMAT0001537	mmu-miR-429-3p	Dach1	13134	ENSMUSG00000055639	1	1	0	1	0	0	1	0	0	0	0	0	4	0	4
MIMAT0001537	mmu-miR-429-3p	Dennd5b	320560	ENSMUSG00000030313	1	1	0	0	1	0	1	0	0	0	0	0	4	0	4
MIMAT0001537	mmu-miR-429-3p	Elmod1	270162	ENSMUSG00000041986	1	2	0	1	0	0	1	0	0	0	0	0	4	0	4
MIMAT0001537	mmu-miR-429-3p	Esrrg	26381	ENSMUSG00000026610	1	1	0	0	0	1	3	0	0	0	0	0	4	0	4
MIMAT0001537	mmu-miR-429-3p	Git2	26431	ENSMUSG00000041890	1	1	0	1	0	0	0	1	0	0	0	0	4	0	4
MIMAT0001537	mmu-miR-429-3p	Glis2	83396	ENSMUSG00000014303	1	1	0	1	0	0	0	1	0	0	0	0	4	0	4
MIMAT0001537	mmu-miR-429-3p	Hmbox1	219150	ENSMUSG00000021972	0	1	0	1	1	0	1	0	0	0	0	0	4	0	4
MIMAT0001537	mmu-miR-429-3p	Hs3st1	15476	ENSMUSG00000051022	1	1	1	0	0	0	0	1	0	0	0	0	4	0	4
MIMAT0001537	mmu-miR-429-3p	Igsf10	242050	ENSMUSG00000036334	1	1	0	1	1	0	0	0	0	0	0	0	4	0	4
MIMAT0001537	mmu-miR-429-3p	Kcna2	16490	ENSMUSG00000040724	1	2	0	1	0	0	0	1	0	0	0	0	4	0	4
MIMAT0001537	mmu-miR-429-3p	Kcnd2	16508	ENSMUSG00000060882	1	1	0	1	0	0	0	1	0	0	0	0	4	0	4
MIMAT0001537	mmu-miR-429-3p	Lfng	16848	ENSMUSG00000029570	1	1	0	1	0	0	1	0	0	0	0	0	4	0	4
MIMAT0001537	mmu-miR-429-3p	Lhfp	108927	ENSMUSG00000048332	1	2	0	4	1	0	0	0	0	0	0	0	4	0	4
MIMAT0001537	mmu-miR-429-3p	Marcks	17118	ENSMUSG00000069662	1	1	0	2	0	0	0	1	0	0	0	0	4	0	4
MIMAT0001537	mmu-miR-429-3p	Nap1l5	58243	ENSMUSG00000055430	1	1	0	1	1	0	0	0	0	0	0	0	4	0	4
MIMAT0001537	mmu-miR-429-3p	Nova1	664883	ENSMUSG00000021047	1	2	0	2	1	0	0	0	0	0	0	0	4	0	4
MIMAT0001537	mmu-miR-429-3p	Plcl1	227120	ENSMUSG00000038349	1	1	0	2	1	0	0	0	0	0	0	0	4	0	4
MIMAT0001537	mmu-miR-429-3p	Ppm1f	68606	ENSMUSG00000026181	1	3	0	0	1	0	1	0	0	0	0	0	4	0	4
MIMAT0001537	mmu-miR-429-3p	Rps6ka6	67071	ENSMUSG00000025665	1	1	0	1	1	0	0	0	0	0	0	0	4	0	4
MIMAT0001537	mmu-miR-429-3p	Sema3f	20350	ENSMUSG00000034684	1	1	0	1	0	0	1	0	0	0	0	0	4	0	4
MIMAT0001537	mmu-miR-429-3p	Sesn1	140742	ENSMUSG00000038332	1	1	0	1	1	0	0	0	0	0	0	0	4	0	4
MIMAT0001537	mmu-miR-429-3p	Slit2	20563	ENSMUSG00000031558	0	2	0	2	1	0	1	0	0	0	0	0	4	0	4
MIMAT0001537	mmu-miR-429-3p	St3gal2	20444	ENSMUSG00000031749	1	1	0	0	0	0	1	0	0	1	0	0	3	1	4
MIMAT0001537	mmu-miR-429-3p	Syt1	20979	ENSMUSG00000035864	1	1	0	1	0	0	1	0	0	0	0	0	4	0	4
MIMAT0003172	mmu-miR-542-3p	Plekhm3	241075	ENSMUSG00000051344	1	0	0	0	1	0	1	1	0	0	0	0	4	0	4
MIMAT0003509	mmu-miR-501-3p	Adcy2	210044	ENSMUSG00000021536	1	1	0	1	1	0	0	0	0	0	0	0	4	0	4
MIMAT0003509	mmu-miR-501-3p	Bicd1	12121	ENSMUSG00000003452	1	1	0	2	0	0	1	0	0	0	0	0	4	0	4
MIMAT0003509	mmu-miR-501-3p	Cdh5	12562	ENSMUSG00000031871	1	1	0	0	0	0	1	1	0	0	0	0	4	0	4
MIMAT0003509	mmu-miR-501-3p	Enpp2	18606	ENSMUSG00000022425	1	0	1	1	0	0	2	0	0	0	0	0	4	0	4
MIMAT0003509	mmu-miR-501-3p	Zfhx4	80892	ENSMUSG00000025255	1	1	0	1	1	0	0	0	0	0	0	0	4	0	4
MIMAT0003740	mmu-miR-674-5p	Hoxb5	15413	ENSMUSG00000038700	1	0	1	2	0	0	1	0	0	0	0	0	4	0	4
MIMAT0003740	mmu-miR-674-5p	Il15ra	16169	ENSMUSG00000023206	1	0	0	4	2	0	0	0	0	1	0	0	3	1	4
MIMAT0003740	mmu-miR-674-5p	Tmeff2	56363	ENSMUSG00000026109	1	0	0	1	1	0	0	1	0	0	0	0	4	0	4
MIMAT0003740	mmu-miR-674-5p	Vsnl1	26950	ENSMUSG00000054459	1	0	1	0	1	0	1	0	0	0	0	0	4	0	4
MIMAT0004528	mmu-miR-125a-3p	Fgf13	14168	ENSMUSG00000031137	1	0	1	1	0	0	2	0	0	0	0	0	4	0	4
MIMAT0004528	mmu-miR-125a-3p	Ldb2	16826	ENSMUSG00000039706	1	0	0	3	1	0	1	0	0	0	0	0	4	0	4
MIMAT0004539	mmu-miR-183-3p	Nova1	664883	ENSMUSG00000021047	1	1	0	1	0	1	0	0	0	0	0	0	4	0	4
MIMAT0004539	mmu-miR-183-3p	Zfpm2	22762	ENSMUSG00000022306	1	2	0	2	1	0	0	0	0	0	0	0	4	0	4
MIMAT0004628	mmu-miR-21a-3p	Hoxb7	15415	ENSMUSG00000038721	1	0	1	1	1	0	0	0	0	0	0	0	4	0	4
MIMAT0004628	mmu-miR-21a-3p	Pcdh17	219228	ENSMUSG00000035566	1	1	1	1	0	0	0	0	0	0	0	0	4	0	4
MIMAT0004628	mmu-miR-21a-3p	Pced1b	239647	ENSMUSG00000044250	1	0	1	2	1	0	0	0	0	0	0	0	4	0	4
MIMAT0004628	mmu-miR-21a-3p	Zfpm2	22762	ENSMUSG00000022306	1	1	0	2	1	0	0	0	0	0	0	0	4	0	4
MIMAT0004642	mmu-miR-330-5p	Cenpb	12616	ENSMUSG00000068267	1	0	1	0	0	1	1	0	0	0	0	0	4	0	4
MIMAT0004642	mmu-miR-330-5p	Fgf18	14172	ENSMUSG00000057967	0	0	2	0	1	0	2	1	0	0	0	0	4	0	4
MIMAT0004642	mmu-miR-330-5p	Fxyd7	57780	ENSMUSG00000036578	1	1	2	0	0	0	3	0	0	0	0	0	4	0	4
MIMAT0004642	mmu-miR-330-5p	Gpr173	70771	ENSMUSG00000056679	1	1	0	1	0	0	2	0	0	0	0	0	4	0	4
MIMAT0004642	mmu-miR-330-5p	Hip1	215114	ENSMUSG00000039959	1	1	0	0	1	1	0	0	0	0	0	0	4	0	4
MIMAT0004642	mmu-miR-330-5p	Nkain1	67149	ENSMUSG00000078532	1	1	0	0	0	1	1	0	0	0	0	0	4	0	4
MIMAT0004642	mmu-miR-330-5p	Ntn1	18208	ENSMUSG00000020902	1	1	0	0	0	1	1	0	0	0	0	0	4	0	4
MIMAT0004642	mmu-miR-330-5p	Rasl10b	276952	ENSMUSG00000020684	1	1	0	0	0	1	1	0	0	0	0	0	4	0	4
MIMAT0004642	mmu-miR-330-5p	Smad6	17130	ENSMUSG00000036867	0	1	1	0	0	0	1	1	0	0	0	0	4	0	4
MIMAT0004642	mmu-miR-330-5p	Syne3	212073	ENSMUSG00000054150	1	1	1	0	1	0	0	0	0	0	0	0	4	0	4
MIMAT0004661	mmu-miR-28a-3p	Cacna1g	12291	ENSMUSG00000020866	1	0	0	1	1	0	0	1	0	0	0	0	4	0	4
MIMAT0004940	mmu-miR-511-5p	Chst2	54371	ENSMUSG00000033350	1	0	0	1	1	0	1	0	0	0	0	0	4	0	4
MIMAT0004940	mmu-miR-511-5p	Lrtm2	211187	ENSMUSG00000055003	1	0	0	1	1	0	1	0	0	0	0	0	4	0	4
MIMAT0004940	mmu-miR-511-5p	Nr2f2	11819	ENSMUSG00000030551	1	0	0	2	1	0	2	0	0	0	0	0	4	0	4
MIMAT0005291	mmu-miR-582-5p	Galnt18	233733	ENSMUSG00000038296	1	0	1	1	0	0	0	1	0	0	0	0	4	0	4
MIMAT0005291	mmu-miR-582-5p	Nova1	664883	ENSMUSG00000021047	1	1	0	1	0	1	0	0	0	0	0	0	4	0	4
MIMAT0005291	mmu-miR-582-5p	Zfhx4	80892	ENSMUSG00000025255	1	1	0	1	0	1	0	0	0	0	0	0	4	0	4
MIMAT0000150	mmu-miR-138-5p	9230104L09Rik	77705	ENSMUSG00000027446	1	0	1	1	0	0	0	0	0	0	0	0	3	0	3
MIMAT0000150	mmu-miR-138-5p	Adcyap1r1	11517	ENSMUSG00000029778	1	1	0	0	0	0	1	0	0	0	0	0	3	0	3
MIMAT0000150	mmu-miR-138-5p	AI118078	244886	ENSMUSG00000032313	1	1	0	0	0	0	1	0	0	0	0	0	3	0	3
MIMAT0000150	mmu-miR-138-5p	Amotl2	56332	ENSMUSG00000032531	1	1	0	0	1	0	0	0	0	0	0	0	3	0	3
MIMAT0000150	mmu-miR-138-5p	Arhgap32	330914	ENSMUSG00000041444	1	1	0	0	0	0	0	1	0	0	0	0	3	0	3
MIMAT0000150	mmu-miR-138-5p	Arhgap42	71544	ENSMUSG00000050730	1	1	0	0	0	0	0	1	0	0	0	0	3	0	3
MIMAT0000150	mmu-miR-138-5p	Armcx2	67416	ENSMUSG00000033436	1	1	0	1	0	0	0	0	0	0	0	0	3	0	3
MIMAT0000150	mmu-miR-138-5p	Dtx1	14357	ENSMUSG00000029603	1	1	0	0	0	0	2	0	0	0	0	0	3	0	3
MIMAT0000150	mmu-miR-138-5p	Elk3	13713	ENSMUSG00000008398	1	1	0	0	0	0	1	0	0	0	0	0	3	0	3
MIMAT0000150	mmu-miR-138-5p	Fam78a	241303	ENSMUSG00000050592	1	1	0	0	0	0	1	0	0	0	0	0	3	0	3
MIMAT0000150	mmu-miR-138-5p	Frmd4a	209630	ENSMUSG00000026657	1	1	0	0	0	0	1	0	0	0	0	0	3	0	3
MIMAT0000150	mmu-miR-138-5p	Hif3a	53417	ENSMUSG00000004328	1	0	1	1	0	0	0	0	0	0	0	0	3	0	3
MIMAT0000150	mmu-miR-138-5p	Igf2bp2	319765	ENSMUSG00000033581	0	1	0	1	0	0	1	0	0	0	0	0	3	0	3
MIMAT0000150	mmu-miR-138-5p	Kif26a	668303	ENSMUSG00000021294	1	1	0	0	0	0	0	1	0	0	0	0	3	0	3
MIMAT0000150	mmu-miR-138-5p	Myl1	17901	ENSMUSG00000061816	1	0	1	1	0	0	0	0	0	0	0	0	3	0	3
MIMAT0000150	mmu-miR-138-5p	Pfn2	18645	ENSMUSG00000027805	1	1	0	0	0	0	1	0	0	0	0	0	3	0	3
MIMAT0000150	mmu-miR-138-5p	Ppp2r2c	269643	ENSMUSG00000029120	1	1	0	0	0	0	1	0	0	0	0	0	3	0	3
MIMAT0000150	mmu-miR-138-5p	Sh3gl2	20404	ENSMUSG00000028488	0	0	0	0	1	0	1	1	0	0	0	0	3	0	3
MIMAT0000150	mmu-miR-138-5p	Sobp	109205	ENSMUSG00000038248	1	1	0	0	0	0	1	0	0	0	0	0	3	0	3
MIMAT0000150	mmu-miR-138-5p	Sptb	20741	ENSMUSG00000021061	1	1	0	0	0	0	2	0	0	0	0	0	3	0	3
MIMAT0000150	mmu-miR-138-5p	Tmem47	192216	ENSMUSG00000025666	1	1	0	0	0	0	1	0	0	0	0	0	3	0	3
MIMAT0000150	mmu-miR-138-5p	Zeb2	24136	ENSMUSG00000026872	1	1	0	0	0	0	1	0	0	0	0	0	3	0	3
MIMAT0000153	mmu-miR-141-3p	9330159F19Rik	212448	ENSMUSG00000004360	1	1	0	1	0	0	0	0	0	0	0	0	3	0	3
MIMAT0000153	mmu-miR-141-3p	Akap6	238161	ENSMUSG00000061603	1	1	0	1	0	0	0	0	0	0	0	0	3	0	3
MIMAT0000153	mmu-miR-141-3p	Arhgef3	71704	ENSMUSG00000021895	1	1	0	0	0	0	1	0	0	0	0	0	3	0	3
MIMAT0000153	mmu-miR-141-3p	Casc4	319996	ENSMUSG00000060227	1	1	0	1	0	0	0	0	0	0	0	0	3	0	3
MIMAT0000153	mmu-miR-141-3p	Cers6	241447	ENSMUSG00000027035	1	1	0	0	0	0	0	1	0	0	0	0	3	0	3
MIMAT0000153	mmu-miR-141-3p	Cntn1	12805	ENSMUSG00000055022	1	1	0	1	0	0	0	0	0	0	0	0	3	0	3
MIMAT0000153	mmu-miR-141-3p	Dact3	629378	ENSMUSG00000078794	1	1	0	1	0	0	0	0	0	0	0	0	3	0	3
MIMAT0000153	mmu-miR-141-3p	Elk3	13713	ENSMUSG00000008398	1	1	0	0	0	0	1	0	0	0	0	0	3	0	3
MIMAT0000153	mmu-miR-141-3p	Fam189a1	70638	ENSMUSG00000030518	1	1	0	0	1	0	0	0	0	0	0	0	3	0	3
MIMAT0000153	mmu-miR-141-3p	Foxj1	15223	ENSMUSG00000034227	1	1	0	0	0	0	1	0	0	0	0	0	3	0	3
MIMAT0000153	mmu-miR-141-3p	Gli2	14633	ENSMUSG00000048402	1	1	0	1	0	0	0	0	0	0	0	0	3	0	3
MIMAT0000153	mmu-miR-141-3p	Gpc2	71951	ENSMUSG00000029510	0	1	0	1	1	0	0	0	0	0	0	0	3	0	3
MIMAT0000153	mmu-miR-141-3p	Gpm6b	14758	ENSMUSG00000031342	1	1	0	0	0	0	0	1	0	0	0	0	3	0	3
MIMAT0000153	mmu-miR-141-3p	Hs6st2	50786	ENSMUSG00000062184	1	0	0	2	1	0	0	0	0	0	0	0	3	0	3
MIMAT0000153	mmu-miR-141-3p	Igf2	16002	ENSMUSG00000048583	1	1	0	0	0	0	0	1	0	0	0	0	3	0	3
MIMAT0000153	mmu-miR-141-3p	Iqsec1	232227	ENSMUSG00000034312	1	1	0	1	0	0	0	0	0	0	0	0	3	0	3
MIMAT0000153	mmu-miR-141-3p	Jazf1	231986	ENSMUSG00000063568	0	1	0	0	1	0	1	0	0	0	0	0	3	0	3
MIMAT0000153	mmu-miR-141-3p	Maml2	270118	ENSMUSG00000031925	1	1	0	0	1	0	0	0	0	0	0	0	3	0	3
MIMAT0000153	mmu-miR-141-3p	Myrip	245049	ENSMUSG00000041794	1	1	0	1	0	0	0	0	0	0	0	0	3	0	3
MIMAT0000153	mmu-miR-141-3p	Necab1	69352	ENSMUSG00000040536	1	1	0	0	0	0	1	0	0	0	0	0	3	0	3
MIMAT0000153	mmu-miR-141-3p	Peli2	93834	ENSMUSG00000021846	1	1	0	0	0	0	1	0	0	0	0	0	3	0	3
MIMAT0000153	mmu-miR-141-3p	Phlpp1	98432	ENSMUSG00000044340	1	0	0	1	1	0	0	0	0	0	0	0	3	0	3
MIMAT0000153	mmu-miR-141-3p	Plag1	56711	ENSMUSG00000003282	1	1	0	0	0	0	0	2	0	0	0	0	3	0	3
MIMAT0000153	mmu-miR-141-3p	Ppt2	54397	ENSMUSG00000015474	1	2	0	0	0	0	1	0	0	0	0	0	3	0	3
MIMAT0000153	mmu-miR-141-3p	Prkd1	18760	ENSMUSG00000002688	1	1	0	1	0	0	0	0	0	0	0	0	3	0	3
MIMAT0000153	mmu-miR-141-3p	Ptprz1	19283	ENSMUSG00000068748	1	1	0	1	0	0	0	0	0	0	0	0	3	0	3
MIMAT0000153	mmu-miR-141-3p	Rgs17	56533	ENSMUSG00000019775	1	1	0	0	0	1	0	0	0	0	0	0	3	0	3
MIMAT0000153	mmu-miR-141-3p	Rhobtb1	69288	ENSMUSG00000019944	1	1	0	0	0	0	0	1	0	0	0	0	3	0	3
MIMAT0000153	mmu-miR-141-3p	Runx1t1	12395	ENSMUSG00000006586	1	0	0	1	0	0	1	0	0	0	0	0	3	0	3
MIMAT0000153	mmu-miR-141-3p	Sdc2	15529	ENSMUSG00000022261	1	1	0	0	0	0	0	1	0	0	0	0	3	0	3
MIMAT0000153	mmu-miR-141-3p	Tiam1	21844	ENSMUSG00000002489	1	2	0	1	0	0	0	0	0	0	0	0	3	0	3
MIMAT0000217	mmu-miR-188-5p	Esrrg	26381	ENSMUSG00000026610	0	0	0	1	0	0	1	1	0	0	0	0	3	0	3
MIMAT0000217	mmu-miR-188-5p	Lpar1	14745	ENSMUSG00000038668	1	0	0	1	1	0	0	0	0	0	0	0	3	0	3
MIMAT0000217	mmu-miR-188-5p	Mgat3	17309	ENSMUSG00000042428	1	0	0	1	0	1	0	0	0	0	0	0	3	0	3
MIMAT0000217	mmu-miR-188-5p	Slitrk4	245446	ENSMUSG00000046699	1	0	0	1	0	0	1	0	0	0	0	0	3	0	3
MIMAT0000233	mmu-miR-200b-3p	4931406P16Rik	233103	ENSMUSG00000066571	1	1	0	1	0	0	0	0	0	0	0	0	3	0	3
MIMAT0000233	mmu-miR-200b-3p	4932418E24Rik	329366	ENSMUSG00000048038	1	1	0	1	0	0	0	0	0	0	0	0	3	0	3
MIMAT0000233	mmu-miR-200b-3p	Abat	268860	ENSMUSG00000057880	1	1	0	1	0	0	0	0	0	0	0	0	3	0	3
MIMAT0000233	mmu-miR-200b-3p	Adamts8	30806	ENSMUSG00000031994	1	1	0	0	0	0	0	1	0	0	0	0	3	0	3
MIMAT0000233	mmu-miR-200b-3p	Adcy2	210044	ENSMUSG00000021536	0	1	0	1	1	0	0	0	0	0	0	0	3	0	3
MIMAT0000233	mmu-miR-200b-3p	Adrb2	11555	ENSMUSG00000045730	1	1	0	1	0	0	0	0	0	0	0	0	3	0	3
MIMAT0000233	mmu-miR-200b-3p	Amotl2	56332	ENSMUSG00000032531	1	1	0	1	0	0	0	0	0	0	0	0	3	0	3
MIMAT0000233	mmu-miR-200b-3p	Ankrd44	329154	ENSMUSG00000052331	1	1	0	1	0	0	0	0	0	0	0	0	3	0	3
MIMAT0000233	mmu-miR-200b-3p	Ankrd45	73844	ENSMUSG00000044835	1	0	0	1	1	0	0	0	0	0	0	0	3	0	3
MIMAT0000233	mmu-miR-200b-3p	Cers6	241447	ENSMUSG00000027035	1	1	0	0	1	0	0	0	0	0	0	0	3	0	3
MIMAT0000233	mmu-miR-200b-3p	Chrdl1	83453	ENSMUSG00000031283	0	1	0	1	1	0	0	0	0	0	0	0	3	0	3
MIMAT0000233	mmu-miR-200b-3p	Dach1	13134	ENSMUSG00000055639	1	1	0	1	0	0	0	0	0	0	0	0	3	0	3
MIMAT0000233	mmu-miR-200b-3p	Dennd5b	320560	ENSMUSG00000030313	1	1	0	0	1	0	0	0	0	0	0	0	3	0	3
MIMAT0000233	mmu-miR-200b-3p	Dusp1	19252	ENSMUSG00000024190	1	1	0	0	1	0	0	0	0	0	0	0	3	0	3
MIMAT0000233	mmu-miR-200b-3p	Efnb2	13642	ENSMUSG00000001300	1	1	0	1	0	0	0	0	0	0	0	0	3	0	3
MIMAT0000233	mmu-miR-200b-3p	Elmod1	270162	ENSMUSG00000041986	1	2	0	1	0	0	0	0	0	0	0	0	3	0	3
MIMAT0000233	mmu-miR-200b-3p	Erg	13876	ENSMUSG00000040732	1	1	0	0	0	0	0	1	0	0	0	0	3	0	3
MIMAT0000233	mmu-miR-200b-3p	Esrrg	26381	ENSMUSG00000026610	1	1	0	0	0	0	1	0	0	0	0	0	3	0	3
MIMAT0000233	mmu-miR-200b-3p	Flt1	14254	ENSMUSG00000029648	0	1	0	0	0	0	0	0	1	1	0	0	1	2	3
MIMAT0000233	mmu-miR-200b-3p	Foxf2	14238	ENSMUSG00000038402	1	1	0	1	0	0	0	0	0	0	0	0	3	0	3
MIMAT0000233	mmu-miR-200b-3p	Fyn	14360	ENSMUSG00000019843	1	2	0	1	0	0	0	0	0	0	0	0	3	0	3
MIMAT0000233	mmu-miR-200b-3p	Gata4	14463	ENSMUSG00000021944	1	1	0	1	0	0	0	0	0	0	0	0	3	0	3
MIMAT0000233	mmu-miR-200b-3p	Hlf	217082	ENSMUSG00000003949	1	2	0	1	0	0	0	0	0	0	0	0	3	0	3
MIMAT0000233	mmu-miR-200b-3p	Hmbox1	219150	ENSMUSG00000021972	0	1	0	1	1	0	0	0	0	0	0	0	3	0	3
MIMAT0000233	mmu-miR-200b-3p	Immp2l	93757	ENSMUSG00000056899	1	1	0	0	0	0	0	1	0	0	0	0	3	0	3
MIMAT0000233	mmu-miR-200b-3p	Kctd15	233107	ENSMUSG00000030499	1	1	0	0	1	0	0	0	0	0	0	0	3	0	3
MIMAT0000233	mmu-miR-200b-3p	Lfng	16848	ENSMUSG00000029570	1	1	0	1	0	0	0	0	0	0	0	0	3	0	3
MIMAT0000233	mmu-miR-200b-3p	Lpar1	14745	ENSMUSG00000038668	1	2	0	0	0	0	1	0	0	0	0	0	3	0	3
MIMAT0000233	mmu-miR-200b-3p	Mboat2	67216	ENSMUSG00000020646	1	2	0	0	1	0	0	0	0	0	0	0	3	0	3
MIMAT0000233	mmu-miR-200b-3p	Mgat3	17309	ENSMUSG00000042428	1	1	0	0	0	0	0	0	0	1	0	0	2	1	3
MIMAT0000233	mmu-miR-200b-3p	Myb	17863	ENSMUSG00000019982	1	2	0	1	0	0	0	0	0	0	0	0	3	0	3
MIMAT0000233	mmu-miR-200b-3p	Nalcn	338370	ENSMUSG00000000197	1	1	0	1	0	0	0	0	0	0	0	0	3	0	3
MIMAT0000233	mmu-miR-200b-3p	Ndn	17984	ENSMUSG00000033585	0	1	0	1	0	0	1	0	0	0	0	0	3	0	3
MIMAT0000233	mmu-miR-200b-3p	Negr1	320840	ENSMUSG00000040037	1	2	0	1	0	0	0	0	0	0	0	0	3	0	3
MIMAT0000233	mmu-miR-200b-3p	Pard6b	58220	ENSMUSG00000044641	1	1	0	0	1	0	0	0	0	0	0	0	3	0	3
MIMAT0000233	mmu-miR-200b-3p	Plxnc1	54712	ENSMUSG00000074785	1	1	0	0	0	0	0	0	0	1	0	0	2	1	3
MIMAT0000233	mmu-miR-200b-3p	Ppap2b	67916	ENSMUSG00000028517	1	1	0	1	0	0	0	0	0	0	0	0	3	0	3
MIMAT0000233	mmu-miR-200b-3p	Ppm1e	320472	ENSMUSG00000046442	1	1	0	0	0	0	1	0	0	0	0	0	3	0	3
MIMAT0000233	mmu-miR-200b-3p	Ptprz1	19283	ENSMUSG00000068748	1	1	0	0	0	0	1	0	0	0	0	0	3	0	3
MIMAT0000233	mmu-miR-200b-3p	Rab37	58222	ENSMUSG00000020732	1	1	0	0	0	0	0	1	0	0	0	0	3	0	3
MIMAT0000233	mmu-miR-200b-3p	Reck	53614	ENSMUSG00000028476	1	1	0	0	0	0	1	0	0	0	0	0	3	0	3
MIMAT0000233	mmu-miR-200b-3p	Rnd3	74194	ENSMUSG00000017144	0	2	0	1	0	0	1	0	0	0	0	0	3	0	3
MIMAT0000233	mmu-miR-200b-3p	Rp1	19888	ENSMUSG00000025900	1	1	0	1	0	0	0	0	0	0	0	0	3	0	3
MIMAT0000233	mmu-miR-200b-3p	Schip1	30953	ENSMUSG00000027777	1	1	0	1	0	0	0	0	0	0	0	0	3	0	3
MIMAT0000233	mmu-miR-200b-3p	Sema3f	20350	ENSMUSG00000034684	1	1	0	1	0	0	0	0	0	0	0	0	3	0	3
MIMAT0000233	mmu-miR-200b-3p	Sema6d	214968	ENSMUSG00000027200	1	2	0	1	0	0	0	0	0	0	0	0	3	0	3
MIMAT0000233	mmu-miR-200b-3p	Slc14a1	108052	ENSMUSG00000059336	1	2	0	1	0	0	0	0	0	0	0	0	3	0	3
MIMAT0000233	mmu-miR-200b-3p	Slit2	20563	ENSMUSG00000031558	0	2	0	2	1	0	0	0	0	0	0	0	3	0	3
MIMAT0000233	mmu-miR-200b-3p	Snai2	20583	ENSMUSG00000022676	1	1	0	1	0	0	0	0	0	0	0	0	3	0	3
MIMAT0000233	mmu-miR-200b-3p	Spats2l	67198	ENSMUSG00000038305	0	1	0	1	0	0	1	0	0	0	0	0	3	0	3
MIMAT0000233	mmu-miR-200b-3p	St3gal2	20444	ENSMUSG00000031749	1	1	0	0	0	0	0	0	0	1	0	0	2	1	3
MIMAT0000233	mmu-miR-200b-3p	Stard13	243362	ENSMUSG00000016128	1	1	0	1	0	0	0	0	0	0	0	0	3	0	3
MIMAT0000233	mmu-miR-200b-3p	Syde1	71709	ENSMUSG00000032714	1	1	0	1	0	0	0	0	0	0	0	0	3	0	3
MIMAT0000233	mmu-miR-200b-3p	Tram1l1	229801	ENSMUSG00000044528	1	0	0	1	1	0	0	0	0	0	0	0	3	0	3
MIMAT0000233	mmu-miR-200b-3p	Vegfa	22339	ENSMUSG00000023951	1	1	0	1	0	0	0	0	0	0	0	0	3	0	3
MIMAT0000233	mmu-miR-200b-3p	Xkr4	497097	ENSMUSG00000051951	0	1	0	1	1	0	0	0	0	0	0	0	3	0	3
MIMAT0000233	mmu-miR-200b-3p	Zcchc24	71918	ENSMUSG00000055538	1	1	0	0	1	0	0	0	0	0	0	0	3	0	3
MIMAT0000376	mmu-miR-298-5p	Bcl11b	58208	ENSMUSG00000048251	1	0	1	0	0	0	1	0	0	0	0	0	3	0	3
MIMAT0000376	mmu-miR-298-5p	Cenpb	12616	ENSMUSG00000068267	1	0	0	0	1	0	1	0	0	0	0	0	3	0	3
MIMAT0000376	mmu-miR-298-5p	Hey2	15214	ENSMUSG00000019789	1	0	0	1	0	0	1	0	0	0	0	0	3	0	3
MIMAT0000376	mmu-miR-298-5p	Kif3c	16570	ENSMUSG00000020668	1	0	0	0	1	0	1	0	0	0	0	0	3	0	3
MIMAT0000376	mmu-miR-298-5p	Mapt	17762	ENSMUSG00000018411	1	0	0	0	0	1	1	0	0	0	0	0	3	0	3
MIMAT0000376	mmu-miR-298-5p	Mmd	67468	ENSMUSG00000003948	1	0	0	1	0	0	1	0	0	0	0	0	3	0	3
MIMAT0000376	mmu-miR-298-5p	Nat8l	269642	ENSMUSG00000048142	1	0	0	0	0	1	2	0	0	0	0	0	3	0	3
MIMAT0000376	mmu-miR-298-5p	Ncs1	14299	ENSMUSG00000062661	1	0	0	0	1	1	0	0	0	0	0	0	3	0	3
MIMAT0000376	mmu-miR-298-5p	Ndst3	83398	ENSMUSG00000027977	1	0	0	1	0	0	1	0	0	0	0	0	3	0	3
MIMAT0000376	mmu-miR-298-5p	Pigz	239827	ENSMUSG00000045625	1	0	1	0	1	0	0	0	0	0	0	0	3	0	3
MIMAT0000376	mmu-miR-298-5p	Rcan2	53901	ENSMUSG00000039601	1	0	0	0	0	1	2	0	0	0	0	0	3	0	3
MIMAT0000376	mmu-miR-298-5p	Slc9a3r2	65962	ENSMUSG00000002504	1	0	4	0	0	1	0	0	0	0	0	0	3	0	3
MIMAT0000376	mmu-miR-298-5p	Tbx20	57246	ENSMUSG00000031965	1	0	0	0	1	0	0	0	0	1	0	0	2	1	3
MIMAT0000519	mmu-miR-200a-3p	9330159F19Rik	212448	ENSMUSG00000004360	1	1	0	1	0	0	0	0	0	0	0	0	3	0	3
MIMAT0000519	mmu-miR-200a-3p	Akap6	238161	ENSMUSG00000061603	1	1	0	1	0	0	0	0	0	0	0	0	3	0	3
MIMAT0000519	mmu-miR-200a-3p	Casc4	319996	ENSMUSG00000060227	1	1	0	1	0	0	0	0	0	0	0	0	3	0	3
MIMAT0000519	mmu-miR-200a-3p	Cers6	241447	ENSMUSG00000027035	1	1	0	0	0	0	0	1	0	0	0	0	3	0	3
MIMAT0000519	mmu-miR-200a-3p	Cntn1	12805	ENSMUSG00000055022	1	1	0	1	0	0	0	0	0	0	0	0	3	0	3
MIMAT0000519	mmu-miR-200a-3p	Dact3	629378	ENSMUSG00000078794	1	1	0	1	0	0	0	0	0	0	0	0	3	0	3
MIMAT0000519	mmu-miR-200a-3p	Elk3	13713	ENSMUSG00000008398	1	1	0	0	0	0	1	0	0	0	0	0	3	0	3
MIMAT0000519	mmu-miR-200a-3p	Fam189a1	70638	ENSMUSG00000030518	1	1	0	0	1	0	0	0	0	0	0	0	3	0	3
MIMAT0000519	mmu-miR-200a-3p	Foxj1	15223	ENSMUSG00000034227	1	1	0	0	0	0	1	0	0	0	0	0	3	0	3
MIMAT0000519	mmu-miR-200a-3p	Gpc2	71951	ENSMUSG00000029510	0	1	0	1	1	0	0	0	0	0	0	0	3	0	3
MIMAT0000519	mmu-miR-200a-3p	Gpm6b	14758	ENSMUSG00000031342	1	1	0	0	0	0	0	1	0	0	0	0	3	0	3
MIMAT0000519	mmu-miR-200a-3p	Hs6st2	50786	ENSMUSG00000062184	1	0	0	2	1	0	0	0	0	0	0	0	3	0	3
MIMAT0000519	mmu-miR-200a-3p	Igf2	16002	ENSMUSG00000048583	1	1	0	0	0	0	0	1	0	0	0	0	3	0	3
MIMAT0000519	mmu-miR-200a-3p	Iqsec1	232227	ENSMUSG00000034312	1	1	0	1	0	0	0	0	0	0	0	0	3	0	3
MIMAT0000519	mmu-miR-200a-3p	Jazf1	231986	ENSMUSG00000063568	0	1	0	0	1	0	1	0	0	0	0	0	3	0	3
MIMAT0000519	mmu-miR-200a-3p	Maml2	270118	ENSMUSG00000031925	1	1	0	0	1	0	0	0	0	0	0	0	3	0	3
MIMAT0000519	mmu-miR-200a-3p	Myrip	245049	ENSMUSG00000041794	1	1	0	1	0	0	0	0	0	0	0	0	3	0	3
MIMAT0000519	mmu-miR-200a-3p	Peli2	93834	ENSMUSG00000021846	1	1	0	0	0	0	1	0	0	0	0	0	3	0	3
MIMAT0000519	mmu-miR-200a-3p	Phlpp1	98432	ENSMUSG00000044340	1	0	0	1	1	0	0	0	0	0	0	0	3	0	3
MIMAT0000519	mmu-miR-200a-3p	Plag1	56711	ENSMUSG00000003282	1	1	0	0	0	0	0	2	0	0	0	0	3	0	3
MIMAT0000519	mmu-miR-200a-3p	Prkd1	18760	ENSMUSG00000002688	1	1	0	1	0	0	0	0	0	0	0	0	3	0	3
MIMAT0000519	mmu-miR-200a-3p	Prtg	235472	ENSMUSG00000036030	1	2	0	0	0	0	1	0	0	0	0	0	3	0	3
MIMAT0000519	mmu-miR-200a-3p	Ptprz1	19283	ENSMUSG00000068748	1	1	0	1	0	0	0	0	0	0	0	0	3	0	3
MIMAT0000519	mmu-miR-200a-3p	Rhobtb1	69288	ENSMUSG00000019944	1	1	0	0	0	0	0	1	0	0	0	0	3	0	3
MIMAT0000519	mmu-miR-200a-3p	Runx1t1	12395	ENSMUSG00000006586	1	0	0	1	0	0	1	0	0	0	0	0	3	0	3
MIMAT0000519	mmu-miR-200a-3p	Sdc2	15529	ENSMUSG00000022261	1	1	0	0	0	0	0	1	0	0	0	0	3	0	3
MIMAT0000519	mmu-miR-200a-3p	Tiam1	21844	ENSMUSG00000002489	1	2	0	1	0	0	0	0	0	0	0	0	3	0	3
MIMAT0000530	mmu-miR-21a-5p	Akap6	238161	ENSMUSG00000061603	1	0	0	1	1	0	0	0	0	0	0	0	3	0	3
MIMAT0000530	mmu-miR-21a-5p	Ank2	109676	ENSMUSG00000032826	1	0	0	1	0	0	1	0	0	0	0	0	3	0	3
MIMAT0000530	mmu-miR-21a-5p	Arhgap31	12549	ENSMUSG00000022799	1	1	0	1	0	0	0	0	0	0	0	0	3	0	3
MIMAT0000530	mmu-miR-21a-5p	Hpgd	15446	ENSMUSG00000031613	1	0	1	1	0	0	0	0	0	0	0	0	3	0	3
MIMAT0000530	mmu-miR-21a-5p	Rbms3	207181	ENSMUSG00000039607	1	1	0	0	0	0	1	0	0	0	0	0	3	0	3
MIMAT0000530	mmu-miR-21a-5p	Tbx2	21385	ENSMUSG00000000093	1	1	0	1	0	0	0	0	0	0	0	0	3	0	3
MIMAT0000530	mmu-miR-21a-5p	Timp3	21859	ENSMUSG00000020044	1	1	0	0	0	0	0	0	0	1	0	0	2	1	3
MIMAT0000538	mmu-miR-31-5p	Arhgef26	622434	ENSMUSG00000036885	1	0	0	0	0	0	1	1	0	0	0	0	3	0	3
MIMAT0000538	mmu-miR-31-5p	Clec14a	66864	ENSMUSG00000045930	1	0	1	0	0	0	1	0	0	0	0	0	3	0	3
MIMAT0000538	mmu-miR-31-5p	Dcaf12l1	245404	ENSMUSG00000045284	1	0	0	2	0	0	1	0	0	0	0	0	3	0	3
MIMAT0000538	mmu-miR-31-5p	Gpr21	338346	ENSMUSG00000053164	1	0	0	2	1	0	0	0	0	0	0	0	3	0	3
MIMAT0000538	mmu-miR-31-5p	Pou2f3	18988	ENSMUSG00000032015	1	0	2	0	0	0	1	0	0	0	0	0	3	0	3
MIMAT0000538	mmu-miR-31-5p	Rab6b	270192	ENSMUSG00000032549	1	0	0	0	0	1	1	0	0	0	0	0	3	0	3
MIMAT0000538	mmu-miR-31-5p	Rhbdl3	246104	ENSMUSG00000017692	1	0	0	0	1	0	0	1	0	0	0	0	3	0	3
MIMAT0000538	mmu-miR-31-5p	Sema6d	214968	ENSMUSG00000027200	1	0	0	0	0	1	2	0	0	0	0	0	3	0	3
MIMAT0000538	mmu-miR-31-5p	Slc1a2	20511	ENSMUSG00000005089	1	0	0	1	0	1	0	0	0	0	0	0	3	0	3
MIMAT0000538	mmu-miR-31-5p	Wasf1	83767	ENSMUSG00000019831	1	0	0	1	0	0	1	0	0	0	0	0	3	0	3
MIMAT0000538	mmu-miR-31-5p	Zscan18	232875	ENSMUSG00000070822	1	0	0	1	0	0	0	1	0	0	0	0	3	0	3
MIMAT0000541	mmu-miR-96-5p	Armcx6	278097	ENSMUSG00000050394	1	0	1	1	0	0	0	0	0	0	0	0	3	0	3
MIMAT0000541	mmu-miR-96-5p	Avil	11567	ENSMUSG00000025432	1	1	0	0	0	0	0	1	0	0	0	0	3	0	3
MIMAT0000541	mmu-miR-96-5p	Bace2	56175	ENSMUSG00000040605	1	3	0	0	0	1	0	0	0	0	0	0	3	0	3
MIMAT0000541	mmu-miR-96-5p	Cacna2d1	12293	ENSMUSG00000040118	1	3	0	0	0	1	0	0	0	0	0	0	3	0	3
MIMAT0000541	mmu-miR-96-5p	Cacna2d2	56808	ENSMUSG00000010066	1	2	0	0	0	0	1	0	0	0	0	0	3	0	3
MIMAT0000541	mmu-miR-96-5p	Cbfa2t3	12398	ENSMUSG00000006362	1	1	0	0	0	1	0	0	0	0	0	0	3	0	3
MIMAT0000541	mmu-miR-96-5p	Clic5	224796	ENSMUSG00000023959	1	1	0	0	0	0	0	0	0	1	0	0	2	1	3
MIMAT0000541	mmu-miR-96-5p	Ddah1	69219	ENSMUSG00000028194	1	1	0	0	0	0	0	1	0	0	0	0	3	0	3
MIMAT0000541	mmu-miR-96-5p	Dhcr24	74754	ENSMUSG00000034926	1	1	0	0	0	0	1	0	0	0	0	0	3	0	3
MIMAT0000541	mmu-miR-96-5p	Epb4.1l3	13823	ENSMUSG00000024044	1	1	0	2	0	0	0	0	0	0	0	0	3	0	3
MIMAT0000541	mmu-miR-96-5p	Epha3	13837	ENSMUSG00000052504	1	1	0	1	0	0	0	0	0	0	0	0	3	0	3
MIMAT0000541	mmu-miR-96-5p	Esrrg	26381	ENSMUSG00000026610	1	1	0	0	0	0	2	0	0	0	0	0	3	0	3
MIMAT0000541	mmu-miR-96-5p	Fam78a	241303	ENSMUSG00000050592	1	1	0	0	0	0	1	0	0	0	0	0	3	0	3
MIMAT0000541	mmu-miR-96-5p	Fam81a	76886	ENSMUSG00000032224	1	1	1	0	0	0	0	0	0	0	0	0	3	0	3
MIMAT0000541	mmu-miR-96-5p	Fgf13	14168	ENSMUSG00000031137	1	1	0	0	0	0	1	0	0	0	0	0	3	0	3
MIMAT0000541	mmu-miR-96-5p	Fign	60344	ENSMUSG00000075324	1	3	0	0	0	1	0	0	0	0	0	0	3	0	3
MIMAT0000541	mmu-miR-96-5p	Foxf2	14238	ENSMUSG00000038402	1	1	0	0	0	0	0	1	0	0	0	0	3	0	3
MIMAT0000541	mmu-miR-96-5p	Gabrb1	14400	ENSMUSG00000029212	1	1	0	0	0	0	1	0	0	0	0	0	3	0	3
MIMAT0000541	mmu-miR-96-5p	Gpr21	338346	ENSMUSG00000053164	1	1	0	0	0	0	1	0	0	0	0	0	3	0	3
MIMAT0000541	mmu-miR-96-5p	Grm1	14816	ENSMUSG00000019828	1	1	0	0	0	2	0	0	0	0	0	0	3	0	3
MIMAT0000541	mmu-miR-96-5p	H2-Q1	15006	ENSMUSG00000079507	1	1	0	0	1	0	0	0	0	0	0	0	3	0	3
MIMAT0000541	mmu-miR-96-5p	Hecw2	329152	ENSMUSG00000042807	1	2	0	0	0	1	0	0	0	0	0	0	3	0	3
MIMAT0000541	mmu-miR-96-5p	Igf2bp1	140486	ENSMUSG00000013415	1	2	0	0	0	1	0	0	0	0	0	0	3	0	3
MIMAT0000541	mmu-miR-96-5p	Inpp5a	212111	ENSMUSG00000025477	1	2	0	0	0	0	1	0	0	0	0	0	3	0	3
MIMAT0000541	mmu-miR-96-5p	Jph2	59091	ENSMUSG00000017817	1	1	1	0	0	0	0	0	0	0	0	0	3	0	3
MIMAT0000541	mmu-miR-96-5p	Kcna1	16485	ENSMUSG00000047976	1	2	0	0	0	0	1	0	0	0	0	0	3	0	3
MIMAT0000541	mmu-miR-96-5p	Lmod1	93689	ENSMUSG00000048096	1	1	1	0	0	0	0	0	0	0	0	0	3	0	3
MIMAT0000541	mmu-miR-96-5p	Ndn	17984	ENSMUSG00000033585	1	0	1	0	0	0	1	0	0	0	0	0	3	0	3
MIMAT0000541	mmu-miR-96-5p	Nova2	384569	ENSMUSG00000030411	1	2	0	0	0	1	0	0	0	0	0	0	3	0	3
MIMAT0000541	mmu-miR-96-5p	Nsg1	18196	ENSMUSG00000029126	1	1	0	0	0	0	0	1	0	0	0	0	3	0	3
MIMAT0000541	mmu-miR-96-5p	Nuak1	77976	ENSMUSG00000020032	1	2	0	0	0	0	1	0	0	0	0	0	3	0	3
MIMAT0000541	mmu-miR-96-5p	Pcdh17	219228	ENSMUSG00000035566	1	2	0	0	0	1	0	0	0	0	0	0	3	0	3
MIMAT0000541	mmu-miR-96-5p	Pdgfra	18595	ENSMUSG00000029231	1	1	0	0	0	1	0	0	0	0	0	0	3	0	3
MIMAT0000541	mmu-miR-96-5p	Ppm1f	68606	ENSMUSG00000026181	1	2	0	0	0	0	1	0	0	0	0	0	3	0	3
MIMAT0000541	mmu-miR-96-5p	Ppp1r12c	232807	ENSMUSG00000019254	1	1	0	0	0	0	1	0	0	0	0	0	3	0	3
MIMAT0000541	mmu-miR-96-5p	Prlr	19116	ENSMUSG00000005268	1	2	0	0	0	1	0	0	0	0	0	0	3	0	3
MIMAT0000541	mmu-miR-96-5p	Ptprg	19270	ENSMUSG00000021745	0	2	0	0	0	1	1	0	0	0	0	0	3	0	3
MIMAT0000541	mmu-miR-96-5p	Rab6b	270192	ENSMUSG00000032549	1	1	0	0	0	1	0	0	0	0	0	0	3	0	3
MIMAT0000541	mmu-miR-96-5p	Rapgef4	56508	ENSMUSG00000049044	1	0	0	0	1	0	0	1	0	0	0	0	3	0	3
MIMAT0000541	mmu-miR-96-5p	Reep1	52250	ENSMUSG00000052852	1	1	0	0	0	1	0	0	0	0	0	0	3	0	3
MIMAT0000541	mmu-miR-96-5p	Reps2	194590	ENSMUSG00000040855	1	1	0	0	0	1	0	0	0	0	0	0	3	0	3
MIMAT0000541	mmu-miR-96-5p	Rgs17	56533	ENSMUSG00000019775	1	1	0	0	0	1	0	0	0	0	0	0	3	0	3
MIMAT0000541	mmu-miR-96-5p	Scn3a	20269	ENSMUSG00000057182	1	1	0	0	0	1	0	0	0	0	0	0	3	0	3
MIMAT0000541	mmu-miR-96-5p	Slc1a2	20511	ENSMUSG00000005089	1	2	0	0	0	1	0	0	0	0	0	0	3	0	3
MIMAT0000541	mmu-miR-96-5p	Sox5	20678	ENSMUSG00000041540	1	1	0	1	0	0	0	0	0	0	0	0	3	0	3
MIMAT0000541	mmu-miR-96-5p	St6galnac3	20447	ENSMUSG00000052544	0	2	0	1	1	0	0	0	0	0	0	0	3	0	3
MIMAT0000541	mmu-miR-96-5p	Tiam1	21844	ENSMUSG00000002489	1	1	0	0	0	0	1	0	0	0	0	0	3	0	3
MIMAT0000541	mmu-miR-96-5p	Tns3	319939	ENSMUSG00000020422	1	3	0	0	0	0	1	0	0	0	0	0	3	0	3
MIMAT0000541	mmu-miR-96-5p	Tpm2	22004	ENSMUSG00000028464	1	1	1	0	0	0	0	0	0	0	0	0	3	0	3
MIMAT0000541	mmu-miR-96-5p	Trabd2b	666048	ENSMUSG00000070867	1	1	0	0	0	1	0	0	0	0	0	0	3	0	3
MIMAT0000541	mmu-miR-96-5p	Zfp697	242109	ENSMUSG00000050064	1	1	0	0	0	0	1	0	0	0	0	0	3	0	3
MIMAT0000542	mmu-miR-34a-5p	Arl15	218639	ENSMUSG00000042348	1	1	0	0	0	0	2	0	0	0	0	0	3	0	3
MIMAT0000542	mmu-miR-34a-5p	Bdnf	12064	ENSMUSG00000048482	1	1	0	0	0	0	1	0	0	0	0	0	3	0	3
MIMAT0000542	mmu-miR-34a-5p	Bnc2	242509	ENSMUSG00000028487	1	2	0	0	0	0	1	0	0	0	0	0	3	0	3
MIMAT0000542	mmu-miR-34a-5p	Cers4	67260	ENSMUSG00000008206	1	0	0	1	0	0	0	1	0	0	0	0	3	0	3
MIMAT0000542	mmu-miR-34a-5p	Ctdsp2	52468	ENSMUSG00000078429	1	1	0	0	0	1	0	0	0	0	0	0	3	0	3
MIMAT0000542	mmu-miR-34a-5p	Dlg2	23859	ENSMUSG00000052572	0	1	0	0	0	1	2	0	0	0	0	0	3	0	3
MIMAT0000542	mmu-miR-34a-5p	Dnm1	13429	ENSMUSG00000026825	0	1	0	0	0	1	1	0	0	0	0	0	3	0	3
MIMAT0000542	mmu-miR-34a-5p	Eno3	13808	ENSMUSG00000060600	1	0	1	0	0	0	0	1	0	0	0	0	3	0	3
MIMAT0000542	mmu-miR-34a-5p	Epn2	13855	ENSMUSG00000001036	1	1	0	0	0	0	1	0	0	0	0	0	3	0	3
MIMAT0000542	mmu-miR-34a-5p	Fat4	329628	ENSMUSG00000046743	1	1	0	0	0	0	1	0	0	0	0	0	3	0	3
MIMAT0000542	mmu-miR-34a-5p	Fbln5	23876	ENSMUSG00000021186	1	1	0	0	0	1	0	0	0	0	0	0	3	0	3
MIMAT0000542	mmu-miR-34a-5p	Fgf13	14168	ENSMUSG00000031137	1	1	0	0	0	0	1	0	0	0	0	0	3	0	3
MIMAT0000542	mmu-miR-34a-5p	Fmnl2	71409	ENSMUSG00000036053	1	1	0	0	0	1	0	0	0	0	0	0	3	0	3
MIMAT0000542	mmu-miR-34a-5p	Frmd4a	209630	ENSMUSG00000026657	1	1	0	0	0	0	2	0	0	0	0	0	3	0	3
MIMAT0000542	mmu-miR-34a-5p	Gata3	14462	ENSMUSG00000015619	1	0	0	2	0	0	2	0	0	0	0	0	3	0	3
MIMAT0000542	mmu-miR-34a-5p	Hecw2	329152	ENSMUSG00000042807	1	1	0	0	0	1	0	0	0	0	0	0	3	0	3
MIMAT0000542	mmu-miR-34a-5p	Inpp5k	19062	ENSMUSG00000006127	0	1	0	0	0	1	0	1	0	0	0	0	3	0	3
MIMAT0000542	mmu-miR-34a-5p	Kcna1	16485	ENSMUSG00000047976	0	1	0	0	0	1	1	0	0	0	0	0	3	0	3
MIMAT0000542	mmu-miR-34a-5p	Kcnd3	56543	ENSMUSG00000040896	1	2	0	0	0	1	0	0	0	0	0	0	3	0	3
MIMAT0000542	mmu-miR-34a-5p	Marcks	17118	ENSMUSG00000069662	0	1	0	1	0	0	1	0	0	0	0	0	3	0	3
MIMAT0000542	mmu-miR-34a-5p	Myrip	245049	ENSMUSG00000041794	0	1	0	0	0	1	2	0	0	0	0	0	3	0	3
MIMAT0000542	mmu-miR-34a-5p	Ndrg1	17988	ENSMUSG00000005125	1	1	1	0	0	0	0	0	0	0	0	0	3	0	3
MIMAT0000542	mmu-miR-34a-5p	Pgf	18654	ENSMUSG00000004791	1	1	0	0	0	0	1	0	0	0	0	0	3	0	3
MIMAT0000542	mmu-miR-34a-5p	Plekhg3	263406	ENSMUSG00000052609	0	1	1	0	0	0	0	1	0	0	0	0	3	0	3
MIMAT0000542	mmu-miR-34a-5p	Podxl	27205	ENSMUSG00000025608	0	1	0	0	0	1	1	0	0	0	0	0	3	0	3
MIMAT0000542	mmu-miR-34a-5p	Ppp1r16b	228852	ENSMUSG00000037754	1	1	0	0	0	1	0	0	0	0	0	0	3	0	3
MIMAT0000542	mmu-miR-34a-5p	Reln	19699	ENSMUSG00000042453	1	1	0	0	0	0	2	0	0	0	0	0	3	0	3
MIMAT0000542	mmu-miR-34a-5p	Rnf165	225743	ENSMUSG00000025427	1	1	0	0	0	1	0	0	0	0	0	0	3	0	3
MIMAT0000542	mmu-miR-34a-5p	Rragd	52187	ENSMUSG00000028278	1	2	0	0	0	1	0	0	0	0	0	0	3	0	3
MIMAT0000542	mmu-miR-34a-5p	Scn3a	20269	ENSMUSG00000057182	0	0	0	1	0	1	2	0	0	0	0	0	3	0	3
MIMAT0000542	mmu-miR-34a-5p	Sfmbt2	353282	ENSMUSG00000061186	1	0	0	0	1	0	0	1	0	0	0	0	3	0	3
MIMAT0000542	mmu-miR-34a-5p	Shank3	58234	ENSMUSG00000022623	1	2	0	0	0	1	0	0	0	0	0	0	3	0	3
MIMAT0000542	mmu-miR-34a-5p	Speg	11790	ENSMUSG00000026207	0	1	0	0	0	0	1	1	0	0	0	0	3	0	3
MIMAT0000542	mmu-miR-34a-5p	Tmcc3	319880	ENSMUSG00000020023	1	1	0	0	0	1	0	0	0	0	0	0	3	0	3
MIMAT0000542	mmu-miR-34a-5p	Trim67	330863	ENSMUSG00000036913	0	1	0	0	1	0	0	1	0	0	0	0	3	0	3
MIMAT0000542	mmu-miR-34a-5p	Tspan18	241556	ENSMUSG00000027217	1	1	1	0	0	0	0	0	0	0	0	0	3	0	3
MIMAT0000542	mmu-miR-34a-5p	Tusc5	237858	ENSMUSG00000046275	1	1	0	0	0	0	1	0	0	0	0	0	3	0	3
MIMAT0000542	mmu-miR-34a-5p	Wscd2	320916	ENSMUSG00000063430	1	1	0	0	0	0	0	1	0	0	0	0	3	0	3
MIMAT0000542	mmu-miR-34a-5p	Zfp775	243372	ENSMUSG00000007216	1	0	0	0	1	0	1	0	0	0	0	0	3	0	3
MIMAT0000556	mmu-miR-324-3p	Ankrd50	99696	ENSMUSG00000044864	1	0	0	2	0	0	1	0	0	0	0	0	3	0	3
MIMAT0000556	mmu-miR-324-3p	Fndc5	384061	ENSMUSG00000001334	0	0	1	0	0	0	0	0	0	1	1	0	1	2	3
MIMAT0000556	mmu-miR-324-3p	Gpm6b	14758	ENSMUSG00000031342	0	0	0	0	0	0	1	0	0	1	1	0	1	2	3
MIMAT0000556	mmu-miR-324-3p	Gucy1a2	234889	ENSMUSG00000041624	0	0	0	1	1	0	1	0	0	0	0	0	3	0	3
MIMAT0000556	mmu-miR-324-3p	Kitl	17311	ENSMUSG00000019966	0	0	0	0	0	0	1	0	0	1	1	0	1	2	3
MIMAT0000556	mmu-miR-324-3p	Rgl1	19731	ENSMUSG00000026482	1	0	0	0	0	0	0	0	0	1	1	0	1	2	3
MIMAT0000556	mmu-miR-324-3p	Rhov	228543	ENSMUSG00000034226	0	0	0	1	0	0	0	0	0	1	1	0	1	2	3
MIMAT0000556	mmu-miR-324-3p	Ric3	320360	ENSMUSG00000048330	0	0	0	0	1	0	0	0	0	1	1	0	1	2	3
MIMAT0000556	mmu-miR-324-3p	Zfp521	225207	ENSMUSG00000024420	0	0	0	0	0	0	1	0	0	1	1	0	1	2	3
MIMAT0000653	mmu-miR-28a-5p	Cntfr	12804	ENSMUSG00000028444	1	0	1	0	0	0	1	0	0	0	0	0	3	0	3
MIMAT0000653	mmu-miR-28a-5p	Kif3c	16570	ENSMUSG00000020668	1	0	0	0	1	0	0	1	0	0	0	0	3	0	3
MIMAT0000653	mmu-miR-28a-5p	Tns3	319939	ENSMUSG00000020422	1	0	0	0	1	0	1	0	0	0	0	0	3	0	3
MIMAT0000657	mmu-miR-200c-3p	4931406P16Rik	233103	ENSMUSG00000066571	1	1	0	1	0	0	0	0	0	0	0	0	3	0	3
MIMAT0000657	mmu-miR-200c-3p	Abat	268860	ENSMUSG00000057880	1	1	0	1	0	0	0	0	0	0	0	0	3	0	3
MIMAT0000657	mmu-miR-200c-3p	Adamts8	30806	ENSMUSG00000031994	1	1	0	0	0	0	0	1	0	0	0	0	3	0	3
MIMAT0000657	mmu-miR-200c-3p	Akt3	23797	ENSMUSG00000019699	1	1	0	0	0	0	1	0	0	0	0	0	3	0	3
MIMAT0000657	mmu-miR-200c-3p	Amotl2	56332	ENSMUSG00000032531	1	1	0	1	0	0	0	0	0	0	0	0	3	0	3
MIMAT0000657	mmu-miR-200c-3p	Ankrd45	73844	ENSMUSG00000044835	1	0	0	1	1	0	0	0	0	0	0	0	3	0	3
MIMAT0000657	mmu-miR-200c-3p	Cers6	241447	ENSMUSG00000027035	1	1	0	0	1	0	0	0	0	0	0	0	3	0	3
MIMAT0000657	mmu-miR-200c-3p	Chrdl1	83453	ENSMUSG00000031283	0	1	0	1	1	0	0	0	0	0	0	0	3	0	3
MIMAT0000657	mmu-miR-200c-3p	Clic4	29876	ENSMUSG00000037242	1	1	0	0	0	0	1	0	0	0	0	0	3	0	3
MIMAT0000657	mmu-miR-200c-3p	Dach1	13134	ENSMUSG00000055639	1	1	0	1	0	0	0	0	0	0	0	0	3	0	3
MIMAT0000657	mmu-miR-200c-3p	Dennd5b	320560	ENSMUSG00000030313	1	1	0	0	1	0	0	0	0	0	0	0	3	0	3
MIMAT0000657	mmu-miR-200c-3p	Dusp1	19252	ENSMUSG00000024190	1	1	0	0	1	0	0	0	0	0	0	0	3	0	3
MIMAT0000657	mmu-miR-200c-3p	Efnb2	13642	ENSMUSG00000001300	1	1	0	1	0	0	0	0	0	0	0	0	3	0	3
MIMAT0000657	mmu-miR-200c-3p	Erg	13876	ENSMUSG00000040732	1	1	0	0	0	0	0	1	0	0	0	0	3	0	3
MIMAT0000657	mmu-miR-200c-3p	Esrrg	26381	ENSMUSG00000026610	1	1	0	0	0	0	2	0	0	0	0	0	3	0	3
MIMAT0000657	mmu-miR-200c-3p	Fgf10	14165	ENSMUSG00000021732	0	1	0	1	0	0	1	0	0	0	0	0	3	0	3
MIMAT0000657	mmu-miR-200c-3p	Flt1	14254	ENSMUSG00000029648	0	1	0	0	0	0	0	0	1	1	0	0	1	2	3
MIMAT0000657	mmu-miR-200c-3p	Foxf2	14238	ENSMUSG00000038402	1	1	0	1	0	0	0	0	0	0	0	0	3	0	3
MIMAT0000657	mmu-miR-200c-3p	Gata2	14461	ENSMUSG00000015053	1	1	0	0	0	0	1	0	0	0	0	0	3	0	3
MIMAT0000657	mmu-miR-200c-3p	Gata4	14463	ENSMUSG00000021944	1	1	0	1	0	0	0	0	0	0	0	0	3	0	3
MIMAT0000657	mmu-miR-200c-3p	Hlf	217082	ENSMUSG00000003949	1	2	0	1	0	0	0	0	0	0	0	0	3	0	3
MIMAT0000657	mmu-miR-200c-3p	Hs3st1	15476	ENSMUSG00000051022	1	1	0	0	0	0	0	1	0	0	0	0	3	0	3
MIMAT0000657	mmu-miR-200c-3p	Immp2l	93757	ENSMUSG00000056899	1	1	0	0	0	0	0	1	0	0	0	0	3	0	3
MIMAT0000657	mmu-miR-200c-3p	Kctd15	233107	ENSMUSG00000030499	1	1	0	0	1	0	0	0	0	0	0	0	3	0	3
MIMAT0000657	mmu-miR-200c-3p	Lfng	16848	ENSMUSG00000029570	1	1	0	1	0	0	0	0	0	0	0	0	3	0	3
MIMAT0000657	mmu-miR-200c-3p	Lpar1	14745	ENSMUSG00000038668	1	2	0	0	0	0	1	0	0	0	0	0	3	0	3
MIMAT0000657	mmu-miR-200c-3p	Mboat2	67216	ENSMUSG00000020646	1	2	0	0	1	0	0	0	0	0	0	0	3	0	3
MIMAT0000657	mmu-miR-200c-3p	Mgat3	17309	ENSMUSG00000042428	1	1	0	0	0	0	0	0	0	1	0	0	2	1	3
MIMAT0000657	mmu-miR-200c-3p	Myb	17863	ENSMUSG00000019982	1	2	0	1	0	0	0	0	0	0	0	0	3	0	3
MIMAT0000657	mmu-miR-200c-3p	Myzap	102371	ENSMUSG00000041361	1	1	0	0	0	0	1	0	0	0	0	0	3	0	3
MIMAT0000657	mmu-miR-200c-3p	Nalcn	338370	ENSMUSG00000000197	1	1	0	1	0	0	0	0	0	0	0	0	3	0	3
MIMAT0000657	mmu-miR-200c-3p	Ndn	17984	ENSMUSG00000033585	0	1	0	1	0	0	1	0	0	0	0	0	3	0	3
MIMAT0000657	mmu-miR-200c-3p	Negr1	320840	ENSMUSG00000040037	1	2	0	1	0	0	0	0	0	0	0	0	3	0	3
MIMAT0000657	mmu-miR-200c-3p	Pard6b	58220	ENSMUSG00000044641	1	1	0	0	1	0	0	0	0	0	0	0	3	0	3
MIMAT0000657	mmu-miR-200c-3p	Pkd1	18763	ENSMUSG00000032855	1	1	0	0	1	0	0	0	0	0	0	0	3	0	3
MIMAT0000657	mmu-miR-200c-3p	Pkia	18767	ENSMUSG00000027499	1	1	0	0	0	0	1	0	0	0	0	0	3	0	3
MIMAT0000657	mmu-miR-200c-3p	Plxnc1	54712	ENSMUSG00000074785	1	1	0	0	0	0	0	0	0	1	0	0	2	1	3
MIMAT0000657	mmu-miR-200c-3p	Ppap2b	67916	ENSMUSG00000028517	1	1	0	1	0	0	0	0	0	0	0	0	3	0	3
MIMAT0000657	mmu-miR-200c-3p	Ppm1e	320472	ENSMUSG00000046442	1	1	0	0	0	0	1	0	0	0	0	0	3	0	3
MIMAT0000657	mmu-miR-200c-3p	Ppm1f	68606	ENSMUSG00000026181	1	3	0	0	1	0	0	0	0	0	0	0	3	0	3
MIMAT0000657	mmu-miR-200c-3p	Ppp2r2c	269643	ENSMUSG00000029120	1	1	0	0	0	0	1	0	0	0	0	0	3	0	3
MIMAT0000657	mmu-miR-200c-3p	Ptprz1	19283	ENSMUSG00000068748	1	1	0	0	0	0	1	0	0	0	0	0	3	0	3
MIMAT0000657	mmu-miR-200c-3p	Reck	53614	ENSMUSG00000028476	1	1	0	0	0	0	1	0	0	0	0	0	3	0	3
MIMAT0000657	mmu-miR-200c-3p	Reep1	52250	ENSMUSG00000052852	1	2	0	0	0	0	1	0	0	0	0	0	3	0	3
MIMAT0000657	mmu-miR-200c-3p	Rnd3	74194	ENSMUSG00000017144	0	2	0	1	0	0	2	0	0	0	0	0	3	0	3
MIMAT0000657	mmu-miR-200c-3p	Rp1	19888	ENSMUSG00000025900	1	1	0	1	0	0	0	0	0	0	0	0	3	0	3
MIMAT0000657	mmu-miR-200c-3p	Schip1	30953	ENSMUSG00000027777	1	1	0	1	0	0	0	0	0	0	0	0	3	0	3
MIMAT0000657	mmu-miR-200c-3p	Sema6d	214968	ENSMUSG00000027200	1	2	0	1	0	0	0	0	0	0	0	0	3	0	3
MIMAT0000657	mmu-miR-200c-3p	Slc14a1	108052	ENSMUSG00000059336	1	2	0	1	0	0	0	0	0	0	0	0	3	0	3
MIMAT0000657	mmu-miR-200c-3p	Slit2	20563	ENSMUSG00000031558	0	2	0	2	1	0	0	0	0	0	0	0	3	0	3
MIMAT0000657	mmu-miR-200c-3p	Spats2l	67198	ENSMUSG00000038305	0	1	0	1	0	0	1	0	0	0	0	0	3	0	3
MIMAT0000657	mmu-miR-200c-3p	St3gal2	20444	ENSMUSG00000031749	1	1	0	0	0	0	0	0	0	1	0	0	2	1	3
MIMAT0000657	mmu-miR-200c-3p	Stard13	243362	ENSMUSG00000016128	1	1	0	1	0	0	0	0	0	0	0	0	3	0	3
MIMAT0000657	mmu-miR-200c-3p	Syde1	71709	ENSMUSG00000032714	1	1	0	1	0	0	0	0	0	0	0	0	3	0	3
MIMAT0000657	mmu-miR-200c-3p	Tram1l1	229801	ENSMUSG00000044528	1	0	0	1	1	0	0	0	0	0	0	0	3	0	3
MIMAT0000657	mmu-miR-200c-3p	Vegfa	22339	ENSMUSG00000023951	1	1	0	1	0	0	0	0	0	0	0	0	3	0	3
MIMAT0000657	mmu-miR-200c-3p	Xkr4	497097	ENSMUSG00000051951	0	1	0	1	1	0	0	0	0	0	0	0	3	0	3
MIMAT0000657	mmu-miR-200c-3p	Zcchc24	71918	ENSMUSG00000055538	1	1	0	0	1	0	0	0	0	0	0	0	3	0	3
MIMAT0000659	mmu-miR-212-3p	Arhgap32	330914	ENSMUSG00000041444	1	1	0	0	0	0	0	1	0	0	0	0	3	0	3
MIMAT0000659	mmu-miR-212-3p	Epn2	13855	ENSMUSG00000001036	1	0	0	1	0	0	1	0	0	0	0	0	3	0	3
MIMAT0000659	mmu-miR-212-3p	Hic2	58180	ENSMUSG00000050240	1	1	0	0	0	0	1	0	0	0	0	0	3	0	3
MIMAT0000659	mmu-miR-212-3p	Kcna6	16494	ENSMUSG00000038077	1	1	0	0	1	0	0	0	0	0	0	0	3	0	3
MIMAT0000659	mmu-miR-212-3p	Kcnj12	16515	ENSMUSG00000042529	1	0	0	0	1	0	1	0	0	0	0	0	3	0	3
MIMAT0000659	mmu-miR-212-3p	Maf	17132	ENSMUSG00000055435	1	1	0	0	0	0	1	0	0	0	0	0	3	0	3
MIMAT0000659	mmu-miR-212-3p	Prkd1	18760	ENSMUSG00000002688	1	1	0	1	0	0	0	0	0	0	0	0	3	0	3
MIMAT0000659	mmu-miR-212-3p	Runx1t1	12395	ENSMUSG00000006586	1	1	0	0	0	0	2	0	0	0	0	0	3	0	3
MIMAT0000659	mmu-miR-212-3p	Sema6a	20358	ENSMUSG00000019647	1	1	0	1	0	0	0	0	0	0	0	0	3	0	3
MIMAT0000659	mmu-miR-212-3p	Zeb2	24136	ENSMUSG00000026872	1	1	0	0	0	0	1	0	0	0	0	0	3	0	3
MIMAT0000659	mmu-miR-212-3p	Zfp474	66758	ENSMUSG00000046886	1	0	0	1	0	0	0	1	0	0	0	0	3	0	3
MIMAT0001537	mmu-miR-429-3p	4931406P16Rik	233103	ENSMUSG00000066571	1	1	0	1	0	0	0	0	0	0	0	0	3	0	3
MIMAT0001537	mmu-miR-429-3p	Adamts8	30806	ENSMUSG00000031994	1	1	0	0	0	0	0	1	0	0	0	0	3	0	3
MIMAT0001537	mmu-miR-429-3p	Adrb2	11555	ENSMUSG00000045730	1	1	0	1	0	0	0	0	0	0	0	0	3	0	3
MIMAT0001537	mmu-miR-429-3p	Amotl2	56332	ENSMUSG00000032531	1	1	0	1	0	0	0	0	0	0	0	0	3	0	3
MIMAT0001537	mmu-miR-429-3p	Ankrd44	329154	ENSMUSG00000052331	1	1	0	1	0	0	0	0	0	0	0	0	3	0	3
MIMAT0001537	mmu-miR-429-3p	Ankrd45	73844	ENSMUSG00000044835	1	0	0	1	1	0	0	0	0	0	0	0	3	0	3
MIMAT0001537	mmu-miR-429-3p	Cetn4	207175	ENSMUSG00000045031	1	2	1	0	0	0	0	0	0	0	0	0	3	0	3
MIMAT0001537	mmu-miR-429-3p	Clic4	29876	ENSMUSG00000037242	1	1	0	0	0	0	1	0	0	0	0	0	3	0	3
MIMAT0001537	mmu-miR-429-3p	Cntfr	12804	ENSMUSG00000028444	1	1	0	0	0	0	1	0	0	0	0	0	3	0	3
MIMAT0001537	mmu-miR-429-3p	Dusp1	19252	ENSMUSG00000024190	1	1	0	0	1	0	0	0	0	0	0	0	3	0	3
MIMAT0001537	mmu-miR-429-3p	Efnb2	13642	ENSMUSG00000001300	1	1	0	1	0	0	0	0	0	0	0	0	3	0	3
MIMAT0001537	mmu-miR-429-3p	Erg	13876	ENSMUSG00000040732	1	1	0	0	0	0	0	1	0	0	0	0	3	0	3
MIMAT0001537	mmu-miR-429-3p	Foxf2	14238	ENSMUSG00000038402	1	1	0	1	0	0	0	0	0	0	0	0	3	0	3
MIMAT0001537	mmu-miR-429-3p	Fyn	14360	ENSMUSG00000019843	1	2	0	1	0	0	0	0	0	0	0	0	3	0	3
MIMAT0001537	mmu-miR-429-3p	Gata4	14463	ENSMUSG00000021944	1	1	0	1	0	0	0	0	0	0	0	0	3	0	3
MIMAT0001537	mmu-miR-429-3p	Gpc6	23888	ENSMUSG00000058571	1	1	0	0	0	0	1	0	0	0	0	0	3	0	3
MIMAT0001537	mmu-miR-429-3p	Hlf	217082	ENSMUSG00000003949	1	2	0	1	0	0	0	0	0	0	0	0	3	0	3
MIMAT0001537	mmu-miR-429-3p	Immp2l	93757	ENSMUSG00000056899	1	1	0	0	0	0	0	1	0	0	0	0	3	0	3
MIMAT0001537	mmu-miR-429-3p	Kctd15	233107	ENSMUSG00000030499	1	1	0	0	1	0	0	0	0	0	0	0	3	0	3
MIMAT0001537	mmu-miR-429-3p	Maf	17132	ENSMUSG00000055435	1	1	0	0	0	0	1	0	0	0	0	0	3	0	3
MIMAT0001537	mmu-miR-429-3p	Mboat2	67216	ENSMUSG00000020646	1	2	0	0	1	0	0	0	0	0	0	0	3	0	3
MIMAT0001537	mmu-miR-429-3p	Mgat3	17309	ENSMUSG00000042428	1	1	0	0	0	0	0	0	0	1	0	0	2	1	3
MIMAT0001537	mmu-miR-429-3p	Myb	17863	ENSMUSG00000019982	1	2	0	1	0	0	0	0	0	0	0	0	3	0	3
MIMAT0001537	mmu-miR-429-3p	Myzap	102371	ENSMUSG00000041361	1	1	1	0	0	0	0	0	0	0	0	0	3	0	3
MIMAT0001537	mmu-miR-429-3p	Negr1	320840	ENSMUSG00000040037	1	2	0	1	0	0	0	0	0	0	0	0	3	0	3
MIMAT0001537	mmu-miR-429-3p	Pard6b	58220	ENSMUSG00000044641	1	1	0	0	1	0	0	0	0	0	0	0	3	0	3
MIMAT0001537	mmu-miR-429-3p	Pcdh7	54216	ENSMUSG00000029108	0	1	0	1	0	0	1	0	0	0	0	0	3	0	3
MIMAT0001537	mmu-miR-429-3p	Pkd1	18763	ENSMUSG00000032855	1	1	0	0	1	0	0	0	0	0	0	0	3	0	3
MIMAT0001537	mmu-miR-429-3p	Plxnc1	54712	ENSMUSG00000074785	1	1	0	0	0	0	0	0	0	1	0	0	2	1	3
MIMAT0001537	mmu-miR-429-3p	Ppap2b	67916	ENSMUSG00000028517	1	1	0	2	0	0	0	0	0	0	0	0	3	0	3
MIMAT0001537	mmu-miR-429-3p	Ppp2r2c	269643	ENSMUSG00000029120	1	1	0	0	0	0	1	0	0	0	0	0	3	0	3
MIMAT0001537	mmu-miR-429-3p	Rab37	58222	ENSMUSG00000020732	0	1	0	0	0	0	1	1	0	0	0	0	3	0	3
MIMAT0001537	mmu-miR-429-3p	Reck	53614	ENSMUSG00000028476	1	1	0	0	0	0	1	0	0	0	0	0	3	0	3
MIMAT0001537	mmu-miR-429-3p	Rnd3	74194	ENSMUSG00000017144	0	2	0	1	0	0	1	0	0	0	0	0	3	0	3
MIMAT0001537	mmu-miR-429-3p	Rp1	19888	ENSMUSG00000025900	1	1	0	1	0	0	0	0	0	0	0	0	3	0	3
MIMAT0001537	mmu-miR-429-3p	Sdc2	15529	ENSMUSG00000022261	1	1	0	1	0	0	0	0	0	0	0	0	3	0	3
MIMAT0001537	mmu-miR-429-3p	Sema6d	214968	ENSMUSG00000027200	1	2	0	1	0	0	0	0	0	0	0	0	3	0	3
MIMAT0001537	mmu-miR-429-3p	Six1	20471	ENSMUSG00000051367	1	1	0	1	0	0	0	0	0	0	0	0	3	0	3
MIMAT0001537	mmu-miR-429-3p	Slc14a1	108052	ENSMUSG00000059336	1	2	0	1	0	0	0	0	0	0	0	0	3	0	3
MIMAT0001537	mmu-miR-429-3p	Smarca2	67155	ENSMUSG00000024921	1	0	0	1	0	0	1	0	0	0	0	0	3	0	3
MIMAT0001537	mmu-miR-429-3p	Snai2	20583	ENSMUSG00000022676	1	1	0	1	0	0	0	0	0	0	0	0	3	0	3
MIMAT0001537	mmu-miR-429-3p	Spats2l	67198	ENSMUSG00000038305	0	1	0	1	0	0	1	0	0	0	0	0	3	0	3
MIMAT0001537	mmu-miR-429-3p	Stard13	243362	ENSMUSG00000016128	1	1	0	1	0	0	0	0	0	0	0	0	3	0	3
MIMAT0001537	mmu-miR-429-3p	Syde1	71709	ENSMUSG00000032714	1	1	0	1	0	0	0	0	0	0	0	0	3	0	3
MIMAT0001537	mmu-miR-429-3p	Tram1l1	229801	ENSMUSG00000044528	1	0	0	1	1	0	0	0	0	0	0	0	3	0	3
MIMAT0001537	mmu-miR-429-3p	Vegfa	22339	ENSMUSG00000023951	1	1	0	1	0	0	0	0	0	0	0	0	3	0	3
MIMAT0001537	mmu-miR-429-3p	Xkr4	497097	ENSMUSG00000051951	0	1	0	1	1	0	0	0	0	0	0	0	3	0	3
MIMAT0001537	mmu-miR-429-3p	Zcchc24	71918	ENSMUSG00000055538	1	1	0	0	1	0	0	0	0	0	0	0	3	0	3
MIMAT0003171	mmu-miR-542-5p	Epb4.1l3	13823	ENSMUSG00000024044	1	0	0	2	0	0	1	0	0	0	0	0	3	0	3
MIMAT0003172	mmu-miR-542-3p	Adamts17	233332	ENSMUSG00000058145	1	0	0	1	1	0	0	0	0	0	0	0	3	0	3
MIMAT0003172	mmu-miR-542-3p	Fgf13	14168	ENSMUSG00000031137	1	0	0	2	0	0	1	0	0	0	0	0	3	0	3
MIMAT0003172	mmu-miR-542-3p	Fhod3	225288	ENSMUSG00000034295	1	0	0	1	0	0	0	1	0	0	0	0	3	0	3
MIMAT0003172	mmu-miR-542-3p	Gldc	104174	ENSMUSG00000024827	1	0	2	1	0	0	0	0	0	0	0	0	3	0	3
MIMAT0003172	mmu-miR-542-3p	Gpr174	213439	ENSMUSG00000073008	1	0	0	1	0	0	0	1	0	0	0	0	3	0	3
MIMAT0003172	mmu-miR-542-3p	Peli2	93834	ENSMUSG00000021846	1	0	0	0	1	0	1	0	0	0	0	0	3	0	3
MIMAT0003172	mmu-miR-542-3p	Rbms3	207181	ENSMUSG00000039607	1	0	0	0	2	2	0	0	0	0	0	0	3	0	3
MIMAT0003172	mmu-miR-542-3p	Sdk1	330222	ENSMUSG00000039683	1	0	0	0	0	0	1	1	0	0	0	0	3	0	3
MIMAT0003475	mmu-miR-146b-5p	Cdh5	12562	ENSMUSG00000031871	1	0	0	1	0	0	0	1	0	0	0	0	3	0	3
MIMAT0003475	mmu-miR-146b-5p	Hmbox1	219150	ENSMUSG00000021972	0	0	0	1	1	0	1	0	0	0	0	0	3	0	3
MIMAT0003475	mmu-miR-146b-5p	Hoxa5	15402	ENSMUSG00000038253	1	0	0	1	0	0	1	0	0	0	0	0	3	0	3
MIMAT0003475	mmu-miR-146b-5p	Jazf1	231986	ENSMUSG00000063568	1	0	0	1	1	0	0	0	0	0	0	0	3	0	3
MIMAT0003475	mmu-miR-146b-5p	Nova1	664883	ENSMUSG00000021047	1	0	0	2	1	0	0	0	0	0	0	0	3	0	3
MIMAT0003475	mmu-miR-146b-5p	Numb	18222	ENSMUSG00000021224	1	0	0	0	1	0	0	1	0	0	0	0	3	0	3
MIMAT0003475	mmu-miR-146b-5p	Reln	19699	ENSMUSG00000042453	1	0	0	1	0	0	1	0	0	0	0	0	3	0	3
MIMAT0003475	mmu-miR-146b-5p	Slc38a5	209837	ENSMUSG00000031170	1	0	1	1	0	0	0	0	0	0	0	0	3	0	3
MIMAT0003509	mmu-miR-501-3p	Ahr	11622	ENSMUSG00000019256	1	1	0	1	0	0	0	0	0	0	0	0	3	0	3
MIMAT0003509	mmu-miR-501-3p	Crispld1	83691	ENSMUSG00000025776	1	1	0	1	0	0	0	0	0	0	0	0	3	0	3
MIMAT0003509	mmu-miR-501-3p	Fzd4	14366	ENSMUSG00000049791	1	1	0	1	0	0	0	0	0	0	0	0	3	0	3
MIMAT0003509	mmu-miR-501-3p	Gria1	14799	ENSMUSG00000020524	1	1	0	0	0	0	1	0	0	0	0	0	3	0	3
MIMAT0003509	mmu-miR-501-3p	Hey1	15213	ENSMUSG00000040289	1	1	0	1	0	0	0	0	0	0	0	0	3	0	3
MIMAT0003509	mmu-miR-501-3p	Klhl14	225266	ENSMUSG00000042514	1	1	0	0	0	0	1	0	0	0	0	0	3	0	3
MIMAT0003509	mmu-miR-501-3p	Ndp	17986	ENSMUSG00000040138	1	0	0	1	0	0	0	1	0	0	0	0	3	0	3
MIMAT0003509	mmu-miR-501-3p	Nr2f2	11819	ENSMUSG00000030551	1	1	0	0	0	0	1	0	0	0	0	0	3	0	3
MIMAT0003509	mmu-miR-501-3p	Peg10	170676	ENSMUSG00000092035	1	0	0	1	0	0	1	0	0	0	0	0	3	0	3
MIMAT0003509	mmu-miR-501-3p	Ppp2r2c	269643	ENSMUSG00000029120	1	1	0	0	0	0	1	0	0	0	0	0	3	0	3
MIMAT0003509	mmu-miR-501-3p	Rai2	24004	ENSMUSG00000043518	1	1	0	1	0	0	0	0	0	0	0	0	3	0	3
MIMAT0003509	mmu-miR-501-3p	Rnf144a	108089	ENSMUSG00000020642	1	1	0	0	0	0	1	0	0	0	0	0	3	0	3
MIMAT0003509	mmu-miR-501-3p	Runx1t1	12395	ENSMUSG00000006586	1	1	0	0	0	0	1	0	0	0	0	0	3	0	3
MIMAT0003509	mmu-miR-501-3p	Sfmbt2	353282	ENSMUSG00000061186	1	0	0	1	0	0	0	1	0	0	0	0	3	0	3
MIMAT0003740	mmu-miR-674-5p	Acvr2b	11481	ENSMUSG00000061393	1	0	1	1	0	0	0	0	0	0	0	0	3	0	3
MIMAT0003740	mmu-miR-674-5p	Bzrap1	207777	ENSMUSG00000034156	1	0	0	0	1	0	0	0	0	1	0	0	2	1	3
MIMAT0003740	mmu-miR-674-5p	Cnksr2	245684	ENSMUSG00000025658	1	0	0	1	0	0	2	0	0	0	0	0	3	0	3
MIMAT0003740	mmu-miR-674-5p	Igf2bp2	319765	ENSMUSG00000033581	1	0	0	1	0	0	1	0	0	0	0	0	3	0	3
MIMAT0003740	mmu-miR-674-5p	Maml2	270118	ENSMUSG00000031925	1	0	0	1	1	0	0	0	0	0	0	0	3	0	3
MIMAT0003740	mmu-miR-674-5p	Myrip	245049	ENSMUSG00000041794	1	0	0	1	0	0	1	0	0	0	0	0	3	0	3
MIMAT0003740	mmu-miR-674-5p	Ndn	17984	ENSMUSG00000033585	1	0	1	1	0	0	0	0	0	0	0	0	3	0	3
MIMAT0003740	mmu-miR-674-5p	Pdgfd	71785	ENSMUSG00000032006	1	0	1	1	0	0	0	0	0	0	0	0	3	0	3
MIMAT0003740	mmu-miR-674-5p	Phlpp1	98432	ENSMUSG00000044340	1	0	0	1	1	0	0	0	0	0	0	0	3	0	3
MIMAT0003740	mmu-miR-674-5p	Slc17a7	72961	ENSMUSG00000070570	1	0	0	0	0	1	1	0	0	0	0	0	3	0	3
MIMAT0003740	mmu-miR-674-5p	Slc1a2	20511	ENSMUSG00000005089	1	0	1	0	0	1	0	0	0	0	0	0	3	0	3
MIMAT0003741	mmu-miR-674-3p	Cdh11	12552	ENSMUSG00000031673	1	0	0	1	1	0	0	0	0	0	0	0	3	0	3
MIMAT0003741	mmu-miR-674-3p	Igfbp6	16012	ENSMUSG00000023046	0	0	1	1	1	0	0	0	0	0	0	0	3	0	3
MIMAT0004528	mmu-miR-125a-3p	Cav1	12389	ENSMUSG00000007655	1	0	0	0	0	1	1	0	0	0	0	0	3	0	3
MIMAT0004528	mmu-miR-125a-3p	Col23a1	237759	ENSMUSG00000063564	1	0	0	0	1	1	0	0	0	0	0	0	3	0	3
MIMAT0004528	mmu-miR-125a-3p	Fyn	14360	ENSMUSG00000019843	1	0	0	2	0	0	1	0	0	0	0	0	3	0	3
MIMAT0004528	mmu-miR-125a-3p	Gpm6a	234267	ENSMUSG00000031517	1	0	0	1	0	0	0	1	0	0	0	0	3	0	3
MIMAT0004528	mmu-miR-125a-3p	Mtcp1	17763	ENSMUSG00000031200	1	0	0	1	0	0	1	0	0	0	0	0	3	0	3
MIMAT0004528	mmu-miR-125a-3p	Sipa1l2	244668	ENSMUSG00000001995	1	0	0	1	0	0	1	0	0	0	0	0	3	0	3
MIMAT0004533	mmu-miR-141-5p	Camta1	100072	ENSMUSG00000014592	1	0	0	2	1	0	0	0	0	0	0	0	3	0	3
MIMAT0004533	mmu-miR-141-5p	Dgkb	217480	ENSMUSG00000036095	1	0	0	1	0	1	0	0	0	0	0	0	3	0	3
MIMAT0004533	mmu-miR-141-5p	Dlc1	50768	ENSMUSG00000031523	1	0	2	1	0	0	0	0	0	0	0	0	3	0	3
MIMAT0004533	mmu-miR-141-5p	Esrrg	26381	ENSMUSG00000026610	1	0	0	0	1	1	0	0	0	0	0	0	3	0	3
MIMAT0004533	mmu-miR-141-5p	Ptprz1	19283	ENSMUSG00000068748	1	0	0	1	1	0	0	0	0	0	0	0	3	0	3
MIMAT0004533	mmu-miR-141-5p	Stmn1	16765	ENSMUSG00000028832	1	0	1	1	0	0	0	0	0	0	0	0	3	0	3
MIMAT0004533	mmu-miR-141-5p	Trib2	217410	ENSMUSG00000020601	1	0	0	1	0	1	0	0	0	0	0	0	3	0	3
MIMAT0004539	mmu-miR-183-3p	4430402I18Rik	381218	ENSMUSG00000064202	0	0	1	1	1	0	0	0	0	0	0	0	3	0	3
MIMAT0004539	mmu-miR-183-3p	A830018L16Rik	320492	ENSMUSG00000057715	1	0	0	1	1	0	0	0	0	0	0	0	3	0	3
MIMAT0004539	mmu-miR-183-3p	Adcy2	210044	ENSMUSG00000021536	1	1	0	1	0	0	0	0	0	0	0	0	3	0	3
MIMAT0004539	mmu-miR-183-3p	Asprv1	67855	ENSMUSG00000033508	1	1	0	1	0	0	0	0	0	0	0	0	3	0	3
MIMAT0004539	mmu-miR-183-3p	Cyp26b1	232174	ENSMUSG00000063415	1	1	0	0	1	0	0	0	0	0	0	0	3	0	3
MIMAT0004539	mmu-miR-183-3p	Lama2	16773	ENSMUSG00000019899	1	0	0	1	1	0	0	0	0	0	0	0	3	0	3
MIMAT0004539	mmu-miR-183-3p	Meis2	17536	ENSMUSG00000027210	1	1	0	1	0	0	0	0	0	0	0	0	3	0	3
MIMAT0004539	mmu-miR-183-3p	Ptprd	19266	ENSMUSG00000028399	1	1	0	1	0	0	0	0	0	0	0	0	3	0	3
MIMAT0004539	mmu-miR-183-3p	Rerg	232441	ENSMUSG00000030222	1	2	0	1	0	0	0	0	0	0	0	0	3	0	3
MIMAT0004539	mmu-miR-183-3p	Tpst1	22021	ENSMUSG00000034118	1	1	0	1	0	0	0	0	0	0	0	0	3	0	3
MIMAT0004539	mmu-miR-183-3p	Tspan3	56434	ENSMUSG00000032324	1	1	0	1	0	0	0	0	0	0	0	0	3	0	3
MIMAT0004539	mmu-miR-183-3p	Vtcn1	242122	ENSMUSG00000051076	1	1	0	1	0	0	0	0	0	0	0	0	3	0	3
MIMAT0004539	mmu-miR-183-3p	Zfhx4	80892	ENSMUSG00000025255	1	1	0	1	0	0	0	0	0	0	0	0	3	0	3
MIMAT0004545	mmu-miR-200b-5p	Fgf13	14168	ENSMUSG00000031137	1	0	0	2	1	0	0	0	0	0	0	0	3	0	3
MIMAT0004545	mmu-miR-200b-5p	Foxd1	15229	ENSMUSG00000078302	1	0	0	1	1	0	0	0	0	0	0	0	3	0	3
MIMAT0004545	mmu-miR-200b-5p	Has1	15116	ENSMUSG00000003665	1	0	1	1	0	0	0	0	0	0	0	0	3	0	3
MIMAT0004545	mmu-miR-200b-5p	Kcns3	238076	ENSMUSG00000043673	1	0	0	2	1	0	0	0	0	0	0	0	3	0	3
MIMAT0004545	mmu-miR-200b-5p	Nova1	664883	ENSMUSG00000021047	1	0	0	1	1	0	0	0	0	0	0	0	3	0	3
MIMAT0004545	mmu-miR-200b-5p	Nsg2	18197	ENSMUSG00000020297	1	0	0	1	1	0	0	0	0	0	0	0	3	0	3
MIMAT0004619	mmu-miR-200a-5p	Fgf13	14168	ENSMUSG00000031137	1	0	0	2	1	0	0	0	0	0	0	0	3	0	3
MIMAT0004619	mmu-miR-200a-5p	Foxd1	15229	ENSMUSG00000078302	1	0	0	1	1	0	0	0	0	0	0	0	3	0	3
MIMAT0004619	mmu-miR-200a-5p	Kcns3	238076	ENSMUSG00000043673	1	0	0	2	1	0	0	0	0	0	0	0	3	0	3
MIMAT0004619	mmu-miR-200a-5p	Nova1	664883	ENSMUSG00000021047	1	0	0	1	1	0	0	0	0	0	0	0	3	0	3
MIMAT0004619	mmu-miR-200a-5p	Nsg2	18197	ENSMUSG00000020297	1	0	0	1	1	0	0	0	0	0	0	0	3	0	3
MIMAT0004628	mmu-miR-21a-3p	Asap1	13196	ENSMUSG00000022377	1	1	0	0	1	0	0	0	0	0	0	0	3	0	3
MIMAT0004628	mmu-miR-21a-3p	Cacnb2	12296	ENSMUSG00000057914	1	0	0	1	1	0	0	0	0	0	0	0	3	0	3
MIMAT0004628	mmu-miR-21a-3p	Cnksr2	245684	ENSMUSG00000025658	1	0	0	1	1	0	0	0	0	0	0	0	3	0	3
MIMAT0004628	mmu-miR-21a-3p	Cyp26b1	232174	ENSMUSG00000063415	1	1	0	0	1	0	0	0	0	0	0	0	3	0	3
MIMAT0004628	mmu-miR-21a-3p	Dock4	238130	ENSMUSG00000035954	1	0	0	2	1	0	0	0	0	0	0	0	3	0	3
MIMAT0004628	mmu-miR-21a-3p	Dtna	13527	ENSMUSG00000024302	1	1	0	2	0	0	0	0	0	0	0	0	3	0	3
MIMAT0004628	mmu-miR-21a-3p	Fgl2	14190	ENSMUSG00000039899	1	0	0	1	1	0	0	0	0	0	0	0	3	0	3
MIMAT0004628	mmu-miR-21a-3p	Hlf	217082	ENSMUSG00000003949	1	0	0	2	1	0	0	0	0	0	0	0	3	0	3
MIMAT0004628	mmu-miR-21a-3p	Pank1	75735	ENSMUSG00000033610	1	1	0	1	0	0	0	0	0	0	0	0	3	0	3
MIMAT0004628	mmu-miR-21a-3p	Srgn	19073	ENSMUSG00000020077	1	0	0	1	1	0	0	0	0	0	0	0	3	0	3
MIMAT0004628	mmu-miR-21a-3p	Tet1	52463	ENSMUSG00000047146	1	0	0	1	1	0	0	0	0	0	0	0	3	0	3
MIMAT0004628	mmu-miR-21a-3p	Timp3	21859	ENSMUSG00000020044	1	1	0	1	0	0	0	0	0	0	0	0	3	0	3
MIMAT0004642	mmu-miR-330-5p	Arvcf	11877	ENSMUSG00000000325	1	1	0	0	1	0	0	0	0	0	0	0	3	0	3
MIMAT0004642	mmu-miR-330-5p	Cacna1e	12290	ENSMUSG00000004110	1	1	0	0	0	1	0	0	0	0	0	0	3	0	3
MIMAT0004642	mmu-miR-330-5p	Ebf1	13591	ENSMUSG00000057098	1	0	0	1	0	0	1	0	0	0	0	0	3	0	3
MIMAT0004642	mmu-miR-330-5p	Epha3	13837	ENSMUSG00000052504	1	1	0	1	0	0	0	0	0	0	0	0	3	0	3
MIMAT0004642	mmu-miR-330-5p	Fam216b	219170	ENSMUSG00000045655	1	1	0	0	0	0	0	1	0	0	0	0	3	0	3
MIMAT0004642	mmu-miR-330-5p	Il12rb1	16161	ENSMUSG00000000791	1	1	1	0	0	0	0	0	0	0	0	0	3	0	3
MIMAT0004642	mmu-miR-330-5p	Kcnip3	56461	ENSMUSG00000079056	1	1	0	0	0	0	0	1	0	0	0	0	3	0	3
MIMAT0004642	mmu-miR-330-5p	Klhl14	225266	ENSMUSG00000042514	1	1	0	0	0	0	1	0	0	0	0	0	3	0	3
MIMAT0004642	mmu-miR-330-5p	Macf1	11426	ENSMUSG00000028649	1	1	0	0	0	0	1	0	0	0	0	0	3	0	3
MIMAT0004642	mmu-miR-330-5p	Mras	17532	ENSMUSG00000032470	1	1	0	0	1	0	0	0	0	0	0	0	3	0	3
MIMAT0004642	mmu-miR-330-5p	Mybpc3	17868	ENSMUSG00000002100	1	1	1	0	0	0	0	0	0	0	0	0	3	0	3
MIMAT0004642	mmu-miR-330-5p	Nrgn	64011	ENSMUSG00000053310	1	1	0	0	0	0	0	1	0	0	0	0	3	0	3
MIMAT0004642	mmu-miR-330-5p	Oas1b	23961	ENSMUSG00000029605	1	1	0	0	0	0	0	1	0	0	0	0	3	0	3
MIMAT0004642	mmu-miR-330-5p	Pcnx	54604	ENSMUSG00000021140	1	0	0	0	0	1	1	0	0	0	0	0	3	0	3
MIMAT0004642	mmu-miR-330-5p	Rab37	58222	ENSMUSG00000020732	1	1	2	0	0	0	0	0	0	0	0	0	3	0	3
MIMAT0004642	mmu-miR-330-5p	Scn2b	72821	ENSMUSG00000070304	1	1	0	0	1	0	0	0	0	0	0	0	3	0	3
MIMAT0004642	mmu-miR-330-5p	Slc8a2	110891	ENSMUSG00000030376	1	0	0	0	0	1	1	0	0	0	0	0	3	0	3
MIMAT0004642	mmu-miR-330-5p	St8sia2	20450	ENSMUSG00000025789	1	1	0	0	0	1	0	0	0	0	0	0	3	0	3
MIMAT0004642	mmu-miR-330-5p	Tbx2	21385	ENSMUSG00000000093	1	0	0	1	0	0	2	0	0	0	0	0	3	0	3
MIMAT0004642	mmu-miR-330-5p	Tmem45a	56277	ENSMUSG00000022754	1	1	0	1	0	0	0	0	0	0	0	0	3	0	3
MIMAT0004661	mmu-miR-28a-3p	Dll4	54485	ENSMUSG00000027314	1	0	0	1	0	0	0	1	0	0	0	0	3	0	3
MIMAT0004661	mmu-miR-28a-3p	Efemp1	216616	ENSMUSG00000020467	1	0	0	2	1	0	0	0	0	0	0	0	3	0	3
MIMAT0004661	mmu-miR-28a-3p	Slc26a3	13487	ENSMUSG00000001225	0	0	1	1	1	0	0	0	0	0	0	0	3	0	3
MIMAT0004661	mmu-miR-28a-3p	Vim	22352	ENSMUSG00000026728	1	0	1	1	0	0	0	0	0	0	0	0	3	0	3
MIMAT0004826	mmu-miR-146b-3p	Axin2	12006	ENSMUSG00000000142	1	0	0	1	1	0	0	0	0	0	0	0	3	0	3
MIMAT0004826	mmu-miR-146b-3p	Vsig4	278180	ENSMUSG00000044206	1	0	1	1	0	0	0	0	0	0	0	0	3	0	3
MIMAT0004843	mmu-miR-879-3p	Lmod1	93689	ENSMUSG00000048096	1	0	0	1	1	0	0	0	0	0	0	0	3	0	3
MIMAT0004862	mmu-miR-877-3p	Hrg	94175	ENSMUSG00000022877	1	0	1	1	0	0	0	0	0	0	0	0	3	0	3
MIMAT0004862	mmu-miR-877-3p	Rhobtb1	69288	ENSMUSG00000019944	1	0	1	2	0	0	0	0	0	0	0	0	3	0	3
MIMAT0004862	mmu-miR-877-3p	Slitrk4	245446	ENSMUSG00000046699	1	0	0	1	1	0	0	0	0	0	0	0	3	0	3
MIMAT0004940	mmu-miR-511-5p	Antxr2	71914	ENSMUSG00000029338	1	0	0	1	1	0	0	0	0	0	0	0	3	0	3
MIMAT0004940	mmu-miR-511-5p	Cntn4	269784	ENSMUSG00000064293	1	0	0	2	1	0	0	0	0	0	0	0	3	0	3
MIMAT0004940	mmu-miR-511-5p	Cxcr5	12145	ENSMUSG00000047880	1	0	0	1	0	0	1	0	0	0	0	0	3	0	3
MIMAT0004940	mmu-miR-511-5p	Maf	17132	ENSMUSG00000055435	1	0	0	1	0	0	1	0	0	0	0	0	3	0	3
MIMAT0004940	mmu-miR-511-5p	Raver2	242570	ENSMUSG00000035275	1	0	0	1	0	0	1	0	0	0	0	0	3	0	3
MIMAT0004940	mmu-miR-511-5p	Tox3	244579	ENSMUSG00000043668	1	0	0	1	0	0	1	0	0	0	0	0	3	0	3
MIMAT0004940	mmu-miR-511-5p	Txlnb	378431	ENSMUSG00000039891	1	0	0	1	1	0	0	0	0	0	0	0	3	0	3
MIMAT0005291	mmu-miR-582-5p	Ankrd33b	67434	ENSMUSG00000022237	1	1	0	0	0	1	0	0	0	0	0	0	3	0	3
MIMAT0005291	mmu-miR-582-5p	Atp10b	319767	ENSMUSG00000055415	1	1	0	0	0	0	0	1	0	0	0	0	3	0	3
MIMAT0005291	mmu-miR-582-5p	Bcl11b	58208	ENSMUSG00000048251	1	1	0	0	1	0	0	0	0	0	0	0	3	0	3
MIMAT0005291	mmu-miR-582-5p	Camta1	100072	ENSMUSG00000014592	1	0	0	1	0	1	0	0	0	0	0	0	3	0	3
MIMAT0005291	mmu-miR-582-5p	Cxxc4	319478	ENSMUSG00000044365	1	1	0	0	0	1	0	0	0	0	0	0	3	0	3
MIMAT0005291	mmu-miR-582-5p	Pmp22	18858	ENSMUSG00000018217	1	1	0	1	0	0	0	0	0	0	0	0	3	0	3
MIMAT0005291	mmu-miR-582-5p	Prkd1	18760	ENSMUSG00000002688	0	1	1	2	0	0	0	0	0	0	0	0	3	0	3
MIMAT0005291	mmu-miR-582-5p	Robo2	268902	ENSMUSG00000052516	1	0	0	0	0	1	0	1	0	0	0	0	3	0	3
MIMAT0005291	mmu-miR-582-5p	Rorb	225998	ENSMUSG00000036192	0	1	0	1	0	0	1	0	0	0	0	0	3	0	3
MIMAT0005291	mmu-miR-582-5p	Runx1t1	12395	ENSMUSG00000006586	1	1	0	0	0	1	0	0	0	0	0	0	3	0	3
MIMAT0005291	mmu-miR-582-5p	Srgap3	259302	ENSMUSG00000030257	1	0	0	0	0	1	2	0	0	0	0	0	3	0	3
MIMAT0005291	mmu-miR-582-5p	Zeb2	24136	ENSMUSG00000026872	1	0	0	0	0	1	1	0	0	0	0	0	3	0	3
MIMAT0005292	mmu-miR-582-3p	Glis2	83396	ENSMUSG00000014303	1	0	0	0	1	0	1	0	0	0	0	0	3	0	3
MIMAT0009458	mmu-miR-1981-5p	Fzd4	14366	ENSMUSG00000049791	1	0	0	1	1	0	0	0	0	0	0	0	3	0	3
MIMAT0009458	mmu-miR-1981-5p	Glb1l3	70893	ENSMUSG00000031966	1	0	0	1	1	0	0	0	0	0	0	0	3	0	3
MIMAT0017053	mmu-miR-212-5p	Akt3	23797	ENSMUSG00000019699	1	0	0	0	1	1	0	0	0	0	0	0	3	0	3
MIMAT0017053	mmu-miR-212-5p	Mpped2	77015	ENSMUSG00000016386	1	0	0	0	1	0	0	1	0	0	0	0	3	0	3
MIMAT0017053	mmu-miR-212-5p	Syt9	60510	ENSMUSG00000062542	1	0	0	0	1	0	0	1	0	0	0	0	3	0	3
MIMAT0019339	mmu-miR-28c	Esrrg	26381	ENSMUSG00000026610	1	0	0	0	1	1	0	0	0	0	0	0	3	0	3
MIMAT0020615	mmu-miR-5107-5p	Cd93	17064	ENSMUSG00000027435	1	0	0	0	1	0	0	0	0	1	0	0	2	1	3
MIMAT0020632	mmu-miR-3473d	Bzrap1	207777	ENSMUSG00000034156	1	0	0	0	1	0	0	0	0	1	0	0	2	1	3
MIMAT0020632	mmu-miR-3473d	Il15ra	16169	ENSMUSG00000023206	1	0	0	0	2	0	0	0	0	1	0	0	2	1	3
MIMAT0000150	mmu-miR-138-5p	6430548M08Rik	234797	ENSMUSG00000031824	0	0	0	0	0	0	1	1	0	0	0	0	2	0	2
MIMAT0000150	mmu-miR-138-5p	Adamts17	233332	ENSMUSG00000058145	1	0	0	0	1	0	0	0	0	0	0	0	2	0	2
MIMAT0000150	mmu-miR-138-5p	Adh1	11522	ENSMUSG00000074207	1	0	1	0	0	0	0	0	0	0	0	0	2	0	2
MIMAT0000150	mmu-miR-138-5p	Arrb1	109689	ENSMUSG00000018909	0	1	0	0	0	0	2	0	0	0	0	0	2	0	2
MIMAT0000150	mmu-miR-138-5p	Arsa	11883	ENSMUSG00000022620	1	0	0	0	0	0	1	0	0	0	0	0	2	0	2
MIMAT0000150	mmu-miR-138-5p	Bcl11a	14025	ENSMUSG00000000861	1	0	0	0	0	0	1	0	0	0	0	0	2	0	2
MIMAT0000150	mmu-miR-138-5p	Bmyc	107771	ENSMUSG00000049086	0	0	1	0	0	0	1	0	0	0	0	0	2	0	2
MIMAT0000150	mmu-miR-138-5p	Clec1a	243653	ENSMUSG00000033082	1	0	0	0	0	0	0	1	0	0	0	0	2	0	2
MIMAT0000150	mmu-miR-138-5p	Cnrip1	380686	ENSMUSG00000044629	0	0	0	0	0	0	1	1	0	0	0	0	2	0	2
MIMAT0000150	mmu-miR-138-5p	Csf1	12977	ENSMUSG00000014599	0	1	0	0	0	0	1	0	0	0	0	0	2	0	2
MIMAT0000150	mmu-miR-138-5p	Dgkg	110197	ENSMUSG00000022861	0	1	0	1	0	0	0	0	0	0	0	0	2	0	2
MIMAT0000150	mmu-miR-138-5p	Dnm1	13429	ENSMUSG00000026825	0	1	0	0	0	0	1	0	0	0	0	0	2	0	2
MIMAT0000150	mmu-miR-138-5p	Egflam	268780	ENSMUSG00000042961	0	1	1	0	0	0	0	0	0	0	0	0	2	0	2
MIMAT0000150	mmu-miR-138-5p	Eif4ebp1	13685	ENSMUSG00000031490	1	0	0	0	0	0	0	1	0	0	0	0	2	0	2
MIMAT0000150	mmu-miR-138-5p	Epha8	13842	ENSMUSG00000028661	1	0	0	0	0	0	0	1	0	0	0	0	2	0	2
MIMAT0000150	mmu-miR-138-5p	Esrrg	26381	ENSMUSG00000026610	0	1	0	0	0	0	1	0	0	0	0	0	2	0	2
MIMAT0000150	mmu-miR-138-5p	Fbln5	23876	ENSMUSG00000021186	1	0	0	0	0	0	0	1	0	0	0	0	2	0	2
MIMAT0000150	mmu-miR-138-5p	Fgf10	14165	ENSMUSG00000021732	1	0	0	1	0	0	0	0	0	0	0	0	2	0	2
MIMAT0000150	mmu-miR-138-5p	Fmo2	55990	ENSMUSG00000040170	1	0	0	1	0	0	0	0	0	0	0	0	2	0	2
MIMAT0000150	mmu-miR-138-5p	Galnt16	108760	ENSMUSG00000021130	0	1	0	0	0	0	0	1	0	0	0	0	2	0	2
MIMAT0000150	mmu-miR-138-5p	Gja5	14613	ENSMUSG00000057123	1	0	0	0	0	0	0	1	0	0	0	0	2	0	2
MIMAT0000150	mmu-miR-138-5p	Grm1	14816	ENSMUSG00000019828	0	1	0	0	0	0	2	0	0	0	0	0	2	0	2
MIMAT0000150	mmu-miR-138-5p	Igf2bp1	140486	ENSMUSG00000013415	0	1	0	0	0	0	2	0	0	0	0	0	2	0	2
MIMAT0000150	mmu-miR-138-5p	Kcnj3	16519	ENSMUSG00000026824	1	0	0	1	0	0	0	0	0	0	0	0	2	0	2
MIMAT0000150	mmu-miR-138-5p	Klf12	16597	ENSMUSG00000072294	0	0	0	0	0	1	2	0	0	0	0	0	2	0	2
MIMAT0000150	mmu-miR-138-5p	Lrrc36	270091	ENSMUSG00000054320	0	0	1	1	0	0	0	0	0	0	0	0	2	0	2
MIMAT0000150	mmu-miR-138-5p	Lrrc48	74665	ENSMUSG00000056598	1	0	1	0	0	0	0	0	0	0	0	0	2	0	2
MIMAT0000150	mmu-miR-138-5p	Nlgn2	216856	ENSMUSG00000051790	1	1	0	0	0	0	0	0	0	0	0	0	2	0	2
MIMAT0000150	mmu-miR-138-5p	Pcnx	54604	ENSMUSG00000021140	1	0	0	0	0	0	1	0	0	0	0	0	2	0	2
MIMAT0000150	mmu-miR-138-5p	Peli3	240518	ENSMUSG00000024901	1	1	0	0	0	0	0	0	0	0	0	0	2	0	2
MIMAT0000150	mmu-miR-138-5p	Ppm1l	242083	ENSMUSG00000027784	1	0	0	0	0	0	0	1	0	0	0	0	2	0	2
MIMAT0000150	mmu-miR-138-5p	Rp1	19888	ENSMUSG00000025900	0	0	1	0	1	0	0	0	0	0	0	0	2	0	2
MIMAT0000150	mmu-miR-138-5p	Runx1t1	12395	ENSMUSG00000006586	0	0	0	0	0	1	2	0	0	0	0	0	2	0	2
MIMAT0000150	mmu-miR-138-5p	Satb1	20230	ENSMUSG00000023927	1	1	0	0	0	0	0	0	0	0	0	0	2	0	2
MIMAT0000150	mmu-miR-138-5p	Scn2a1	110876	ENSMUSG00000075318	0	1	0	0	0	0	1	0	0	0	0	0	2	0	2
MIMAT0000150	mmu-miR-138-5p	Scn3a	20269	ENSMUSG00000057182	0	1	0	0	0	0	1	0	0	0	0	0	2	0	2
MIMAT0000150	mmu-miR-138-5p	Scnn1g	20278	ENSMUSG00000000216	1	0	0	0	1	0	0	0	0	0	0	0	2	0	2
MIMAT0000150	mmu-miR-138-5p	Sh2b3	16923	ENSMUSG00000042594	1	0	0	0	0	0	0	1	0	0	0	0	2	0	2
MIMAT0000150	mmu-miR-138-5p	Sh3kbp1	58194	ENSMUSG00000040990	0	1	0	0	0	0	1	0	0	0	0	0	2	0	2
MIMAT0000150	mmu-miR-138-5p	Timp3	21859	ENSMUSG00000020044	1	0	0	0	0	0	1	0	0	0	0	0	2	0	2
MIMAT0000150	mmu-miR-138-5p	Tnfrsf19	29820	ENSMUSG00000060548	1	1	0	0	0	0	0	0	0	0	0	0	2	0	2
MIMAT0000150	mmu-miR-138-5p	Tnik	665113	ENSMUSG00000027692	0	1	0	1	0	0	0	0	0	0	0	0	2	0	2
MIMAT0000153	mmu-miR-141-3p	Adrb1	11554	ENSMUSG00000035283	1	1	0	0	0	0	0	0	0	0	0	0	2	0	2
MIMAT0000153	mmu-miR-141-3p	Ank2	109676	ENSMUSG00000032826	1	1	0	0	0	0	0	0	0	0	0	0	2	0	2
MIMAT0000153	mmu-miR-141-3p	Ankrd33b	67434	ENSMUSG00000022237	0	1	0	0	1	0	0	0	0	0	0	0	2	0	2
MIMAT0000153	mmu-miR-141-3p	Ankrd44	329154	ENSMUSG00000052331	1	2	0	0	0	0	0	0	0	0	0	0	2	0	2
MIMAT0000153	mmu-miR-141-3p	Ankrd50	99696	ENSMUSG00000044864	1	1	0	0	0	0	0	0	0	0	0	0	2	0	2
MIMAT0000153	mmu-miR-141-3p	Arhgap23	58996	ENSMUSG00000049807	1	1	0	0	0	0	0	0	0	0	0	0	2	0	2
MIMAT0000153	mmu-miR-141-3p	Atp8a2	50769	ENSMUSG00000021983	0	0	1	1	0	0	0	0	0	0	0	0	2	0	2
MIMAT0000153	mmu-miR-141-3p	Cacna2d1	12293	ENSMUSG00000040118	1	1	0	0	0	0	0	0	0	0	0	0	2	0	2
MIMAT0000153	mmu-miR-141-3p	Cacnb4	12298	ENSMUSG00000017412	1	0	0	0	0	0	1	0	0	0	0	0	2	0	2
MIMAT0000153	mmu-miR-141-3p	Calcrl	54598	ENSMUSG00000059588	1	0	0	1	0	0	0	0	0	0	0	0	2	0	2
MIMAT0000153	mmu-miR-141-3p	Cdk6	12571	ENSMUSG00000040274	1	1	0	0	0	0	0	0	0	0	0	0	2	0	2
MIMAT0000153	mmu-miR-141-3p	Cnr1	12801	ENSMUSG00000044288	0	2	0	0	1	0	0	0	0	0	0	0	2	0	2
MIMAT0000153	mmu-miR-141-3p	Crim1	50766	ENSMUSG00000024074	1	1	0	0	0	0	0	0	0	0	0	0	2	0	2
MIMAT0000153	mmu-miR-141-3p	Cxcl12	20315	ENSMUSG00000061353	1	2	0	0	0	0	0	0	0	0	0	0	2	0	2
MIMAT0000153	mmu-miR-141-3p	Cyp26b1	232174	ENSMUSG00000063415	1	1	0	0	0	0	0	0	0	0	0	0	2	0	2
MIMAT0000153	mmu-miR-141-3p	Cyth3	19159	ENSMUSG00000018001	1	0	0	1	0	0	0	0	0	0	0	0	2	0	2
MIMAT0000153	mmu-miR-141-3p	Dcaf12l1	245404	ENSMUSG00000045284	1	0	0	2	0	0	0	0	0	0	0	0	2	0	2
MIMAT0000153	mmu-miR-141-3p	Fam227a	75729	ENSMUSG00000042564	0	0	0	0	1	0	0	0	0	1	0	0	1	1	2
MIMAT0000153	mmu-miR-141-3p	Faxc	76132	ENSMUSG00000028246	0	1	0	0	0	0	0	1	0	0	0	0	2	0	2
MIMAT0000153	mmu-miR-141-3p	Frmd4a	209630	ENSMUSG00000026657	1	1	0	0	0	0	0	0	0	0	0	0	2	0	2
MIMAT0000153	mmu-miR-141-3p	Fry	320365	ENSMUSG00000056602	1	1	0	0	0	0	0	0	0	0	0	0	2	0	2
MIMAT0000153	mmu-miR-141-3p	Gabra4	14397	ENSMUSG00000029211	1	0	0	1	0	0	0	0	0	0	0	0	2	0	2
MIMAT0000153	mmu-miR-141-3p	Gbp7	229900	ENSMUSG00000040253	1	1	0	0	0	0	0	0	0	0	0	0	2	0	2
MIMAT0000153	mmu-miR-141-3p	Gria3	53623	ENSMUSG00000001986	1	1	0	0	0	0	0	0	0	0	0	0	2	0	2
MIMAT0000153	mmu-miR-141-3p	Grin3a	242443	ENSMUSG00000039579	1	0	1	0	0	0	0	0	0	0	0	0	2	0	2
MIMAT0000153	mmu-miR-141-3p	Gucy1a3	60596	ENSMUSG00000033910	1	0	0	0	1	0	0	0	0	0	0	0	2	0	2
MIMAT0000153	mmu-miR-141-3p	Ifrd1	15982	ENSMUSG00000001627	1	0	0	0	0	0	0	1	0	0	0	0	2	0	2
MIMAT0000153	mmu-miR-141-3p	Igdcc4	56741	ENSMUSG00000032816	1	1	0	0	0	0	0	0	0	0	0	0	2	0	2
MIMAT0000153	mmu-miR-141-3p	Igf2bp2	319765	ENSMUSG00000033581	1	1	0	0	0	0	0	0	0	0	0	0	2	0	2
MIMAT0000153	mmu-miR-141-3p	Lmod3	320502	ENSMUSG00000044086	1	1	0	0	0	0	0	0	0	0	0	0	2	0	2
MIMAT0000153	mmu-miR-141-3p	Lpar1	14745	ENSMUSG00000038668	1	0	0	2	0	0	0	0	0	0	0	0	2	0	2
MIMAT0000153	mmu-miR-141-3p	Lsamp	268890	ENSMUSG00000061080	1	0	0	1	0	0	0	0	0	0	0	0	2	0	2
MIMAT0000153	mmu-miR-141-3p	Map2	17756	ENSMUSG00000015222	1	1	0	0	0	0	0	0	0	0	0	0	2	0	2
MIMAT0000153	mmu-miR-141-3p	Me3	109264	ENSMUSG00000030621	1	0	0	0	0	0	0	1	0	0	0	0	2	0	2
MIMAT0000153	mmu-miR-141-3p	Meis2	17536	ENSMUSG00000027210	1	1	0	0	0	0	0	0	0	0	0	0	2	0	2
MIMAT0000153	mmu-miR-141-3p	Pdgfra	18595	ENSMUSG00000029231	1	0	0	0	1	0	0	0	0	0	0	0	2	0	2
MIMAT0000153	mmu-miR-141-3p	Plekhf1	72287	ENSMUSG00000074170	1	1	0	0	0	0	0	0	0	0	0	0	2	0	2
MIMAT0000153	mmu-miR-141-3p	Plp1	18823	ENSMUSG00000031425	1	0	0	0	0	0	1	0	0	0	0	0	2	0	2
MIMAT0000153	mmu-miR-141-3p	Plxnc1	54712	ENSMUSG00000074785	1	1	0	0	0	0	0	0	0	0	0	0	2	0	2
MIMAT0000153	mmu-miR-141-3p	Ppm1l	242083	ENSMUSG00000027784	1	0	0	0	1	0	0	0	0	0	0	0	2	0	2
MIMAT0000153	mmu-miR-141-3p	Prdm5	70779	ENSMUSG00000029913	1	0	1	0	0	0	0	0	0	0	0	0	2	0	2
MIMAT0000153	mmu-miR-141-3p	Prickle1	106042	ENSMUSG00000036158	0	1	0	1	0	0	0	0	0	0	0	0	2	0	2
MIMAT0000153	mmu-miR-141-3p	Prkce	18754	ENSMUSG00000045038	1	1	0	0	0	0	0	0	0	0	0	0	2	0	2
MIMAT0000153	mmu-miR-141-3p	Prtg	235472	ENSMUSG00000036030	1	2	0	0	0	0	0	0	0	0	0	0	2	0	2
MIMAT0000153	mmu-miR-141-3p	Ralgps2	78255	ENSMUSG00000026594	1	1	0	0	0	0	0	0	0	0	0	0	2	0	2
MIMAT0000153	mmu-miR-141-3p	Rbms3	207181	ENSMUSG00000039607	1	1	0	0	0	0	0	0	0	0	0	0	2	0	2
MIMAT0000153	mmu-miR-141-3p	Rhpn2	52428	ENSMUSG00000030494	1	0	0	0	0	0	0	1	0	0	0	0	2	0	2
MIMAT0000153	mmu-miR-141-3p	Rnf165	225743	ENSMUSG00000025427	1	1	0	0	0	0	0	0	0	0	0	0	2	0	2
MIMAT0000153	mmu-miR-141-3p	Schip1	100505386	ENSMUSG00000027777	1	1	0	0	0	0	0	0	0	0	0	0	2	0	2
MIMAT0000153	mmu-miR-141-3p	Sema3d	108151	ENSMUSG00000040254	1	0	0	0	1	0	0	0	0	0	0	0	2	0	2
MIMAT0000153	mmu-miR-141-3p	Sema6a	20358	ENSMUSG00000019647	1	2	0	0	0	0	0	0	0	0	0	0	2	0	2
MIMAT0000153	mmu-miR-141-3p	Sepp1	20363	ENSMUSG00000064373	0	1	0	1	0	0	0	0	0	0	0	0	2	0	2
MIMAT0000153	mmu-miR-141-3p	Six1	20471	ENSMUSG00000051367	1	1	0	0	0	0	0	0	0	0	0	0	2	0	2
MIMAT0000153	mmu-miR-141-3p	Slc14a1	108052	ENSMUSG00000059336	1	1	0	0	0	0	0	0	0	0	0	0	2	0	2
MIMAT0000153	mmu-miR-141-3p	Snap91	20616	ENSMUSG00000033419	0	1	0	2	0	0	0	0	0	0	0	0	2	0	2
MIMAT0000153	mmu-miR-141-3p	Sox17	20671	ENSMUSG00000025902	1	1	0	0	0	0	0	0	0	0	0	0	2	0	2
MIMAT0000153	mmu-miR-141-3p	Sox6	20679	ENSMUSG00000051910	1	1	0	0	0	0	0	0	0	0	0	0	2	0	2
MIMAT0000153	mmu-miR-141-3p	Spag6	50525	ENSMUSG00000022783	1	1	0	0	0	0	0	0	0	0	0	0	2	0	2
MIMAT0000153	mmu-miR-141-3p	Spin4	270624	ENSMUSG00000071722	1	0	0	1	0	0	0	0	0	0	0	0	2	0	2
MIMAT0000153	mmu-miR-141-3p	Sptbn1	20742	ENSMUSG00000020315	1	1	0	0	0	0	0	0	0	0	0	0	2	0	2
MIMAT0000153	mmu-miR-141-3p	Stxbp1	20910	ENSMUSG00000026797	0	1	0	2	0	0	0	0	0	0	0	0	2	0	2
MIMAT0000153	mmu-miR-141-3p	Synm	233335	ENSMUSG00000030554	1	0	0	2	0	0	0	0	0	0	0	0	2	0	2
MIMAT0000153	mmu-miR-141-3p	Tbx4	21387	ENSMUSG00000000094	1	0	0	0	0	0	0	1	0	0	0	0	2	0	2
MIMAT0000153	mmu-miR-141-3p	Tet1	52463	ENSMUSG00000047146	1	1	0	0	0	0	0	0	0	0	0	0	2	0	2
MIMAT0000153	mmu-miR-141-3p	Tm4sf1	17112	ENSMUSG00000027800	1	0	0	1	0	0	0	0	0	0	0	0	2	0	2
MIMAT0000153	mmu-miR-141-3p	Tmtc1	387314	ENSMUSG00000030306	1	1	0	0	0	0	0	0	0	0	0	0	2	0	2
MIMAT0000153	mmu-miR-141-3p	Tnik	665113	ENSMUSG00000027692	1	1	0	0	0	0	0	0	0	0	0	0	2	0	2
MIMAT0000153	mmu-miR-141-3p	Tns1	21961	ENSMUSG00000055322	1	1	0	0	0	0	0	0	0	0	0	0	2	0	2
MIMAT0000153	mmu-miR-141-3p	Tspan4	64540	ENSMUSG00000025511	0	0	1	0	0	0	0	1	0	0	0	0	2	0	2
MIMAT0000153	mmu-miR-141-3p	Ttc25	74407	ENSMUSG00000006784	1	0	1	0	0	0	0	0	0	0	0	0	2	0	2
MIMAT0000153	mmu-miR-141-3p	Unc5c	22253	ENSMUSG00000059921	1	1	0	0	0	0	0	0	0	0	0	0	2	0	2
MIMAT0000153	mmu-miR-141-3p	Upk3b	100647	ENSMUSG00000042985	1	1	0	0	0	0	0	0	0	0	0	0	2	0	2
MIMAT0000153	mmu-miR-141-3p	Zfp37	22696	ENSMUSG00000028389	1	0	0	1	0	0	0	0	0	0	0	0	2	0	2
MIMAT0000153	mmu-miR-141-3p	Zfp462	242466	ENSMUSG00000060206	1	2	0	0	0	0	0	0	0	0	0	0	2	0	2
MIMAT0000153	mmu-miR-141-3p	Zmynd12	332934	ENSMUSG00000070806	0	0	2	1	0	0	0	0	0	0	0	0	2	0	2
MIMAT0000217	mmu-miR-188-5p	Akap2	11641	ENSMUSG00000038729	0	0	0	0	0	0	2	1	0	0	0	0	2	0	2
MIMAT0000217	mmu-miR-188-5p	Casc4	319996	ENSMUSG00000060227	0	0	0	2	0	0	1	0	0	0	0	0	2	0	2
MIMAT0000217	mmu-miR-188-5p	Cep97	74201	ENSMUSG00000022604	1	0	0	1	0	0	0	0	0	0	0	0	2	0	2
MIMAT0000217	mmu-miR-188-5p	Cxxc4	319478	ENSMUSG00000044365	1	0	0	0	0	0	1	0	0	0	0	0	2	0	2
MIMAT0000217	mmu-miR-188-5p	Efnb2	13642	ENSMUSG00000001300	1	0	0	1	0	0	0	0	0	0	0	0	2	0	2
MIMAT0000217	mmu-miR-188-5p	Fam178b	381337	ENSMUSG00000046337	1	0	1	0	0	0	0	0	0	0	0	0	2	0	2
MIMAT0000217	mmu-miR-188-5p	Frmd5	228564	ENSMUSG00000027238	0	0	0	2	0	0	0	1	0	0	0	0	2	0	2
MIMAT0000217	mmu-miR-188-5p	Hoxd8	15437	ENSMUSG00000027102	0	0	1	1	0	0	0	0	0	0	0	0	2	0	2
MIMAT0000217	mmu-miR-188-5p	Nuak1	77976	ENSMUSG00000020032	1	0	0	0	0	0	1	0	0	0	0	0	2	0	2
MIMAT0000217	mmu-miR-188-5p	Otc	18416	ENSMUSG00000031173	0	0	0	1	0	0	1	0	0	0	0	0	2	0	2
MIMAT0000217	mmu-miR-188-5p	Rnf144a	108089	ENSMUSG00000020642	1	0	0	0	1	0	0	0	0	0	0	0	2	0	2
MIMAT0000217	mmu-miR-188-5p	Rras2	66922	ENSMUSG00000055723	1	0	0	0	1	0	0	0	0	0	0	0	2	0	2
MIMAT0000217	mmu-miR-188-5p	Rspo3	72780	ENSMUSG00000019880	0	0	0	2	0	0	0	2	0	0	0	0	2	0	2
MIMAT0000217	mmu-miR-188-5p	Slc22a3	20519	ENSMUSG00000023828	1	0	0	0	0	0	0	1	0	0	0	0	2	0	2
MIMAT0000217	mmu-miR-188-5p	Zfhx4	80892	ENSMUSG00000025255	1	0	0	1	0	0	0	0	0	0	0	0	2	0	2
MIMAT0000217	mmu-miR-188-5p	Zfp641	239652	ENSMUSG00000022987	1	0	0	0	0	0	1	0	0	0	0	0	2	0	2
MIMAT0000233	mmu-miR-200b-3p	Adamts3	330119	ENSMUSG00000043635	1	1	0	0	0	0	0	0	0	0	0	0	2	0	2
MIMAT0000233	mmu-miR-200b-3p	Aff3	16764	ENSMUSG00000037138	1	1	0	0	0	0	0	0	0	0	0	0	2	0	2
MIMAT0000233	mmu-miR-200b-3p	Agap1	347722	ENSMUSG00000055013	1	1	0	0	0	0	0	0	0	0	0	0	2	0	2
MIMAT0000233	mmu-miR-200b-3p	Akt3	23797	ENSMUSG00000019699	1	1	0	0	0	0	0	0	0	0	0	0	2	0	2
MIMAT0000233	mmu-miR-200b-3p	Ap1s2	108012	ENSMUSG00000031367	0	0	0	1	0	0	0	1	0	0	0	0	2	0	2
MIMAT0000233	mmu-miR-200b-3p	Arl2bp	107566	ENSMUSG00000031776	1	1	0	0	0	0	0	0	0	0	0	0	2	0	2
MIMAT0000233	mmu-miR-200b-3p	Asap1	13196	ENSMUSG00000022377	1	2	0	0	0	0	0	0	0	0	0	0	2	0	2
MIMAT0000233	mmu-miR-200b-3p	B3galt1	26877	ENSMUSG00000034780	1	1	0	0	0	0	0	0	0	0	0	0	2	0	2
MIMAT0000233	mmu-miR-200b-3p	Cacna2d1	12293	ENSMUSG00000040118	0	1	0	0	0	0	1	0	0	0	0	0	2	0	2
MIMAT0000233	mmu-miR-200b-3p	Cacnb2	12296	ENSMUSG00000057914	1	1	0	0	0	0	0	0	0	0	0	0	2	0	2
MIMAT0000233	mmu-miR-200b-3p	Ccdc85a	216613	ENSMUSG00000032878	1	1	0	0	0	0	0	0	0	0	0	0	2	0	2
MIMAT0000233	mmu-miR-200b-3p	Cetn4	207175	ENSMUSG00000045031	1	2	0	0	0	0	0	0	0	0	0	0	2	0	2
MIMAT0000233	mmu-miR-200b-3p	Chst2	54371	ENSMUSG00000033350	1	1	0	0	0	0	0	0	0	0	0	0	2	0	2
MIMAT0000233	mmu-miR-200b-3p	Clic4	29876	ENSMUSG00000037242	1	1	0	0	0	0	0	0	0	0	0	0	2	0	2
MIMAT0000233	mmu-miR-200b-3p	Cntfr	12804	ENSMUSG00000028444	1	1	0	0	0	0	0	0	0	0	0	0	2	0	2
MIMAT0000233	mmu-miR-200b-3p	Cntn4	269784	ENSMUSG00000064293	0	1	0	1	0	0	0	0	0	0	0	0	2	0	2
MIMAT0000233	mmu-miR-200b-3p	Col4a3	12828	ENSMUSG00000079465	1	1	0	0	0	0	0	0	0	0	0	0	2	0	2
MIMAT0000233	mmu-miR-200b-3p	Dtna	13527	ENSMUSG00000024302	1	1	0	0	0	0	0	0	0	0	0	0	2	0	2
MIMAT0000233	mmu-miR-200b-3p	Ets1	23871	ENSMUSG00000032035	1	2	0	0	0	0	0	0	0	0	0	0	2	0	2
MIMAT0000233	mmu-miR-200b-3p	Fam107b	66540	ENSMUSG00000026655	1	2	0	0	0	0	0	0	0	0	0	0	2	0	2
MIMAT0000233	mmu-miR-200b-3p	Fermt2	218952	ENSMUSG00000037712	1	1	0	0	0	0	0	0	0	0	0	0	2	0	2
MIMAT0000233	mmu-miR-200b-3p	Fgf10	14165	ENSMUSG00000021732	0	1	0	1	0	0	0	0	0	0	0	0	2	0	2
MIMAT0000233	mmu-miR-200b-3p	Fign	60344	ENSMUSG00000075324	1	1	0	0	0	0	0	0	0	0	0	0	2	0	2
MIMAT0000233	mmu-miR-200b-3p	Fmnl2	71409	ENSMUSG00000036053	1	1	0	0	0	0	0	0	0	0	0	0	2	0	2
MIMAT0000233	mmu-miR-200b-3p	Frmd4a	209630	ENSMUSG00000026657	1	1	0	0	0	0	0	0	0	0	0	0	2	0	2
MIMAT0000233	mmu-miR-200b-3p	Frmd6	319710	ENSMUSG00000048285	1	1	0	0	0	0	0	0	0	0	0	0	2	0	2
MIMAT0000233	mmu-miR-200b-3p	Gata2	14461	ENSMUSG00000015053	1	1	0	0	0	0	0	0	0	0	0	0	2	0	2
MIMAT0000233	mmu-miR-200b-3p	Gpc6	23888	ENSMUSG00000058571	1	1	0	0	0	0	0	0	0	0	0	0	2	0	2
MIMAT0000233	mmu-miR-200b-3p	H60c	670558	ENSMUSG00000091618	1	0	0	1	0	0	0	0	0	0	0	0	2	0	2
MIMAT0000233	mmu-miR-200b-3p	Hecw2	329152	ENSMUSG00000042807	1	2	0	0	0	0	0	0	0	0	0	0	2	0	2
MIMAT0000233	mmu-miR-200b-3p	Iqsec1	232227	ENSMUSG00000034312	1	1	0	0	0	0	0	0	0	0	0	0	2	0	2
MIMAT0000233	mmu-miR-200b-3p	Kcna1	16485	ENSMUSG00000047976	1	1	0	0	0	0	0	0	0	0	0	0	2	0	2
MIMAT0000233	mmu-miR-200b-3p	Kcnq4	60613	ENSMUSG00000028631	1	1	0	0	0	0	0	0	0	0	0	0	2	0	2
MIMAT0000233	mmu-miR-200b-3p	Kdr	16542	ENSMUSG00000062960	1	1	0	0	0	0	0	0	0	0	0	0	2	0	2
MIMAT0000233	mmu-miR-200b-3p	Klf4	16600	ENSMUSG00000003032	1	1	0	0	0	0	0	0	0	0	0	0	2	0	2
MIMAT0000233	mmu-miR-200b-3p	Lrp4	228357	ENSMUSG00000027253	0	1	0	0	1	0	0	0	0	0	0	0	2	0	2
MIMAT0000233	mmu-miR-200b-3p	Mtss1l	244654	ENSMUSG00000033763	1	1	0	0	0	0	0	0	0	0	0	0	2	0	2
MIMAT0000233	mmu-miR-200b-3p	Myzap	102371	ENSMUSG00000041361	1	1	0	0	0	0	0	0	0	0	0	0	2	0	2
MIMAT0000233	mmu-miR-200b-3p	Nova2	384569	ENSMUSG00000030411	1	2	0	0	0	0	0	0	0	0	0	0	2	0	2
MIMAT0000233	mmu-miR-200b-3p	Nr2f2	11819	ENSMUSG00000030551	1	1	0	0	0	0	0	0	0	0	0	0	2	0	2
MIMAT0000233	mmu-miR-200b-3p	Nuak1	77976	ENSMUSG00000020032	1	1	0	0	0	0	0	0	0	0	0	0	2	0	2
MIMAT0000233	mmu-miR-200b-3p	Osr1	23967	ENSMUSG00000048387	1	1	0	0	0	0	0	0	0	0	0	0	2	0	2
MIMAT0000233	mmu-miR-200b-3p	Pak3	18481	ENSMUSG00000031284	1	1	0	0	0	0	0	0	0	0	0	0	2	0	2
MIMAT0000233	mmu-miR-200b-3p	Pcnx	54604	ENSMUSG00000021140	1	1	0	0	0	0	0	0	0	0	0	0	2	0	2
MIMAT0000233	mmu-miR-200b-3p	Pcsk5	18552	ENSMUSG00000024713	1	1	0	0	0	0	0	0	0	0	0	0	2	0	2
MIMAT0000233	mmu-miR-200b-3p	Pgrmc1	53328	ENSMUSG00000006373	1	1	0	0	0	0	0	0	0	0	0	0	2	0	2
MIMAT0000233	mmu-miR-200b-3p	Phf11a	219131	ENSMUSG00000044703	1	0	1	0	0	0	0	0	0	0	0	0	2	0	2
MIMAT0000233	mmu-miR-200b-3p	Pkia	18767	ENSMUSG00000027499	1	1	0	0	0	0	0	0	0	0	0	0	2	0	2
MIMAT0000233	mmu-miR-200b-3p	Ppp2r2c	269643	ENSMUSG00000029120	1	1	0	0	0	0	0	0	0	0	0	0	2	0	2
MIMAT0000233	mmu-miR-200b-3p	Reep1	52250	ENSMUSG00000052852	1	2	0	0	0	0	0	0	0	0	0	0	2	0	2
MIMAT0000233	mmu-miR-200b-3p	Rgl1	19731	ENSMUSG00000026482	1	1	0	0	0	0	0	0	0	0	0	0	2	0	2
MIMAT0000233	mmu-miR-200b-3p	Ror2	26564	ENSMUSG00000021464	1	0	0	1	0	0	0	0	0	0	0	0	2	0	2
MIMAT0000233	mmu-miR-200b-3p	Rras2	66922	ENSMUSG00000055723	1	1	0	0	0	0	0	0	0	0	0	0	2	0	2
MIMAT0000233	mmu-miR-200b-3p	Rusc2	100213	ENSMUSG00000035969	0	2	0	2	0	0	0	0	0	0	0	0	2	0	2
MIMAT0000233	mmu-miR-200b-3p	Sash1	70097	ENSMUSG00000015305	1	1	0	0	0	0	0	0	0	0	0	0	2	0	2
MIMAT0000233	mmu-miR-200b-3p	Schip1	100505386	ENSMUSG00000027777	1	1	0	0	0	0	0	0	0	0	0	0	2	0	2
MIMAT0000233	mmu-miR-200b-3p	Scn2a1	110876	ENSMUSG00000075318	1	2	0	0	0	0	0	0	0	0	0	0	2	0	2
MIMAT0000233	mmu-miR-200b-3p	Scn3a	20269	ENSMUSG00000057182	0	1	0	0	0	0	1	0	0	0	0	0	2	0	2
MIMAT0000233	mmu-miR-200b-3p	Scn3b	235281	ENSMUSG00000049281	1	1	0	0	0	0	0	0	0	0	0	0	2	0	2
MIMAT0000233	mmu-miR-200b-3p	Scn5a	20271	ENSMUSG00000032511	1	2	0	0	0	0	0	0	0	0	0	0	2	0	2
MIMAT0000233	mmu-miR-200b-3p	Sdc2	15529	ENSMUSG00000022261	0	1	0	1	0	0	0	0	0	0	0	0	2	0	2
MIMAT0000233	mmu-miR-200b-3p	Serpinc1	11905	ENSMUSG00000026715	1	1	0	0	0	0	0	0	0	0	0	0	2	0	2
MIMAT0000233	mmu-miR-200b-3p	Sh3pxd2a	14218	ENSMUSG00000053617	1	1	0	0	0	0	0	0	0	0	0	0	2	0	2
MIMAT0000233	mmu-miR-200b-3p	Six1	20471	ENSMUSG00000051367	0	1	0	1	0	0	0	0	0	0	0	0	2	0	2
MIMAT0000233	mmu-miR-200b-3p	Slc13a4	243755	ENSMUSG00000029843	1	0	0	1	0	0	0	0	0	0	0	0	2	0	2
MIMAT0000233	mmu-miR-200b-3p	Slc1a2	20511	ENSMUSG00000005089	1	3	0	0	0	0	0	0	0	0	0	0	2	0	2
MIMAT0000233	mmu-miR-200b-3p	Slco5a1	240726	ENSMUSG00000025938	1	1	0	0	0	0	0	0	0	0	0	0	2	0	2
MIMAT0000233	mmu-miR-200b-3p	Sptbn1	20742	ENSMUSG00000020315	0	1	0	1	0	0	0	0	0	0	0	0	2	0	2
MIMAT0000233	mmu-miR-200b-3p	Stap1	56792	ENSMUSG00000029254	0	0	1	1	0	0	0	0	0	0	0	0	2	0	2
MIMAT0000233	mmu-miR-200b-3p	Syt1	20979	ENSMUSG00000035864	0	1	0	1	0	0	0	0	0	0	0	0	2	0	2
MIMAT0000233	mmu-miR-200b-3p	Tbx5	21388	ENSMUSG00000018263	1	1	0	0	0	0	0	0	0	0	0	0	2	0	2
MIMAT0000233	mmu-miR-200b-3p	Tril	66873	ENSMUSG00000043496	0	1	0	0	0	0	1	0	0	0	0	0	2	0	2
MIMAT0000233	mmu-miR-200b-3p	Vegfc	22341	ENSMUSG00000031520	1	0	0	1	0	0	0	0	0	0	0	0	2	0	2
MIMAT0000233	mmu-miR-200b-3p	Wasf1	83767	ENSMUSG00000019831	1	1	0	0	0	0	0	0	0	0	0	0	2	0	2
MIMAT0000233	mmu-miR-200b-3p	Wasf3	245880	ENSMUSG00000029636	1	0	0	0	0	0	0	1	0	0	0	0	2	0	2
MIMAT0000233	mmu-miR-200b-3p	Zfhx4	80892	ENSMUSG00000025255	1	1	0	0	0	0	0	0	0	0	0	0	2	0	2
MIMAT0000376	mmu-miR-298-5p	AB124611	382062	ENSMUSG00000057191	1	0	1	0	0	0	0	0	0	0	0	0	2	0	2
MIMAT0000376	mmu-miR-298-5p	Adamts17	233332	ENSMUSG00000058145	1	0	0	0	1	0	0	0	0	0	0	0	2	0	2
MIMAT0000376	mmu-miR-298-5p	Alpk3	116904	ENSMUSG00000038763	1	0	0	0	0	1	0	0	0	0	0	0	2	0	2
MIMAT0000376	mmu-miR-298-5p	Amigo1	229715	ENSMUSG00000050947	1	0	0	0	0	0	1	0	0	0	0	0	2	0	2
MIMAT0000376	mmu-miR-298-5p	Amotl2	56332	ENSMUSG00000032531	1	0	0	0	1	0	0	0	0	0	0	0	2	0	2
MIMAT0000376	mmu-miR-298-5p	Apba1	319924	ENSMUSG00000024897	1	0	0	0	0	1	0	0	0	0	0	0	2	0	2
MIMAT0000376	mmu-miR-298-5p	Apc2	23805	ENSMUSG00000020135	1	0	1	0	0	0	0	0	0	0	0	0	2	0	2
MIMAT0000376	mmu-miR-298-5p	Arhgef9	236915	ENSMUSG00000025656	0	0	0	0	0	1	1	0	0	0	0	0	2	0	2
MIMAT0000376	mmu-miR-298-5p	Asap1	13196	ENSMUSG00000022377	0	0	0	1	0	0	2	0	0	0	0	0	2	0	2
MIMAT0000376	mmu-miR-298-5p	B3galt1	26877	ENSMUSG00000034780	1	0	0	0	0	0	1	0	0	0	0	0	2	0	2
MIMAT0000376	mmu-miR-298-5p	Cacna2d1	12293	ENSMUSG00000040118	1	0	0	0	0	0	3	0	0	0	0	0	2	0	2
MIMAT0000376	mmu-miR-298-5p	Cacna2d2	56808	ENSMUSG00000010066	0	0	0	0	0	0	1	0	0	1	0	0	1	1	2
MIMAT0000376	mmu-miR-298-5p	Camta1	100072	ENSMUSG00000014592	1	0	0	0	0	0	1	0	0	0	0	0	2	0	2
MIMAT0000376	mmu-miR-298-5p	Car7	12354	ENSMUSG00000031883	1	0	0	0	0	0	1	0	0	0	0	0	2	0	2
MIMAT0000376	mmu-miR-298-5p	Cd209b	69165	ENSMUSG00000065987	1	0	1	0	0	0	0	0	0	0	0	0	2	0	2
MIMAT0000376	mmu-miR-298-5p	Cdr2l	237988	ENSMUSG00000050910	0	0	0	0	0	0	1	0	0	2	0	0	1	1	2
MIMAT0000376	mmu-miR-298-5p	Ces1g	12623	ENSMUSG00000057074	0	0	1	0	0	0	0	0	0	1	0	0	1	1	2
MIMAT0000376	mmu-miR-298-5p	Ces2g	72361	ENSMUSG00000031877	1	0	0	0	1	0	0	0	0	0	0	0	2	0	2
MIMAT0000376	mmu-miR-298-5p	Daw1	71227	ENSMUSG00000053161	1	0	1	0	0	0	0	0	0	0	0	0	2	0	2
MIMAT0000376	mmu-miR-298-5p	Dlg2	23859	ENSMUSG00000052572	0	0	0	0	0	1	2	0	0	0	0	0	2	0	2
MIMAT0000376	mmu-miR-298-5p	Fam65b	193385	ENSMUSG00000036006	0	0	0	0	0	0	1	0	0	1	0	0	1	1	2
MIMAT0000376	mmu-miR-298-5p	Fbxl22	74165	ENSMUSG00000050503	0	0	0	0	0	1	1	0	0	0	0	0	2	0	2
MIMAT0000376	mmu-miR-298-5p	Flnc	68794	ENSMUSG00000068699	1	0	0	0	0	0	1	0	0	0	0	0	2	0	2
MIMAT0000376	mmu-miR-298-5p	Gkn3	68888	ENSMUSG00000030048	1	0	1	0	0	0	0	0	0	0	0	0	2	0	2
MIMAT0000376	mmu-miR-298-5p	Gpm6b	14758	ENSMUSG00000031342	0	0	0	0	0	1	2	0	0	0	0	0	2	0	2
MIMAT0000376	mmu-miR-298-5p	Gpr157	269604	ENSMUSG00000047875	1	0	0	0	0	0	0	0	0	2	0	0	1	1	2
MIMAT0000376	mmu-miR-298-5p	Grm1	14816	ENSMUSG00000019828	0	0	0	0	0	1	1	0	0	0	0	0	2	0	2
MIMAT0000376	mmu-miR-298-5p	Hoxa2	15399	ENSMUSG00000014704	0	0	1	0	0	0	1	0	0	0	0	0	2	0	2
MIMAT0000376	mmu-miR-298-5p	Hrh3	99296	ENSMUSG00000039059	1	0	0	0	1	0	0	0	0	0	0	0	2	0	2
MIMAT0000376	mmu-miR-298-5p	Ifitm10	320802	ENSMUSG00000045777	1	0	0	0	0	0	1	0	0	0	0	0	2	0	2
MIMAT0000376	mmu-miR-298-5p	Igf2bp1	140486	ENSMUSG00000013415	1	0	0	0	0	0	1	0	0	0	0	0	2	0	2
MIMAT0000376	mmu-miR-298-5p	Kcnc1	16502	ENSMUSG00000058975	1	0	0	0	0	0	2	0	0	0	0	0	2	0	2
MIMAT0000376	mmu-miR-298-5p	Klf12	16597	ENSMUSG00000072294	1	0	0	0	0	0	1	0	0	0	0	0	2	0	2
MIMAT0000376	mmu-miR-298-5p	Klrg1	50928	ENSMUSG00000030114	1	0	0	1	0	0	0	0	0	0	0	0	2	0	2
MIMAT0000376	mmu-miR-298-5p	Lat	16797	ENSMUSG00000030742	1	0	1	0	0	0	0	0	0	0	0	0	2	0	2
MIMAT0000376	mmu-miR-298-5p	Ldoc1l	223732	ENSMUSG00000055745	1	0	0	0	1	0	0	0	0	0	0	0	2	0	2
MIMAT0000376	mmu-miR-298-5p	Lhfpl4	269788	ENSMUSG00000042873	1	0	0	0	0	0	1	0	0	0	0	0	2	0	2
MIMAT0000376	mmu-miR-298-5p	Lrp3	435965	ENSMUSG00000001802	1	0	0	0	1	0	0	0	0	0	0	0	2	0	2
MIMAT0000376	mmu-miR-298-5p	Ltbp1	268977	ENSMUSG00000001870	1	0	0	0	0	0	1	0	0	0	0	0	2	0	2
MIMAT0000376	mmu-miR-298-5p	Map1a	17754	ENSMUSG00000027254	0	0	0	0	0	1	1	0	0	0	0	0	2	0	2
MIMAT0000376	mmu-miR-298-5p	Mustn1	66175	ENSMUSG00000042485	1	0	1	0	0	0	0	0	0	0	0	0	2	0	2
MIMAT0000376	mmu-miR-298-5p	Myh10	77579	ENSMUSG00000020900	0	0	0	0	0	1	1	0	0	0	0	0	2	0	2
MIMAT0000376	mmu-miR-298-5p	Nckap5l	380969	ENSMUSG00000023009	0	0	1	0	0	0	3	0	0	0	0	0	2	0	2
MIMAT0000376	mmu-miR-298-5p	Nmnat2	226518	ENSMUSG00000042751	1	0	0	0	0	0	1	0	0	0	0	0	2	0	2
MIMAT0000376	mmu-miR-298-5p	Nmrk2	69564	ENSMUSG00000004939	1	0	0	0	0	0	0	0	0	1	0	0	1	1	2
MIMAT0000376	mmu-miR-298-5p	Nrxn2	18190	ENSMUSG00000033768	1	0	0	0	0	0	2	0	0	0	0	0	2	0	2
MIMAT0000376	mmu-miR-298-5p	Nxn	18230	ENSMUSG00000020844	1	0	0	0	0	0	1	0	0	0	0	0	2	0	2
MIMAT0000376	mmu-miR-298-5p	Pappa2	23850	ENSMUSG00000073530	1	0	0	0	1	0	0	0	0	0	0	0	2	0	2
MIMAT0000376	mmu-miR-298-5p	Pdlim7	67399	ENSMUSG00000021493	1	0	0	0	0	0	1	0	0	0	0	0	2	0	2
MIMAT0000376	mmu-miR-298-5p	Peli3	240518	ENSMUSG00000024901	1	0	1	0	0	0	0	0	0	0	0	0	2	0	2
MIMAT0000376	mmu-miR-298-5p	Plg	18815	ENSMUSG00000059481	0	0	1	1	0	0	0	0	0	0	0	0	2	0	2
MIMAT0000376	mmu-miR-298-5p	Plp1	18823	ENSMUSG00000031425	1	0	0	0	0	0	1	0	0	0	0	0	2	0	2
MIMAT0000376	mmu-miR-298-5p	Plscr3	70310	ENSMUSG00000019461	1	0	0	0	1	0	0	0	0	0	0	0	2	0	2
MIMAT0000376	mmu-miR-298-5p	Ppp1r12b	329251	ENSMUSG00000073557	1	0	0	2	0	0	0	0	0	0	0	0	2	0	2
MIMAT0000376	mmu-miR-298-5p	Ppy	19064	ENSMUSG00000017316	0	0	0	2	1	0	0	0	0	0	0	0	2	0	2
MIMAT0000376	mmu-miR-298-5p	Prodh	19125	ENSMUSG00000003526	0	0	1	1	0	0	0	0	0	0	0	0	2	0	2
MIMAT0000376	mmu-miR-298-5p	Prx	19153	ENSMUSG00000053198	0	0	1	0	0	0	1	0	0	0	0	0	2	0	2
MIMAT0000376	mmu-miR-298-5p	Reep1	52250	ENSMUSG00000052852	1	0	0	0	0	0	1	0	0	0	0	0	2	0	2
MIMAT0000376	mmu-miR-298-5p	Reps2	194590	ENSMUSG00000040855	1	0	0	0	0	0	1	0	0	0	0	0	2	0	2
MIMAT0000376	mmu-miR-298-5p	Rgag4	331474	ENSMUSG00000049191	1	0	0	0	0	0	1	0	0	0	0	0	2	0	2
MIMAT0000376	mmu-miR-298-5p	Rinl	320435	ENSMUSG00000051735	1	0	0	0	1	0	0	0	0	0	0	0	2	0	2
MIMAT0000376	mmu-miR-298-5p	Rspo4	228770	ENSMUSG00000032852	1	0	0	0	1	0	0	0	0	0	0	0	2	0	2
MIMAT0000376	mmu-miR-298-5p	Scn2b	72821	ENSMUSG00000070304	1	0	0	0	0	0	0	0	0	1	0	0	1	1	2
MIMAT0000376	mmu-miR-298-5p	Spib	272382	ENSMUSG00000008193	0	0	0	0	0	0	1	0	0	1	0	0	1	1	2
MIMAT0000376	mmu-miR-298-5p	Spock2	94214	ENSMUSG00000058297	1	0	0	0	0	1	0	0	0	0	0	0	2	0	2
MIMAT0000376	mmu-miR-298-5p	St8sia2	20450	ENSMUSG00000025789	1	0	0	0	0	0	1	0	0	0	0	0	2	0	2
MIMAT0000376	mmu-miR-298-5p	Tcp11l1	320554	ENSMUSG00000027175	1	0	0	0	1	0	0	0	0	0	0	0	2	0	2
MIMAT0000376	mmu-miR-298-5p	Tet1	52463	ENSMUSG00000047146	1	0	0	0	0	1	0	0	0	0	0	0	2	0	2
MIMAT0000376	mmu-miR-298-5p	Tigd3	332359	ENSMUSG00000044390	0	0	1	0	0	0	0	0	0	1	0	0	1	1	2
MIMAT0000376	mmu-miR-298-5p	Tpcn1	252972	ENSMUSG00000032741	1	0	0	0	0	0	1	0	0	0	0	0	2	0	2
MIMAT0000376	mmu-miR-298-5p	Treml1	71326	ENSMUSG00000023993	1	0	1	0	0	0	0	0	0	0	0	0	2	0	2
MIMAT0000376	mmu-miR-298-5p	Wfikkn2	278507	ENSMUSG00000044177	1	0	1	0	0	0	0	0	0	0	0	0	2	0	2
MIMAT0000519	mmu-miR-200a-3p	Adrb1	11554	ENSMUSG00000035283	1	1	0	0	0	0	0	0	0	0	0	0	2	0	2
MIMAT0000519	mmu-miR-200a-3p	Angptl2	26360	ENSMUSG00000004105	1	0	1	0	0	0	0	0	0	0	0	0	2	0	2
MIMAT0000519	mmu-miR-200a-3p	Ank2	109676	ENSMUSG00000032826	1	1	0	0	0	0	0	0	0	0	0	0	2	0	2
MIMAT0000519	mmu-miR-200a-3p	Ankrd33b	67434	ENSMUSG00000022237	0	1	0	0	1	0	0	0	0	0	0	0	2	0	2
MIMAT0000519	mmu-miR-200a-3p	Ankrd44	329154	ENSMUSG00000052331	1	2	0	0	0	0	0	0	0	0	0	0	2	0	2
MIMAT0000519	mmu-miR-200a-3p	Ankrd50	99696	ENSMUSG00000044864	1	1	0	0	0	0	0	0	0	0	0	0	2	0	2
MIMAT0000519	mmu-miR-200a-3p	Arhgap23	58996	ENSMUSG00000049807	1	1	0	0	0	0	0	0	0	0	0	0	2	0	2
MIMAT0000519	mmu-miR-200a-3p	Arhgef3	71704	ENSMUSG00000021895	0	1	0	0	0	0	1	0	0	0	0	0	2	0	2
MIMAT0000519	mmu-miR-200a-3p	Atp8a2	50769	ENSMUSG00000021983	0	0	1	1	0	0	0	0	0	0	0	0	2	0	2
MIMAT0000519	mmu-miR-200a-3p	Cacna2d1	12293	ENSMUSG00000040118	1	1	0	0	0	0	0	0	0	0	0	0	2	0	2
MIMAT0000519	mmu-miR-200a-3p	Cacnb4	12298	ENSMUSG00000017412	1	0	0	0	0	0	1	0	0	0	0	0	2	0	2
MIMAT0000519	mmu-miR-200a-3p	Calcrl	54598	ENSMUSG00000059588	1	0	0	1	0	0	0	0	0	0	0	0	2	0	2
MIMAT0000519	mmu-miR-200a-3p	Cdk6	12571	ENSMUSG00000040274	1	1	0	0	0	0	0	0	0	0	0	0	2	0	2
MIMAT0000519	mmu-miR-200a-3p	Cnr1	12801	ENSMUSG00000044288	0	2	0	0	1	0	0	0	0	0	0	0	2	0	2
MIMAT0000519	mmu-miR-200a-3p	Crim1	50766	ENSMUSG00000024074	1	1	0	0	0	0	0	0	0	0	0	0	2	0	2
MIMAT0000519	mmu-miR-200a-3p	Cxcl12	20315	ENSMUSG00000061353	1	2	0	0	0	0	0	0	0	0	0	0	2	0	2
MIMAT0000519	mmu-miR-200a-3p	Cyp26b1	232174	ENSMUSG00000063415	1	1	0	0	0	0	0	0	0	0	0	0	2	0	2
MIMAT0000519	mmu-miR-200a-3p	Cyth3	19159	ENSMUSG00000018001	1	0	0	1	0	0	0	0	0	0	0	0	2	0	2
MIMAT0000519	mmu-miR-200a-3p	Dcaf12l1	245404	ENSMUSG00000045284	1	0	0	2	0	0	0	0	0	0	0	0	2	0	2
MIMAT0000519	mmu-miR-200a-3p	Dlc1	50768	ENSMUSG00000031523	1	2	0	0	0	0	0	0	0	0	0	0	2	0	2
MIMAT0000519	mmu-miR-200a-3p	Elmod1	270162	ENSMUSG00000041986	0	1	0	0	0	0	1	0	0	0	0	0	2	0	2
MIMAT0000519	mmu-miR-200a-3p	Fam227a	75729	ENSMUSG00000042564	0	0	0	0	1	0	0	0	0	1	0	0	1	1	2
MIMAT0000519	mmu-miR-200a-3p	Faxc	76132	ENSMUSG00000028246	0	1	0	0	0	0	0	1	0	0	0	0	2	0	2
MIMAT0000519	mmu-miR-200a-3p	Fez2	225020	ENSMUSG00000056121	0	0	1	0	0	0	1	0	0	0	0	0	2	0	2
MIMAT0000519	mmu-miR-200a-3p	Frmd4a	209630	ENSMUSG00000026657	1	1	0	0	0	0	0	0	0	0	0	0	2	0	2
MIMAT0000519	mmu-miR-200a-3p	Fry	320365	ENSMUSG00000056602	1	1	0	0	0	0	0	0	0	0	0	0	2	0	2
MIMAT0000519	mmu-miR-200a-3p	Gabra4	14397	ENSMUSG00000029211	1	0	0	1	0	0	0	0	0	0	0	0	2	0	2
MIMAT0000519	mmu-miR-200a-3p	Gbp7	229900	ENSMUSG00000040253	1	1	0	0	0	0	0	0	0	0	0	0	2	0	2
MIMAT0000519	mmu-miR-200a-3p	Gli2	14633	ENSMUSG00000048402	1	1	0	0	0	0	0	0	0	0	0	0	2	0	2
MIMAT0000519	mmu-miR-200a-3p	Gria3	53623	ENSMUSG00000001986	1	1	0	0	0	0	0	0	0	0	0	0	2	0	2
MIMAT0000519	mmu-miR-200a-3p	Gucy1a3	60596	ENSMUSG00000033910	1	0	0	0	1	0	0	0	0	0	0	0	2	0	2
MIMAT0000519	mmu-miR-200a-3p	Hmbox1	219150	ENSMUSG00000021972	0	0	1	1	0	0	0	0	0	0	0	0	2	0	2
MIMAT0000519	mmu-miR-200a-3p	Ifrd1	15982	ENSMUSG00000001627	1	0	0	0	0	0	0	1	0	0	0	0	2	0	2
MIMAT0000519	mmu-miR-200a-3p	Igdcc4	56741	ENSMUSG00000032816	1	1	0	0	0	0	0	0	0	0	0	0	2	0	2
MIMAT0000519	mmu-miR-200a-3p	Lmod3	320502	ENSMUSG00000044086	1	1	0	0	0	0	0	0	0	0	0	0	2	0	2
MIMAT0000519	mmu-miR-200a-3p	Lsamp	268890	ENSMUSG00000061080	1	0	0	1	0	0	0	0	0	0	0	0	2	0	2
MIMAT0000519	mmu-miR-200a-3p	Map2	17756	ENSMUSG00000015222	1	1	0	0	0	0	0	0	0	0	0	0	2	0	2
MIMAT0000519	mmu-miR-200a-3p	Me3	109264	ENSMUSG00000030621	1	0	0	0	0	0	0	1	0	0	0	0	2	0	2
MIMAT0000519	mmu-miR-200a-3p	Necab1	69352	ENSMUSG00000040536	1	1	0	0	0	0	0	0	0	0	0	0	2	0	2
MIMAT0000519	mmu-miR-200a-3p	Pdgfra	18595	ENSMUSG00000029231	1	0	0	0	1	0	0	0	0	0	0	0	2	0	2
MIMAT0000519	mmu-miR-200a-3p	Plekhf1	72287	ENSMUSG00000074170	1	1	0	0	0	0	0	0	0	0	0	0	2	0	2
MIMAT0000519	mmu-miR-200a-3p	Plxnc1	54712	ENSMUSG00000074785	1	1	0	0	0	0	0	0	0	0	0	0	2	0	2
MIMAT0000519	mmu-miR-200a-3p	Ppm1l	242083	ENSMUSG00000027784	1	0	0	0	1	0	0	0	0	0	0	0	2	0	2
MIMAT0000519	mmu-miR-200a-3p	Ppt2	54397	ENSMUSG00000015474	1	2	0	0	0	0	0	0	0	0	0	0	2	0	2
MIMAT0000519	mmu-miR-200a-3p	Prdm5	70779	ENSMUSG00000029913	1	0	1	0	0	0	0	0	0	0	0	0	2	0	2
MIMAT0000519	mmu-miR-200a-3p	Prickle1	106042	ENSMUSG00000036158	0	1	0	1	0	0	0	0	0	0	0	0	2	0	2
MIMAT0000519	mmu-miR-200a-3p	Prkce	18754	ENSMUSG00000045038	1	1	0	0	0	0	0	0	0	0	0	0	2	0	2
MIMAT0000519	mmu-miR-200a-3p	Ralgps2	78255	ENSMUSG00000026594	1	1	0	0	0	0	0	0	0	0	0	0	2	0	2
MIMAT0000519	mmu-miR-200a-3p	Rbms3	207181	ENSMUSG00000039607	1	1	0	0	0	0	0	0	0	0	0	0	2	0	2
MIMAT0000519	mmu-miR-200a-3p	Rgs17	56533	ENSMUSG00000019775	1	1	0	0	0	0	0	0	0	0	0	0	2	0	2
MIMAT0000519	mmu-miR-200a-3p	Rhpn2	52428	ENSMUSG00000030494	1	0	0	0	0	0	0	1	0	0	0	0	2	0	2
MIMAT0000519	mmu-miR-200a-3p	Rnf165	225743	ENSMUSG00000025427	1	1	0	0	0	0	0	0	0	0	0	0	2	0	2
MIMAT0000519	mmu-miR-200a-3p	Schip1	100505386	ENSMUSG00000027777	1	1	0	0	0	0	0	0	0	0	0	0	2	0	2
MIMAT0000519	mmu-miR-200a-3p	Scn3a	20269	ENSMUSG00000057182	0	0	1	1	0	0	0	0	0	0	0	0	2	0	2
MIMAT0000519	mmu-miR-200a-3p	Sema3d	108151	ENSMUSG00000040254	1	0	0	0	1	0	0	0	0	0	0	0	2	0	2
MIMAT0000519	mmu-miR-200a-3p	Sema6a	20358	ENSMUSG00000019647	1	2	0	0	0	0	0	0	0	0	0	0	2	0	2
MIMAT0000519	mmu-miR-200a-3p	Sepp1	20363	ENSMUSG00000064373	0	1	0	1	0	0	0	0	0	0	0	0	2	0	2
MIMAT0000519	mmu-miR-200a-3p	Six1	20471	ENSMUSG00000051367	1	1	0	0	0	0	0	0	0	0	0	0	2	0	2
MIMAT0000519	mmu-miR-200a-3p	Slc14a1	108052	ENSMUSG00000059336	1	1	0	0	0	0	0	0	0	0	0	0	2	0	2
MIMAT0000519	mmu-miR-200a-3p	Snap91	20616	ENSMUSG00000033419	0	1	0	2	0	0	0	0	0	0	0	0	2	0	2
MIMAT0000519	mmu-miR-200a-3p	Sox17	20671	ENSMUSG00000025902	1	1	0	0	0	0	0	0	0	0	0	0	2	0	2
MIMAT0000519	mmu-miR-200a-3p	Spag6	50525	ENSMUSG00000022783	1	1	0	0	0	0	0	0	0	0	0	0	2	0	2
MIMAT0000519	mmu-miR-200a-3p	Sptbn1	20742	ENSMUSG00000020315	1	1	0	0	0	0	0	0	0	0	0	0	2	0	2
MIMAT0000519	mmu-miR-200a-3p	Stxbp1	20910	ENSMUSG00000026797	0	1	0	2	0	0	0	0	0	0	0	0	2	0	2
MIMAT0000519	mmu-miR-200a-3p	Synm	233335	ENSMUSG00000030554	1	0	0	2	0	0	0	0	0	0	0	0	2	0	2
MIMAT0000519	mmu-miR-200a-3p	Tbx4	21387	ENSMUSG00000000094	1	0	0	0	0	0	0	1	0	0	0	0	2	0	2
MIMAT0000519	mmu-miR-200a-3p	Tet1	52463	ENSMUSG00000047146	1	1	0	0	0	0	0	0	0	0	0	0	2	0	2
MIMAT0000519	mmu-miR-200a-3p	Tm4sf1	17112	ENSMUSG00000027800	1	0	0	1	0	0	0	0	0	0	0	0	2	0	2
MIMAT0000519	mmu-miR-200a-3p	Tmtc1	387314	ENSMUSG00000030306	1	1	0	0	0	0	0	0	0	0	0	0	2	0	2
MIMAT0000519	mmu-miR-200a-3p	Tnik	665113	ENSMUSG00000027692	1	1	0	0	0	0	0	0	0	0	0	0	2	0	2
MIMAT0000519	mmu-miR-200a-3p	Tns1	21961	ENSMUSG00000055322	1	1	0	0	0	0	0	0	0	0	0	0	2	0	2
MIMAT0000519	mmu-miR-200a-3p	Ttc25	74407	ENSMUSG00000006784	1	0	1	0	0	0	0	0	0	0	0	0	2	0	2
MIMAT0000519	mmu-miR-200a-3p	Unc5c	22253	ENSMUSG00000059921	1	1	0	0	0	0	0	0	0	0	0	0	2	0	2
MIMAT0000519	mmu-miR-200a-3p	Upk3b	100647	ENSMUSG00000042985	1	1	0	0	0	0	0	0	0	0	0	0	2	0	2
MIMAT0000519	mmu-miR-200a-3p	Zfp37	22696	ENSMUSG00000028389	1	0	0	1	0	0	0	0	0	0	0	0	2	0	2
MIMAT0000519	mmu-miR-200a-3p	Zfp462	242466	ENSMUSG00000060206	1	2	0	0	0	0	0	0	0	0	0	0	2	0	2
MIMAT0000530	mmu-miR-21a-5p	Adgrg2	237175	ENSMUSG00000031298	0	0	0	0	1	0	0	2	0	0	0	0	2	0	2
MIMAT0000530	mmu-miR-21a-5p	Arhgap32	330914	ENSMUSG00000041444	0	1	0	0	0	0	0	1	0	0	0	0	2	0	2
MIMAT0000530	mmu-miR-21a-5p	Aspn	66695	ENSMUSG00000021388	1	0	1	0	0	0	0	0	0	0	0	0	2	0	2
MIMAT0000530	mmu-miR-21a-5p	Bcl11b	58208	ENSMUSG00000048251	1	1	0	0	0	0	0	0	0	0	0	0	2	0	2
MIMAT0000530	mmu-miR-21a-5p	Cpne4	74020	ENSMUSG00000032564	1	0	0	1	0	0	0	0	0	0	0	0	2	0	2
MIMAT0000530	mmu-miR-21a-5p	Dlgap1	224997	ENSMUSG00000003279	1	1	0	0	0	0	0	0	0	0	0	0	2	0	2
MIMAT0000530	mmu-miR-21a-5p	Dusp8	18218	ENSMUSG00000037887	1	0	0	0	0	0	0	1	0	0	0	0	2	0	2
MIMAT0000530	mmu-miR-21a-5p	Fa2h	338521	ENSMUSG00000033579	1	0	0	0	1	0	0	0	0	0	0	0	2	0	2
MIMAT0000530	mmu-miR-21a-5p	Fam107b	66540	ENSMUSG00000026655	1	1	0	0	0	0	0	0	0	0	0	0	2	0	2
MIMAT0000530	mmu-miR-21a-5p	Fgf18	14172	ENSMUSG00000057967	0	0	0	0	1	0	0	1	0	0	0	0	2	0	2
MIMAT0000530	mmu-miR-21a-5p	Jph1	57339	ENSMUSG00000042686	1	0	0	0	1	0	0	0	0	0	0	0	2	0	2
MIMAT0000530	mmu-miR-21a-5p	Msx1	17701	ENSMUSG00000048450	1	1	0	0	0	0	0	0	0	0	0	0	2	0	2
MIMAT0000530	mmu-miR-21a-5p	Pag1	94212	ENSMUSG00000027508	1	0	0	1	0	0	0	0	0	0	0	0	2	0	2
MIMAT0000530	mmu-miR-21a-5p	Pappa2	23850	ENSMUSG00000073530	1	1	0	0	0	0	0	0	0	0	0	0	2	0	2
MIMAT0000530	mmu-miR-21a-5p	Peg12	27412	ENSMUSG00000070526	1	0	0	1	0	0	0	0	0	0	0	0	2	0	2
MIMAT0000530	mmu-miR-21a-5p	Postn	50706	ENSMUSG00000027750	0	0	1	1	0	0	0	0	0	0	0	0	2	0	2
MIMAT0000530	mmu-miR-21a-5p	Ppp4r4	74521	ENSMUSG00000021209	1	0	0	1	0	0	0	0	0	0	0	0	2	0	2
MIMAT0000530	mmu-miR-21a-5p	Ralgps2	78255	ENSMUSG00000026594	1	1	0	0	0	0	0	0	0	0	0	0	2	0	2
MIMAT0000530	mmu-miR-21a-5p	Rspo3	72780	ENSMUSG00000019880	1	0	0	1	0	0	0	0	0	0	0	0	2	0	2
MIMAT0000530	mmu-miR-21a-5p	Sox6	20679	ENSMUSG00000051910	1	1	0	0	0	0	0	0	0	0	0	0	2	0	2
MIMAT0000530	mmu-miR-21a-5p	Sox7	20680	ENSMUSG00000063060	1	1	0	0	0	0	0	0	0	0	0	0	2	0	2
MIMAT0000530	mmu-miR-21a-5p	St6galnac3	20447	ENSMUSG00000052544	0	0	0	1	1	0	0	0	0	0	0	0	2	0	2
MIMAT0000530	mmu-miR-21a-5p	Svep1	64817	ENSMUSG00000028369	0	0	1	1	0	0	0	0	0	0	0	0	2	0	2
MIMAT0000530	mmu-miR-21a-5p	Tet1	52463	ENSMUSG00000047146	1	1	0	0	0	0	0	0	0	0	0	0	2	0	2
MIMAT0000530	mmu-miR-21a-5p	Tns1	21961	ENSMUSG00000055322	1	0	0	0	0	0	0	0	0	1	0	0	1	1	2
MIMAT0000538	mmu-miR-31-5p	1110034G24Rik	73747	ENSMUSG00000044991	1	0	1	0	0	0	0	0	0	0	0	0	2	0	2
MIMAT0000538	mmu-miR-31-5p	Abat	268860	ENSMUSG00000057880	1	0	0	1	0	0	0	0	0	0	0	0	2	0	2
MIMAT0000538	mmu-miR-31-5p	Acvrl1	11482	ENSMUSG00000000530	1	0	0	0	1	0	0	0	0	0	0	0	2	0	2
MIMAT0000538	mmu-miR-31-5p	Adamts10	224697	ENSMUSG00000024299	1	0	1	0	0	0	0	0	0	0	0	0	2	0	2
MIMAT0000538	mmu-miR-31-5p	Ahnak	66395	ENSMUSG00000069833	1	0	0	2	0	0	0	0	0	0	0	0	2	0	2
MIMAT0000538	mmu-miR-31-5p	Cxcl12	20315	ENSMUSG00000061353	0	0	0	1	0	0	0	1	0	0	0	0	2	0	2
MIMAT0000538	mmu-miR-31-5p	Dpysl5	65254	ENSMUSG00000029168	1	0	0	0	0	0	0	1	0	0	0	0	2	0	2
MIMAT0000538	mmu-miR-31-5p	Elovl4	83603	ENSMUSG00000032262	0	0	0	1	0	0	1	0	0	0	0	0	2	0	2
MIMAT0000538	mmu-miR-31-5p	Fa2h	338521	ENSMUSG00000033579	1	0	0	1	0	0	0	0	0	0	0	0	2	0	2
MIMAT0000538	mmu-miR-31-5p	Fam171b	241520	ENSMUSG00000048388	0	0	1	1	0	0	0	0	0	0	0	0	2	0	2
MIMAT0000538	mmu-miR-31-5p	Fgf10	14165	ENSMUSG00000021732	0	0	0	0	0	0	0	0	0	1	1	0	0	2	2
MIMAT0000538	mmu-miR-31-5p	Gdpd2	71584	ENSMUSG00000019359	1	0	1	0	0	0	0	0	0	0	0	0	2	0	2
MIMAT0000538	mmu-miR-31-5p	Git2	26431	ENSMUSG00000041890	1	0	0	0	0	0	1	0	0	0	0	0	2	0	2
MIMAT0000538	mmu-miR-31-5p	Grik3	14807	ENSMUSG00000001985	1	0	0	0	0	0	1	0	0	0	0	0	2	0	2
MIMAT0000538	mmu-miR-31-5p	Hoxc5	15424	ENSMUSG00000022485	1	0	0	1	0	0	0	0	0	0	0	0	2	0	2
MIMAT0000538	mmu-miR-31-5p	Itih5	209378	ENSMUSG00000025780	1	0	1	0	0	0	0	0	0	0	0	0	2	0	2
MIMAT0000538	mmu-miR-31-5p	Klf4	16600	ENSMUSG00000003032	1	0	0	0	0	0	1	0	0	0	0	0	2	0	2
MIMAT0000538	mmu-miR-31-5p	Ltbp4	108075	ENSMUSG00000040488	1	0	0	1	0	0	0	0	0	0	0	0	2	0	2
MIMAT0000538	mmu-miR-31-5p	Mboat2	67216	ENSMUSG00000020646	1	0	0	1	0	0	0	0	0	0	0	0	2	0	2
MIMAT0000538	mmu-miR-31-5p	Numb	18222	ENSMUSG00000021224	1	0	0	0	0	0	0	1	0	0	0	0	2	0	2
MIMAT0000538	mmu-miR-31-5p	Otub2	68149	ENSMUSG00000021203	1	0	1	0	0	0	0	0	0	0	0	0	2	0	2
MIMAT0000538	mmu-miR-31-5p	Pald1	27355	ENSMUSG00000020092	1	0	0	0	0	0	1	0	0	0	0	0	2	0	2
MIMAT0000538	mmu-miR-31-5p	Pdgfb	18591	ENSMUSG00000000489	0	0	0	0	0	0	0	0	1	1	0	0	0	2	2
MIMAT0000538	mmu-miR-31-5p	Ppp1r3d	228966	ENSMUSG00000049999	1	0	0	1	0	0	0	0	0	0	0	0	2	0	2
MIMAT0000538	mmu-miR-31-5p	Rgs18	64214	ENSMUSG00000026357	1	0	0	1	0	0	0	0	0	0	0	0	2	0	2
MIMAT0000538	mmu-miR-31-5p	Rpp25	102614	ENSMUSG00000062309	0	0	1	0	0	0	1	0	0	0	0	0	2	0	2
MIMAT0000538	mmu-miR-31-5p	Rtn1	104001	ENSMUSG00000021087	0	0	0	1	0	0	1	0	0	0	0	0	2	0	2
MIMAT0000538	mmu-miR-31-5p	Scg3	20255	ENSMUSG00000032181	0	0	0	1	0	0	0	1	0	0	0	0	2	0	2
MIMAT0000538	mmu-miR-31-5p	Schip1	30953	ENSMUSG00000027777	0	0	0	1	0	0	1	0	0	0	0	0	2	0	2
MIMAT0000538	mmu-miR-31-5p	Scml4	268297	ENSMUSG00000044770	1	0	0	0	0	0	2	0	0	0	0	0	2	0	2
MIMAT0000538	mmu-miR-31-5p	Scn2a1	110876	ENSMUSG00000075318	1	0	0	0	0	0	2	0	0	0	0	0	2	0	2
MIMAT0000538	mmu-miR-31-5p	Scn3b	235281	ENSMUSG00000049281	1	0	0	0	0	0	1	0	0	0	0	0	2	0	2
MIMAT0000538	mmu-miR-31-5p	Slc24a2	76376	ENSMUSG00000037996	1	0	0	0	0	0	1	0	0	0	0	0	2	0	2
MIMAT0000538	mmu-miR-31-5p	Sox6	20679	ENSMUSG00000051910	1	0	0	0	0	0	3	0	0	0	0	0	2	0	2
MIMAT0000538	mmu-miR-31-5p	Tacc1	320165	ENSMUSG00000065954	1	0	0	0	0	0	1	0	0	0	0	0	2	0	2
MIMAT0000538	mmu-miR-31-5p	Tmod2	50876	ENSMUSG00000032186	1	0	0	0	0	1	0	0	0	0	0	0	2	0	2
MIMAT0000538	mmu-miR-31-5p	Tppp3	67971	ENSMUSG00000014846	0	0	1	0	0	0	1	0	0	0	0	0	2	0	2
MIMAT0000538	mmu-miR-31-5p	Ttpa	50500	ENSMUSG00000073988	1	0	0	1	0	0	0	0	0	0	0	0	2	0	2
MIMAT0000538	mmu-miR-31-5p	Unc5c	22253	ENSMUSG00000059921	1	0	0	0	0	0	1	0	0	0	0	0	2	0	2
MIMAT0000538	mmu-miR-31-5p	Zfhx4	80892	ENSMUSG00000025255	0	0	0	1	0	0	2	0	0	0	0	0	2	0	2
MIMAT0000541	mmu-miR-96-5p	6820408C15Rik	228778	ENSMUSG00000032680	0	1	1	0	0	0	0	0	0	0	0	0	2	0	2
MIMAT0000541	mmu-miR-96-5p	9330159F19Rik	212448	ENSMUSG00000004360	1	1	0	0	0	0	0	0	0	0	0	0	2	0	2
MIMAT0000541	mmu-miR-96-5p	Aatk	11302	ENSMUSG00000025375	1	1	0	0	0	0	0	0	0	0	0	0	2	0	2
MIMAT0000541	mmu-miR-96-5p	Agap1	347722	ENSMUSG00000055013	0	1	0	0	0	0	1	0	0	0	0	0	2	0	2
MIMAT0000541	mmu-miR-96-5p	Ahnak	66395	ENSMUSG00000069833	1	1	0	0	0	0	0	0	0	0	0	0	2	0	2
MIMAT0000541	mmu-miR-96-5p	Amotl2	56332	ENSMUSG00000032531	1	1	0	0	0	0	0	0	0	0	0	0	2	0	2
MIMAT0000541	mmu-miR-96-5p	Amph	218038	ENSMUSG00000021314	1	1	0	0	0	0	0	0	0	0	0	0	2	0	2
MIMAT0000541	mmu-miR-96-5p	Ankrd44	329154	ENSMUSG00000052331	0	0	0	1	0	0	1	0	0	0	0	0	2	0	2
MIMAT0000541	mmu-miR-96-5p	Arhgef3	71704	ENSMUSG00000021895	1	1	0	0	0	0	0	0	0	0	0	0	2	0	2
MIMAT0000541	mmu-miR-96-5p	Armcx1	78248	ENSMUSG00000033460	1	1	0	0	0	0	0	0	0	0	0	0	2	0	2
MIMAT0000541	mmu-miR-96-5p	Asap1	13196	ENSMUSG00000022377	1	1	0	0	0	0	0	0	0	0	0	0	2	0	2
MIMAT0000541	mmu-miR-96-5p	Bicd1	12121	ENSMUSG00000003452	0	2	0	0	0	0	0	0	0	1	0	0	1	1	2
MIMAT0000541	mmu-miR-96-5p	Bnc2	242509	ENSMUSG00000028487	0	1	0	0	0	1	0	0	0	0	0	0	2	0	2
MIMAT0000541	mmu-miR-96-5p	Btbd3	228662	ENSMUSG00000062098	1	1	0	0	0	0	0	0	0	0	0	0	2	0	2
MIMAT0000541	mmu-miR-96-5p	Calcrl	54598	ENSMUSG00000059588	1	1	0	0	0	0	0	0	0	0	0	0	2	0	2
MIMAT0000541	mmu-miR-96-5p	Camta1	100072	ENSMUSG00000014592	1	0	0	0	0	1	0	0	0	0	0	0	2	0	2
MIMAT0000541	mmu-miR-96-5p	Capn13	381122	ENSMUSG00000043705	1	1	0	0	0	0	0	0	0	0	0	0	2	0	2
MIMAT0000541	mmu-miR-96-5p	Cdo1	12583	ENSMUSG00000033022	1	1	0	0	0	0	0	0	0	0	0	0	2	0	2
MIMAT0000541	mmu-miR-96-5p	Clec11a	20256	ENSMUSG00000004473	1	1	0	0	0	0	0	0	0	0	0	0	2	0	2
MIMAT0000541	mmu-miR-96-5p	Cnr1	12801	ENSMUSG00000044288	1	1	0	0	0	0	0	0	0	0	0	0	2	0	2
MIMAT0000541	mmu-miR-96-5p	Cntn1	12805	ENSMUSG00000055022	1	1	0	0	0	0	0	0	0	0	0	0	2	0	2
MIMAT0000541	mmu-miR-96-5p	Col13a1	12817	ENSMUSG00000058806	0	0	1	0	0	0	0	1	0	0	0	0	2	0	2
MIMAT0000541	mmu-miR-96-5p	Cpeb1	12877	ENSMUSG00000025586	1	0	0	0	0	0	0	1	0	0	0	0	2	0	2
MIMAT0000541	mmu-miR-96-5p	Ddr2	18214	ENSMUSG00000026674	1	2	0	0	0	0	0	0	0	0	0	0	2	0	2
MIMAT0000541	mmu-miR-96-5p	Dgkb	217480	ENSMUSG00000036095	1	0	0	1	0	0	0	0	0	0	0	0	2	0	2
MIMAT0000541	mmu-miR-96-5p	Dock4	238130	ENSMUSG00000035954	1	1	0	0	0	0	0	0	0	0	0	0	2	0	2
MIMAT0000541	mmu-miR-96-5p	Ednrb	13618	ENSMUSG00000022122	1	2	0	0	0	0	0	0	0	0	0	0	2	0	2
MIMAT0000541	mmu-miR-96-5p	Efnb2	13642	ENSMUSG00000001300	1	1	0	0	0	0	0	0	0	0	0	0	2	0	2
MIMAT0000541	mmu-miR-96-5p	Ehd1	13660	ENSMUSG00000024772	1	1	0	0	0	0	0	0	0	0	0	0	2	0	2
MIMAT0000541	mmu-miR-96-5p	Erc2	238988	ENSMUSG00000040640	0	1	0	0	0	0	1	0	0	0	0	0	2	0	2
MIMAT0000541	mmu-miR-96-5p	F13a1	74145	ENSMUSG00000039109	1	2	0	0	0	0	0	0	0	0	0	0	2	0	2
MIMAT0000541	mmu-miR-96-5p	Fam107a	268709	ENSMUSG00000021750	1	1	0	0	0	0	0	0	0	0	0	0	2	0	2
MIMAT0000541	mmu-miR-96-5p	Fam171a1	269233	ENSMUSG00000050530	1	1	0	0	0	0	0	0	0	0	0	0	2	0	2
MIMAT0000541	mmu-miR-96-5p	Fam43a	224093	ENSMUSG00000046546	1	1	0	0	0	0	0	0	0	0	0	0	2	0	2
MIMAT0000541	mmu-miR-96-5p	Fam65b	193385	ENSMUSG00000036006	0	1	0	0	0	0	1	0	0	0	0	0	2	0	2
MIMAT0000541	mmu-miR-96-5p	Frmd4a	209630	ENSMUSG00000026657	1	1	0	0	0	0	0	0	0	0	0	0	2	0	2
MIMAT0000541	mmu-miR-96-5p	Galnt16	108760	ENSMUSG00000021130	1	1	0	0	0	0	0	0	0	0	0	0	2	0	2
MIMAT0000541	mmu-miR-96-5p	Gap43	14432	ENSMUSG00000047261	1	0	0	0	0	0	0	1	0	0	0	0	2	0	2
MIMAT0000541	mmu-miR-96-5p	Gli2	14633	ENSMUSG00000048402	1	1	0	0	0	0	0	0	0	0	0	0	2	0	2
MIMAT0000541	mmu-miR-96-5p	Gp1bb	14724	ENSMUSG00000050761	1	1	0	0	0	0	0	0	0	0	0	0	2	0	2
MIMAT0000541	mmu-miR-96-5p	Gpsm1	67839	ENSMUSG00000026930	1	1	0	0	0	0	0	0	0	0	0	0	2	0	2
MIMAT0000541	mmu-miR-96-5p	H6pd	100198	ENSMUSG00000028980	1	1	0	0	0	0	0	0	0	0	0	0	2	0	2
MIMAT0000541	mmu-miR-96-5p	Hhip	15245	ENSMUSG00000064325	0	1	0	0	0	0	1	0	0	0	0	0	2	0	2
MIMAT0000541	mmu-miR-96-5p	Htr1b	15551	ENSMUSG00000049511	0	0	1	0	0	0	0	1	0	0	0	0	2	0	2
MIMAT0000541	mmu-miR-96-5p	Jazf1	231986	ENSMUSG00000063568	0	1	0	0	0	0	0	1	0	0	0	0	2	0	2
MIMAT0000541	mmu-miR-96-5p	Kif19a	286942	ENSMUSG00000010021	0	1	0	0	0	0	0	1	0	0	0	0	2	0	2
MIMAT0000541	mmu-miR-96-5p	Lats2	50523	ENSMUSG00000021959	0	1	0	0	0	0	1	0	0	0	0	0	2	0	2
MIMAT0000541	mmu-miR-96-5p	Ldb3	24131	ENSMUSG00000021798	1	2	0	0	0	0	0	0	0	0	0	0	2	0	2
MIMAT0000541	mmu-miR-96-5p	Ldoc1l	223732	ENSMUSG00000055745	1	1	0	0	0	0	0	0	0	0	0	0	2	0	2
MIMAT0000541	mmu-miR-96-5p	Limch1	77569	ENSMUSG00000037736	1	0	0	0	0	0	1	0	0	0	0	0	2	0	2
MIMAT0000541	mmu-miR-96-5p	Lonrf2	381338	ENSMUSG00000048814	1	1	0	0	0	0	0	0	0	0	0	0	2	0	2
MIMAT0000541	mmu-miR-96-5p	Mak	17152	ENSMUSG00000021363	1	1	0	0	0	0	0	0	0	0	0	0	2	0	2
MIMAT0000541	mmu-miR-96-5p	Mamld1	333639	ENSMUSG00000059401	1	1	0	0	0	0	0	0	0	0	0	0	2	0	2
MIMAT0000541	mmu-miR-96-5p	Map1a	17754	ENSMUSG00000027254	0	1	0	0	0	0	1	0	0	0	0	0	2	0	2
MIMAT0000541	mmu-miR-96-5p	Map7d1	245877	ENSMUSG00000028849	1	1	0	0	0	0	0	0	0	0	0	0	2	0	2
MIMAT0000541	mmu-miR-96-5p	Meox2	17286	ENSMUSG00000036144	0	1	0	1	0	0	0	0	0	0	0	0	2	0	2
MIMAT0000541	mmu-miR-96-5p	Myb	17863	ENSMUSG00000019982	1	1	0	0	0	0	0	0	0	0	0	0	2	0	2
MIMAT0000541	mmu-miR-96-5p	Myo16	244281	ENSMUSG00000039057	1	0	0	0	0	0	0	1	0	0	0	0	2	0	2
MIMAT0000541	mmu-miR-96-5p	Myocd	214384	ENSMUSG00000020542	1	1	0	0	0	0	0	0	0	0	0	0	2	0	2
MIMAT0000541	mmu-miR-96-5p	Nat8l	269642	ENSMUSG00000048142	1	1	0	0	0	0	0	0	0	0	0	0	2	0	2
MIMAT0000541	mmu-miR-96-5p	Ncald	52589	ENSMUSG00000051359	1	1	0	0	0	0	0	0	0	0	0	0	2	0	2
MIMAT0000541	mmu-miR-96-5p	Ndrg1	17988	ENSMUSG00000005125	1	1	0	0	0	0	0	0	0	0	0	0	2	0	2
MIMAT0000541	mmu-miR-96-5p	Nr2f2	11819	ENSMUSG00000030551	0	1	0	0	0	0	1	0	0	0	0	0	2	0	2
MIMAT0000541	mmu-miR-96-5p	Nynrin	277154	ENSMUSG00000075592	1	2	0	0	0	0	0	0	0	0	0	0	2	0	2
MIMAT0000541	mmu-miR-96-5p	Opcml	330908	ENSMUSG00000062257	1	1	0	0	0	0	0	0	0	0	0	0	2	0	2
MIMAT0000541	mmu-miR-96-5p	Pappa2	23850	ENSMUSG00000073530	1	1	0	0	0	0	0	0	0	0	0	0	2	0	2
MIMAT0000541	mmu-miR-96-5p	Pcnx	54604	ENSMUSG00000021140	1	1	0	0	0	0	0	0	0	0	0	0	2	0	2
MIMAT0000541	mmu-miR-96-5p	Pcsk5	18552	ENSMUSG00000024713	1	1	0	0	0	0	0	0	0	0	0	0	2	0	2
MIMAT0000541	mmu-miR-96-5p	Phldb1	102693	ENSMUSG00000048537	1	1	0	0	0	0	0	0	0	0	0	0	2	0	2
MIMAT0000541	mmu-miR-96-5p	Plekha6	240753	ENSMUSG00000041757	1	1	0	0	0	0	0	0	0	0	0	0	2	0	2
MIMAT0000541	mmu-miR-96-5p	Plscr3	70310	ENSMUSG00000019461	1	1	0	0	0	0	0	0	0	0	0	0	2	0	2
MIMAT0000541	mmu-miR-96-5p	Pou2f3	18988	ENSMUSG00000032015	1	1	0	0	0	0	0	0	0	0	0	0	2	0	2
MIMAT0000541	mmu-miR-96-5p	Prrg1	546336	ENSMUSG00000047996	0	1	0	1	0	0	0	0	0	0	0	0	2	0	2
MIMAT0000541	mmu-miR-96-5p	Prrt3	210673	ENSMUSG00000045009	0	0	0	0	1	0	0	1	0	0	0	0	2	0	2
MIMAT0000541	mmu-miR-96-5p	Pxdn	69675	ENSMUSG00000020674	1	1	0	0	0	0	0	0	0	0	0	0	2	0	2
MIMAT0000541	mmu-miR-96-5p	Ralgps2	78255	ENSMUSG00000026594	1	2	0	0	0	0	0	0	0	0	0	0	2	0	2
MIMAT0000541	mmu-miR-96-5p	Rbm20	73713	ENSMUSG00000043639	0	1	0	0	1	0	0	0	0	0	0	0	2	0	2
MIMAT0000541	mmu-miR-96-5p	Reck	53614	ENSMUSG00000028476	1	1	0	0	0	0	0	0	0	0	0	0	2	0	2
MIMAT0000541	mmu-miR-96-5p	Rhobtb1	69288	ENSMUSG00000019944	1	1	0	0	0	0	0	0	0	0	0	0	2	0	2
MIMAT0000541	mmu-miR-96-5p	Rnf112	22671	ENSMUSG00000010086	1	3	0	0	0	0	0	0	0	0	0	0	2	0	2
MIMAT0000541	mmu-miR-96-5p	Rnf144a	108089	ENSMUSG00000020642	1	2	0	0	0	0	0	0	0	0	0	0	2	0	2
MIMAT0000541	mmu-miR-96-5p	Rnf165	225743	ENSMUSG00000025427	1	1	0	0	0	0	0	0	0	0	0	0	2	0	2
MIMAT0000541	mmu-miR-96-5p	Rragb	245670	ENSMUSG00000041658	0	1	0	0	0	0	1	0	0	0	0	0	2	0	2
MIMAT0000541	mmu-miR-96-5p	Scn2a1	110876	ENSMUSG00000075318	1	1	0	0	0	0	0	0	0	0	0	0	2	0	2
MIMAT0000541	mmu-miR-96-5p	Sdpr	20324	ENSMUSG00000045954	1	1	0	0	0	0	0	0	0	0	0	0	2	0	2
MIMAT0000541	mmu-miR-96-5p	Sema5a	20356	ENSMUSG00000022231	1	1	0	0	0	0	0	0	0	0	0	0	2	0	2
MIMAT0000541	mmu-miR-96-5p	Slc22a21	56517	ENSMUSG00000063652	1	0	0	0	0	0	0	1	0	0	0	0	2	0	2
MIMAT0000541	mmu-miR-96-5p	Slc2a12	353169	ENSMUSG00000037490	1	1	0	0	0	0	0	0	0	0	0	0	2	0	2
MIMAT0000541	mmu-miR-96-5p	Slitrk4	245446	ENSMUSG00000046699	1	1	0	0	0	0	0	0	0	0	0	0	2	0	2
MIMAT0000541	mmu-miR-96-5p	Smad7	17131	ENSMUSG00000025880	1	1	0	0	0	0	0	0	0	0	0	0	2	0	2
MIMAT0000541	mmu-miR-96-5p	Snai2	20583	ENSMUSG00000022676	0	1	0	0	0	0	1	0	0	0	0	0	2	0	2
MIMAT0000541	mmu-miR-96-5p	Spats2l	67198	ENSMUSG00000038305	1	1	0	0	0	0	0	0	0	0	0	0	2	0	2
MIMAT0000541	mmu-miR-96-5p	Srgap3	259302	ENSMUSG00000030257	0	1	0	0	0	0	1	0	0	0	0	0	2	0	2
MIMAT0000541	mmu-miR-96-5p	Styk1	243659	ENSMUSG00000032899	1	1	0	0	0	0	0	0	0	0	0	0	2	0	2
MIMAT0000541	mmu-miR-96-5p	Sybu	319613	ENSMUSG00000022340	0	1	0	1	0	0	0	0	0	0	0	0	2	0	2
MIMAT0000541	mmu-miR-96-5p	Sypl2	17306	ENSMUSG00000027887	0	2	0	0	1	0	0	0	0	0	0	0	2	0	2
MIMAT0000541	mmu-miR-96-5p	Syt9	60510	ENSMUSG00000062542	1	2	0	0	0	0	0	0	0	0	0	0	2	0	2
MIMAT0000541	mmu-miR-96-5p	Tmod1	21916	ENSMUSG00000028328	0	1	0	0	0	0	1	0	0	0	0	0	2	0	2
MIMAT0000541	mmu-miR-96-5p	Tmod2	50876	ENSMUSG00000032186	0	1	0	0	0	0	1	0	0	0	0	0	2	0	2
MIMAT0000541	mmu-miR-96-5p	Tmtc2	278279	ENSMUSG00000036019	0	1	0	0	0	0	1	0	0	0	0	0	2	0	2
MIMAT0000541	mmu-miR-96-5p	Tnik	665113	ENSMUSG00000027692	1	1	0	0	0	0	0	0	0	0	0	0	2	0	2
MIMAT0000541	mmu-miR-96-5p	Tox3	244579	ENSMUSG00000043668	1	1	0	0	0	0	0	0	0	0	0	0	2	0	2
MIMAT0000541	mmu-miR-96-5p	Ttl	69737	ENSMUSG00000027394	1	1	0	0	0	0	0	0	0	0	0	0	2	0	2
MIMAT0000541	mmu-miR-96-5p	Unc5d	210801	ENSMUSG00000063626	1	0	0	0	0	1	0	0	0	0	0	0	2	0	2
MIMAT0000541	mmu-miR-96-5p	Zdbf2	73884	ENSMUSG00000027520	1	1	0	0	0	0	0	0	0	0	0	0	2	0	2
MIMAT0000542	mmu-miR-34a-5p	9230104L09Rik	77705	ENSMUSG00000027446	1	0	1	0	0	0	0	0	0	0	0	0	2	0	2
MIMAT0000542	mmu-miR-34a-5p	Adm	11535	ENSMUSG00000030790	0	1	1	0	0	0	0	0	0	0	0	0	2	0	2
MIMAT0000542	mmu-miR-34a-5p	Ank2	109676	ENSMUSG00000032826	0	1	0	0	0	0	1	0	0	0	0	0	2	0	2
MIMAT0000542	mmu-miR-34a-5p	Asap1	13196	ENSMUSG00000022377	0	1	0	0	0	0	1	0	0	0	0	0	2	0	2
MIMAT0000542	mmu-miR-34a-5p	Atp2b4	381290	ENSMUSG00000026463	1	1	0	0	0	0	0	0	0	0	0	0	2	0	2
MIMAT0000542	mmu-miR-34a-5p	C1qtnf7	109323	ENSMUSG00000061535	1	0	0	0	0	0	1	0	0	0	0	0	2	0	2
MIMAT0000542	mmu-miR-34a-5p	Calcb	116903	ENSMUSG00000030666	1	1	0	0	0	0	0	0	0	0	0	0	2	0	2
MIMAT0000542	mmu-miR-34a-5p	Ccdc85a	216613	ENSMUSG00000032878	1	1	0	0	0	0	0	0	0	0	0	0	2	0	2
MIMAT0000542	mmu-miR-34a-5p	Cdc42ep2	104252	ENSMUSG00000045664	1	0	0	0	0	0	0	1	0	0	0	0	2	0	2
MIMAT0000542	mmu-miR-34a-5p	Des	13346	ENSMUSG00000026208	0	1	0	0	0	0	0	1	0	0	0	0	2	0	2
MIMAT0000542	mmu-miR-34a-5p	Dgkb	217480	ENSMUSG00000036095	1	0	0	0	0	0	0	1	0	0	0	0	2	0	2
MIMAT0000542	mmu-miR-34a-5p	Dmrtc1a	70887	ENSMUSG00000031323	0	1	0	1	0	0	0	0	0	0	0	0	2	0	2
MIMAT0000542	mmu-miR-34a-5p	Edil3	13612	ENSMUSG00000034488	0	1	0	0	0	1	0	0	0	0	0	0	2	0	2
MIMAT0000542	mmu-miR-34a-5p	Epha8	13842	ENSMUSG00000028661	1	1	0	0	0	0	0	0	0	0	0	0	2	0	2
MIMAT0000542	mmu-miR-34a-5p	Fam107a	268709	ENSMUSG00000021750	1	0	0	0	0	0	0	1	0	0	0	0	2	0	2
MIMAT0000542	mmu-miR-34a-5p	Figf	14205	ENSMUSG00000031380	0	0	0	1	0	0	1	0	0	0	0	0	2	0	2
MIMAT0000542	mmu-miR-34a-5p	Fign	60344	ENSMUSG00000075324	0	1	0	0	0	1	0	0	0	0	0	0	2	0	2
MIMAT0000542	mmu-miR-34a-5p	Gabra4	14397	ENSMUSG00000029211	0	1	0	0	0	0	1	0	0	0	0	0	2	0	2
MIMAT0000542	mmu-miR-34a-5p	Gm973	381260	ENSMUSG00000047361	0	1	0	0	0	0	0	1	0	0	0	0	2	0	2
MIMAT0000542	mmu-miR-34a-5p	Gyg	27357	ENSMUSG00000019528	0	1	0	1	0	0	0	0	0	0	0	0	2	0	2
MIMAT0000542	mmu-miR-34a-5p	H6pd	100198	ENSMUSG00000028980	1	0	0	0	1	0	0	0	0	0	0	0	2	0	2
MIMAT0000542	mmu-miR-34a-5p	Hoxb4	15412	ENSMUSG00000038692	0	1	0	0	0	0	2	0	0	0	0	0	2	0	2
MIMAT0000542	mmu-miR-34a-5p	Il16	16170	ENSMUSG00000001741	1	0	1	0	0	0	0	0	0	0	0	0	2	0	2
MIMAT0000542	mmu-miR-34a-5p	Il6ra	16194	ENSMUSG00000027947	1	0	0	0	1	0	0	0	0	0	0	0	2	0	2
MIMAT0000542	mmu-miR-34a-5p	Immp2l	93757	ENSMUSG00000056899	1	1	0	0	0	0	0	0	0	0	0	0	2	0	2
MIMAT0000542	mmu-miR-34a-5p	Itk	16428	ENSMUSG00000020395	1	1	0	0	0	0	0	0	0	0	0	0	2	0	2
MIMAT0000542	mmu-miR-34a-5p	Itpripl1	73338	ENSMUSG00000074825	0	1	0	0	0	0	0	1	0	0	0	0	2	0	2
MIMAT0000542	mmu-miR-34a-5p	Kcna6	16494	ENSMUSG00000038077	1	2	0	0	0	0	0	0	0	0	0	0	2	0	2
MIMAT0000542	mmu-miR-34a-5p	Klf12	16597	ENSMUSG00000072294	0	1	0	0	0	1	0	0	0	0	0	0	2	0	2
MIMAT0000542	mmu-miR-34a-5p	Ldb2	16826	ENSMUSG00000039706	0	0	1	0	0	0	1	0	0	0	0	0	2	0	2
MIMAT0000542	mmu-miR-34a-5p	Lhfpl4	269788	ENSMUSG00000042873	1	0	0	0	0	0	1	0	0	0	0	0	2	0	2
MIMAT0000542	mmu-miR-34a-5p	Mapt	17762	ENSMUSG00000018411	0	1	0	0	0	1	0	0	0	0	0	0	2	0	2
MIMAT0000542	mmu-miR-34a-5p	Mfap4	76293	ENSMUSG00000042436	0	0	2	0	0	0	0	1	0	0	0	0	2	0	2
MIMAT0000542	mmu-miR-34a-5p	Mov10l1	83456	ENSMUSG00000015365	1	0	0	0	0	0	0	1	0	0	0	0	2	0	2
MIMAT0000542	mmu-miR-34a-5p	Mpped2	77015	ENSMUSG00000016386	1	1	0	0	0	0	0	0	0	0	0	0	2	0	2
MIMAT0000542	mmu-miR-34a-5p	Nap1l5	58243	ENSMUSG00000055430	1	1	0	0	0	0	0	0	0	0	0	0	2	0	2
MIMAT0000542	mmu-miR-34a-5p	Nova1	664883	ENSMUSG00000021047	0	1	0	0	0	1	0	0	0	0	0	0	2	0	2
MIMAT0000542	mmu-miR-34a-5p	Nrxn2	18190	ENSMUSG00000033768	0	1	0	0	0	0	1	0	0	0	0	0	2	0	2
MIMAT0000542	mmu-miR-34a-5p	Ntn1	18208	ENSMUSG00000020902	0	1	0	0	0	0	1	0	0	0	0	0	2	0	2
MIMAT0000542	mmu-miR-34a-5p	Pak3	18481	ENSMUSG00000031284	0	1	0	0	0	1	0	0	0	0	0	0	2	0	2
MIMAT0000542	mmu-miR-34a-5p	Papss2	23972	ENSMUSG00000024899	1	0	0	0	1	0	0	0	0	0	0	0	2	0	2
MIMAT0000542	mmu-miR-34a-5p	Pdlim7	67399	ENSMUSG00000021493	1	1	0	0	0	0	0	0	0	0	0	0	2	0	2
MIMAT0000542	mmu-miR-34a-5p	Peg10	170676	ENSMUSG00000092035	1	0	0	0	0	0	1	0	0	0	0	0	2	0	2
MIMAT0000542	mmu-miR-34a-5p	Penk	18619	ENSMUSG00000045573	0	0	1	0	0	0	1	0	0	0	0	0	2	0	2
MIMAT0000542	mmu-miR-34a-5p	Phactr1	218194	ENSMUSG00000054728	1	0	0	0	0	0	1	0	0	0	0	0	2	0	2
MIMAT0000542	mmu-miR-34a-5p	Prex2	109294	ENSMUSG00000048960	0	0	0	0	0	0	1	0	0	2	0	0	1	1	2
MIMAT0000542	mmu-miR-34a-5p	Prickle1	106042	ENSMUSG00000036158	1	0	0	1	0	0	0	0	0	0	0	0	2	0	2
MIMAT0000542	mmu-miR-34a-5p	Reps2	194590	ENSMUSG00000040855	1	0	0	0	0	0	1	0	0	0	0	0	2	0	2
MIMAT0000542	mmu-miR-34a-5p	Rhoj	80837	ENSMUSG00000046768	0	1	0	0	0	0	0	1	0	0	0	0	2	0	2
MIMAT0000542	mmu-miR-34a-5p	Rras2	66922	ENSMUSG00000055723	0	1	0	0	0	0	1	0	0	0	0	0	2	0	2
MIMAT0000542	mmu-miR-34a-5p	S1pr3	13610	ENSMUSG00000067586	1	0	0	0	1	0	0	0	0	0	0	0	2	0	2
MIMAT0000542	mmu-miR-34a-5p	Sash1	70097	ENSMUSG00000015305	1	1	0	0	0	0	0	0	0	0	0	0	2	0	2
MIMAT0000542	mmu-miR-34a-5p	Satb1	20230	ENSMUSG00000023927	1	1	0	0	0	0	0	0	0	0	0	0	2	0	2
MIMAT0000542	mmu-miR-34a-5p	Shisa2	219134	ENSMUSG00000044461	1	0	0	1	0	0	0	0	0	0	0	0	2	0	2
MIMAT0000542	mmu-miR-34a-5p	Sidt1	320007	ENSMUSG00000022696	1	1	0	0	0	0	0	0	0	0	0	0	2	0	2
MIMAT0000542	mmu-miR-34a-5p	Sipa1	20469	ENSMUSG00000056917	1	1	0	0	0	0	0	0	0	0	0	0	2	0	2
MIMAT0000542	mmu-miR-34a-5p	Slc29a1	63959	ENSMUSG00000023942	1	0	0	0	0	0	1	0	0	0	0	0	2	0	2
MIMAT0000542	mmu-miR-34a-5p	Slc2a3	20527	ENSMUSG00000003153	0	1	0	0	0	0	1	0	0	0	0	0	2	0	2
MIMAT0000542	mmu-miR-34a-5p	Slc38a5	209837	ENSMUSG00000031170	0	0	1	1	0	0	0	0	0	0	0	0	2	0	2
MIMAT0000542	mmu-miR-34a-5p	Slc43a3	58207	ENSMUSG00000027074	1	0	1	0	0	0	0	0	0	0	0	0	2	0	2
MIMAT0000542	mmu-miR-34a-5p	St6galnac5	26938	ENSMUSG00000039037	1	0	0	1	0	0	0	0	0	0	0	0	2	0	2
MIMAT0000542	mmu-miR-34a-5p	Syn2	20965	ENSMUSG00000009394	1	1	0	0	0	0	0	0	0	0	0	0	2	0	2
MIMAT0000542	mmu-miR-34a-5p	Syt9	60510	ENSMUSG00000062542	0	1	0	0	0	0	1	0	0	0	0	0	2	0	2
MIMAT0000542	mmu-miR-34a-5p	Tbx4	21387	ENSMUSG00000000094	1	0	0	0	0	0	1	0	0	0	0	0	2	0	2
MIMAT0000542	mmu-miR-34a-5p	Tgfbr3	21814	ENSMUSG00000029287	0	1	0	0	0	1	0	0	0	0	0	0	2	0	2
MIMAT0000542	mmu-miR-34a-5p	Tmem109	68539	ENSMUSG00000034659	0	1	0	0	0	1	0	0	0	0	0	0	2	0	2
MIMAT0000542	mmu-miR-34a-5p	Tmem40	94346	ENSMUSG00000059900	0	1	1	0	0	0	0	0	0	0	0	0	2	0	2
MIMAT0000542	mmu-miR-34a-5p	Tslp	53603	ENSMUSG00000024379	1	0	1	0	0	0	0	0	0	0	0	0	2	0	2
MIMAT0000542	mmu-miR-34a-5p	Twist2	13345	ENSMUSG00000007805	1	0	0	0	0	0	1	0	0	0	0	0	2	0	2
MIMAT0000542	mmu-miR-34a-5p	Tymp	72962	ENSMUSG00000022615	0	1	0	1	0	0	0	0	0	0	0	0	2	0	2
MIMAT0000556	mmu-miR-324-3p	Ablim1	226251	ENSMUSG00000025085	0	0	0	0	0	0	0	0	0	1	1	0	0	2	2
MIMAT0000556	mmu-miR-324-3p	Adcy5	224129	ENSMUSG00000022840	0	0	0	0	0	0	0	0	0	1	1	0	0	2	2
MIMAT0000556	mmu-miR-324-3p	Adcyap1r1	11517	ENSMUSG00000029778	0	0	0	0	0	0	0	0	0	1	1	0	0	2	2
MIMAT0000556	mmu-miR-324-3p	Ank2	109676	ENSMUSG00000032826	0	0	0	0	0	0	0	0	0	1	1	0	0	2	2
MIMAT0000556	mmu-miR-324-3p	Ankrd44	329154	ENSMUSG00000052331	1	0	0	0	1	0	0	0	0	0	0	0	2	0	2
MIMAT0000556	mmu-miR-324-3p	Antxr2	71914	ENSMUSG00000029338	0	0	1	0	0	0	1	0	0	0	0	0	2	0	2
MIMAT0000556	mmu-miR-324-3p	Cacna2d3	12294	ENSMUSG00000021991	0	0	0	0	0	0	0	0	0	1	1	0	0	2	2
MIMAT0000556	mmu-miR-324-3p	Cadm3	94332	ENSMUSG00000005338	0	0	0	0	0	0	0	0	0	1	1	0	0	2	2
MIMAT0000556	mmu-miR-324-3p	Cav2	12390	ENSMUSG00000000058	0	0	0	0	0	0	0	0	0	1	1	0	0	2	2
MIMAT0000556	mmu-miR-324-3p	Dkk3	50781	ENSMUSG00000030772	0	0	0	0	0	0	0	0	0	1	1	0	0	2	2
MIMAT0000556	mmu-miR-324-3p	Dpysl2	12934	ENSMUSG00000022048	0	0	0	0	0	0	0	0	0	1	1	0	0	2	2
MIMAT0000556	mmu-miR-324-3p	Drd2	13489	ENSMUSG00000032259	0	0	0	0	0	0	0	0	0	1	1	0	0	2	2
MIMAT0000556	mmu-miR-324-3p	Ednra	13617	ENSMUSG00000031616	0	0	0	0	0	0	0	0	0	1	1	0	0	2	2
MIMAT0000556	mmu-miR-324-3p	Fam171b	241520	ENSMUSG00000048388	0	0	0	0	0	0	0	0	0	1	1	0	0	2	2
MIMAT0000556	mmu-miR-324-3p	Foxo6	329934	ENSMUSG00000052135	1	0	0	0	0	0	1	0	0	0	0	0	2	0	2
MIMAT0000556	mmu-miR-324-3p	Frmd5	228564	ENSMUSG00000027238	0	0	0	0	0	0	0	0	0	1	1	0	0	2	2
MIMAT0000556	mmu-miR-324-3p	Gfod1	328232	ENSMUSG00000051335	0	0	0	0	0	0	0	0	0	1	1	0	0	2	2
MIMAT0000556	mmu-miR-324-3p	Gnao1	14681	ENSMUSG00000031748	0	0	0	0	0	0	0	0	0	1	1	0	0	2	2
MIMAT0000556	mmu-miR-324-3p	Gspt2	14853	ENSMUSG00000071723	0	0	0	0	0	0	0	0	0	1	1	0	0	2	2
MIMAT0000556	mmu-miR-324-3p	Heg1	77446	ENSMUSG00000075254	0	0	0	0	0	0	0	0	0	1	1	0	0	2	2
MIMAT0000556	mmu-miR-324-3p	Hpcal4	170638	ENSMUSG00000046093	0	0	0	0	0	0	0	0	0	1	1	0	0	2	2
MIMAT0000556	mmu-miR-324-3p	Hyal1	15586	ENSMUSG00000010051	0	0	0	0	0	0	0	0	0	1	1	0	0	2	2
MIMAT0000556	mmu-miR-324-3p	Igf2	16002	ENSMUSG00000048583	0	0	0	0	0	1	1	0	0	0	0	0	2	0	2
MIMAT0000556	mmu-miR-324-3p	Jazf1	231986	ENSMUSG00000063568	0	0	0	0	0	0	0	0	0	1	1	0	0	2	2
MIMAT0000556	mmu-miR-324-3p	Klhl23	277396	ENSMUSG00000042155	0	0	0	0	0	0	0	0	0	1	1	0	0	2	2
MIMAT0000556	mmu-miR-324-3p	Klhl32	212390	ENSMUSG00000040387	0	0	0	0	0	0	0	0	0	1	1	0	0	2	2
MIMAT0000556	mmu-miR-324-3p	Ldb3	24131	ENSMUSG00000021798	1	0	0	0	0	0	1	0	0	0	0	0	2	0	2
MIMAT0000556	mmu-miR-324-3p	Lfng	16848	ENSMUSG00000029570	0	0	0	0	0	0	0	0	0	1	1	0	0	2	2
MIMAT0000556	mmu-miR-324-3p	Lhfpl4	269788	ENSMUSG00000042873	1	0	0	0	0	1	0	0	0	0	0	0	2	0	2
MIMAT0000556	mmu-miR-324-3p	Lrp3	435965	ENSMUSG00000001802	0	0	0	0	0	0	0	0	0	1	1	0	0	2	2
MIMAT0000556	mmu-miR-324-3p	Lsamp	268890	ENSMUSG00000061080	0	0	0	0	0	0	0	0	0	1	1	0	0	2	2
MIMAT0000556	mmu-miR-324-3p	Macf1	11426	ENSMUSG00000028649	0	0	0	0	0	0	0	0	0	1	1	0	0	2	2
MIMAT0000556	mmu-miR-324-3p	Map6	17760	ENSMUSG00000055407	1	0	1	0	0	0	0	0	0	0	0	0	2	0	2
MIMAT0000556	mmu-miR-324-3p	Meis1	17268	ENSMUSG00000020160	1	0	0	0	0	0	1	0	0	0	0	0	2	0	2
MIMAT0000556	mmu-miR-324-3p	Mmp2	17390	ENSMUSG00000031740	0	0	1	0	0	0	1	0	0	0	0	0	2	0	2
MIMAT0000556	mmu-miR-324-3p	Nlgn2	216856	ENSMUSG00000051790	0	0	0	0	0	0	0	0	0	1	1	0	0	2	2
MIMAT0000556	mmu-miR-324-3p	Nuak1	77976	ENSMUSG00000020032	0	0	0	0	0	0	0	0	0	1	1	0	0	2	2
MIMAT0000556	mmu-miR-324-3p	Nxpe3	385658	ENSMUSG00000075033	1	0	0	1	0	0	0	0	0	0	0	0	2	0	2
MIMAT0000556	mmu-miR-324-3p	Pard6g	93737	ENSMUSG00000056214	0	0	0	0	0	0	0	0	0	1	1	0	0	2	2
MIMAT0000556	mmu-miR-324-3p	Pcnx	54604	ENSMUSG00000021140	0	0	0	0	0	0	0	0	0	1	1	0	0	2	2
MIMAT0000556	mmu-miR-324-3p	Pdzd2	68070	ENSMUSG00000022197	0	0	0	0	0	0	0	0	0	1	1	0	0	2	2
MIMAT0000556	mmu-miR-324-3p	Pim3	223775	ENSMUSG00000035828	0	0	0	0	0	0	0	0	0	1	1	0	0	2	2
MIMAT0000556	mmu-miR-324-3p	Ppm1f	68606	ENSMUSG00000026181	0	0	0	0	0	0	0	0	0	1	1	0	0	2	2
MIMAT0000556	mmu-miR-324-3p	Prrt1	260297	ENSMUSG00000015476	0	0	0	0	0	0	0	0	0	1	1	0	0	2	2
MIMAT0000556	mmu-miR-324-3p	Rab6b	270192	ENSMUSG00000032549	0	0	0	0	0	0	0	0	0	1	1	0	0	2	2
MIMAT0000556	mmu-miR-324-3p	Reep1	52250	ENSMUSG00000052852	0	0	0	0	0	0	0	0	0	1	1	0	0	2	2
MIMAT0000556	mmu-miR-324-3p	Rtkn2	170799	ENSMUSG00000037846	1	0	0	0	0	0	1	0	0	0	0	0	2	0	2
MIMAT0000556	mmu-miR-324-3p	Scn3b	235281	ENSMUSG00000049281	0	0	0	0	0	0	0	0	0	1	1	0	0	2	2
MIMAT0000556	mmu-miR-324-3p	Slc24a2	76376	ENSMUSG00000037996	0	0	0	0	0	0	0	0	0	1	1	0	0	2	2
MIMAT0000556	mmu-miR-324-3p	Snap91	20616	ENSMUSG00000033419	0	0	0	2	0	0	1	0	0	0	0	0	2	0	2
MIMAT0000556	mmu-miR-324-3p	Snhg11	319317	ENSMUSG00000044349	0	0	0	0	0	0	0	0	0	1	1	0	0	2	2
MIMAT0000556	mmu-miR-324-3p	Sost	74499	ENSMUSG00000001494	1	0	0	1	0	0	0	0	0	0	0	0	2	0	2
MIMAT0000556	mmu-miR-324-3p	Syp	20977	ENSMUSG00000031144	0	0	0	0	0	0	0	0	0	1	1	0	0	2	2
MIMAT0000556	mmu-miR-324-3p	Syt1	20979	ENSMUSG00000035864	0	0	0	0	0	0	0	0	0	1	1	0	0	2	2
MIMAT0000556	mmu-miR-324-3p	Tacc1	320165	ENSMUSG00000065954	0	0	0	0	0	0	0	0	0	1	1	0	0	2	2
MIMAT0000556	mmu-miR-324-3p	Tbx1	21380	ENSMUSG00000009097	0	0	1	0	0	0	1	0	0	0	0	0	2	0	2
MIMAT0000556	mmu-miR-324-3p	Tmem109	68539	ENSMUSG00000034659	0	0	0	0	0	0	0	0	0	1	1	0	0	2	2
MIMAT0000556	mmu-miR-324-3p	Tmem229b	268567	ENSMUSG00000046157	1	0	0	0	0	1	0	0	0	0	0	0	2	0	2
MIMAT0000556	mmu-miR-324-3p	Tmod2	50876	ENSMUSG00000032186	0	0	0	0	0	0	0	0	0	1	1	0	0	2	2
MIMAT0000556	mmu-miR-324-3p	Ttyh3	78339	ENSMUSG00000036565	0	0	0	0	0	0	0	0	0	1	1	0	0	2	2
MIMAT0000556	mmu-miR-324-3p	Zeb2	24136	ENSMUSG00000026872	0	0	0	0	0	0	0	0	0	1	1	0	0	2	2
MIMAT0000653	mmu-miR-28a-5p	Hoxb3	15410	ENSMUSG00000048763	0	0	0	1	0	0	0	1	0	0	0	0	2	0	2
MIMAT0000653	mmu-miR-28a-5p	Lbh	77889	ENSMUSG00000024063	1	0	0	0	0	0	1	0	0	0	0	0	2	0	2
MIMAT0000653	mmu-miR-28a-5p	Ldb3	24131	ENSMUSG00000021798	1	0	0	0	0	0	1	0	0	0	0	0	2	0	2
MIMAT0000653	mmu-miR-28a-5p	Lef1	16842	ENSMUSG00000027985	0	0	1	1	0	0	0	0	0	0	0	0	2	0	2
MIMAT0000653	mmu-miR-28a-5p	Pknox2	208076	ENSMUSG00000035934	1	0	0	0	0	0	1	0	0	0	0	0	2	0	2
MIMAT0000653	mmu-miR-28a-5p	Sbspon	226866	ENSMUSG00000032719	1	0	0	1	0	0	0	0	0	0	0	0	2	0	2
MIMAT0000653	mmu-miR-28a-5p	Sesn1	140742	ENSMUSG00000038332	1	0	0	0	0	0	1	0	0	0	0	0	2	0	2
MIMAT0000653	mmu-miR-28a-5p	Srgap3	259302	ENSMUSG00000030257	1	0	0	0	0	0	1	0	0	0	0	0	2	0	2
MIMAT0000653	mmu-miR-28a-5p	Tmem88	67020	ENSMUSG00000045377	1	0	0	0	1	0	0	0	0	0	0	0	2	0	2
MIMAT0000657	mmu-miR-200c-3p	Adamts3	330119	ENSMUSG00000043635	1	1	0	0	0	0	0	0	0	0	0	0	2	0	2
MIMAT0000657	mmu-miR-200c-3p	Adrb2	11555	ENSMUSG00000045730	1	1	0	0	0	0	0	0	0	0	0	0	2	0	2
MIMAT0000657	mmu-miR-200c-3p	Aff3	16764	ENSMUSG00000037138	1	1	0	0	0	0	0	0	0	0	0	0	2	0	2
MIMAT0000657	mmu-miR-200c-3p	Agap1	347722	ENSMUSG00000055013	1	1	0	0	0	0	0	0	0	0	0	0	2	0	2
MIMAT0000657	mmu-miR-200c-3p	Ap1s2	108012	ENSMUSG00000031367	0	0	0	1	0	0	0	1	0	0	0	0	2	0	2
MIMAT0000657	mmu-miR-200c-3p	Arl2bp	107566	ENSMUSG00000031776	1	1	0	0	0	0	0	0	0	0	0	0	2	0	2
MIMAT0000657	mmu-miR-200c-3p	Asap1	13196	ENSMUSG00000022377	1	2	0	0	0	0	0	0	0	0	0	0	2	0	2
MIMAT0000657	mmu-miR-200c-3p	B3galt1	26877	ENSMUSG00000034780	1	1	0	0	0	0	0	0	0	0	0	0	2	0	2
MIMAT0000657	mmu-miR-200c-3p	Cacnb2	12296	ENSMUSG00000057914	1	1	0	0	0	0	0	0	0	0	0	0	2	0	2
MIMAT0000657	mmu-miR-200c-3p	Ccdc85a	216613	ENSMUSG00000032878	1	1	0	0	0	0	0	0	0	0	0	0	2	0	2
MIMAT0000657	mmu-miR-200c-3p	Cdr2	12585	ENSMUSG00000030878	1	1	0	0	0	0	0	0	0	0	0	0	2	0	2
MIMAT0000657	mmu-miR-200c-3p	Cetn4	207175	ENSMUSG00000045031	1	2	0	0	0	0	0	0	0	0	0	0	2	0	2
MIMAT0000657	mmu-miR-200c-3p	Cntn4	269784	ENSMUSG00000064293	0	1	0	1	0	0	0	0	0	0	0	0	2	0	2
MIMAT0000657	mmu-miR-200c-3p	Col4a3	12828	ENSMUSG00000079465	1	1	0	0	0	0	0	0	0	0	0	0	2	0	2
MIMAT0000657	mmu-miR-200c-3p	Dtna	13527	ENSMUSG00000024302	1	1	0	0	0	0	0	0	0	0	0	0	2	0	2
MIMAT0000657	mmu-miR-200c-3p	Epn2	13855	ENSMUSG00000001036	0	1	0	1	0	0	0	0	0	0	0	0	2	0	2
MIMAT0000657	mmu-miR-200c-3p	Erc2	238988	ENSMUSG00000040640	0	1	0	0	0	0	1	0	0	0	0	0	2	0	2
MIMAT0000657	mmu-miR-200c-3p	Ets1	23871	ENSMUSG00000032035	1	2	0	0	0	0	0	0	0	0	0	0	2	0	2
MIMAT0000657	mmu-miR-200c-3p	Ets2	23872	ENSMUSG00000022895	0	0	0	1	0	0	1	0	0	0	0	0	2	0	2
MIMAT0000657	mmu-miR-200c-3p	Fam107b	66540	ENSMUSG00000026655	1	2	0	0	0	0	0	0	0	0	0	0	2	0	2
MIMAT0000657	mmu-miR-200c-3p	Fermt2	218952	ENSMUSG00000037712	1	1	0	0	0	0	0	0	0	0	0	0	2	0	2
MIMAT0000657	mmu-miR-200c-3p	Fign	60344	ENSMUSG00000075324	1	1	0	0	0	0	0	0	0	0	0	0	2	0	2
MIMAT0000657	mmu-miR-200c-3p	Fmnl2	71409	ENSMUSG00000036053	1	1	0	0	0	0	0	0	0	0	0	0	2	0	2
MIMAT0000657	mmu-miR-200c-3p	Frmd4a	209630	ENSMUSG00000026657	1	1	0	0	0	0	0	0	0	0	0	0	2	0	2
MIMAT0000657	mmu-miR-200c-3p	Frmd6	319710	ENSMUSG00000048285	1	1	0	0	0	0	0	0	0	0	0	0	2	0	2
MIMAT0000657	mmu-miR-200c-3p	Glrb	14658	ENSMUSG00000028020	1	0	0	0	0	0	1	0	0	0	0	0	2	0	2
MIMAT0000657	mmu-miR-200c-3p	Gpc6	23888	ENSMUSG00000058571	1	1	0	0	0	0	0	0	0	0	0	0	2	0	2
MIMAT0000657	mmu-miR-200c-3p	Gpr146	80290	ENSMUSG00000044197	1	1	0	0	0	0	0	0	0	0	0	0	2	0	2
MIMAT0000657	mmu-miR-200c-3p	H60c	670558	ENSMUSG00000091618	1	0	0	1	0	0	0	0	0	0	0	0	2	0	2
MIMAT0000657	mmu-miR-200c-3p	Hecw2	329152	ENSMUSG00000042807	1	2	0	0	0	0	0	0	0	0	0	0	2	0	2
MIMAT0000657	mmu-miR-200c-3p	Iqsec1	232227	ENSMUSG00000034312	1	1	0	0	0	0	0	0	0	0	0	0	2	0	2
MIMAT0000657	mmu-miR-200c-3p	Kcna1	16485	ENSMUSG00000047976	1	1	0	0	0	0	0	0	0	0	0	0	2	0	2
MIMAT0000657	mmu-miR-200c-3p	Kcnq4	60613	ENSMUSG00000028631	1	1	0	0	0	0	0	0	0	0	0	0	2	0	2
MIMAT0000657	mmu-miR-200c-3p	Kdr	16542	ENSMUSG00000062960	1	1	0	0	0	0	0	0	0	0	0	0	2	0	2
MIMAT0000657	mmu-miR-200c-3p	Klf4	16600	ENSMUSG00000003032	1	1	0	0	0	0	0	0	0	0	0	0	2	0	2
MIMAT0000657	mmu-miR-200c-3p	Lrp4	228357	ENSMUSG00000027253	0	1	0	0	1	0	0	0	0	0	0	0	2	0	2
MIMAT0000657	mmu-miR-200c-3p	Map2k6	26399	ENSMUSG00000020623	0	1	1	0	0	0	0	0	0	0	0	0	2	0	2
MIMAT0000657	mmu-miR-200c-3p	Mpdz	17475	ENSMUSG00000028402	1	1	0	0	0	0	0	0	0	0	0	0	2	0	2
MIMAT0000657	mmu-miR-200c-3p	Mtss1l	244654	ENSMUSG00000033763	1	1	0	0	0	0	0	0	0	0	0	0	2	0	2
MIMAT0000657	mmu-miR-200c-3p	Nin	18080	ENSMUSG00000021068	0	2	0	0	0	0	1	0	0	0	0	0	2	0	2
MIMAT0000657	mmu-miR-200c-3p	Nova2	384569	ENSMUSG00000030411	1	2	0	0	0	0	0	0	0	0	0	0	2	0	2
MIMAT0000657	mmu-miR-200c-3p	Nr2f2	11819	ENSMUSG00000030551	1	1	0	0	0	0	0	0	0	0	0	0	2	0	2
MIMAT0000657	mmu-miR-200c-3p	Nuak1	77976	ENSMUSG00000020032	1	1	0	0	0	0	0	0	0	0	0	0	2	0	2
MIMAT0000657	mmu-miR-200c-3p	Osr1	23967	ENSMUSG00000048387	1	1	0	0	0	0	0	0	0	0	0	0	2	0	2
MIMAT0000657	mmu-miR-200c-3p	Pak3	18481	ENSMUSG00000031284	1	1	0	0	0	0	0	0	0	0	0	0	2	0	2
MIMAT0000657	mmu-miR-200c-3p	Pcnx	54604	ENSMUSG00000021140	1	1	0	0	0	0	0	0	0	0	0	0	2	0	2
MIMAT0000657	mmu-miR-200c-3p	Pcsk5	18552	ENSMUSG00000024713	1	1	0	0	0	0	0	0	0	0	0	0	2	0	2
MIMAT0000657	mmu-miR-200c-3p	Pgrmc1	53328	ENSMUSG00000006373	1	1	0	0	0	0	0	0	0	0	0	0	2	0	2
MIMAT0000657	mmu-miR-200c-3p	Phf11a	219131	ENSMUSG00000044703	1	0	1	0	0	0	0	0	0	0	0	0	2	0	2
MIMAT0000657	mmu-miR-200c-3p	Rgl1	19731	ENSMUSG00000026482	1	1	0	0	0	0	0	0	0	0	0	0	2	0	2
MIMAT0000657	mmu-miR-200c-3p	Ror2	26564	ENSMUSG00000021464	1	0	0	1	0	0	0	0	0	0	0	0	2	0	2
MIMAT0000657	mmu-miR-200c-3p	Rras2	66922	ENSMUSG00000055723	1	1	0	0	0	0	0	0	0	0	0	0	2	0	2
MIMAT0000657	mmu-miR-200c-3p	Rusc2	100213	ENSMUSG00000035969	0	2	0	2	0	0	0	0	0	0	0	0	2	0	2
MIMAT0000657	mmu-miR-200c-3p	Sash1	70097	ENSMUSG00000015305	1	1	0	0	0	0	0	0	0	0	0	0	2	0	2
MIMAT0000657	mmu-miR-200c-3p	Schip1	100505386	ENSMUSG00000027777	1	1	0	0	0	0	0	0	0	0	0	0	2	0	2
MIMAT0000657	mmu-miR-200c-3p	Scn2a1	110876	ENSMUSG00000075318	1	2	0	0	0	0	0	0	0	0	0	0	2	0	2
MIMAT0000657	mmu-miR-200c-3p	Scn3a	20269	ENSMUSG00000057182	0	1	0	0	0	0	1	0	0	0	0	0	2	0	2
MIMAT0000657	mmu-miR-200c-3p	Scn3b	235281	ENSMUSG00000049281	1	1	0	0	0	0	0	0	0	0	0	0	2	0	2
MIMAT0000657	mmu-miR-200c-3p	Scn5a	20271	ENSMUSG00000032511	1	2	0	0	0	0	0	0	0	0	0	0	2	0	2
MIMAT0000657	mmu-miR-200c-3p	Sdc2	15529	ENSMUSG00000022261	0	1	0	1	0	0	0	0	0	0	0	0	2	0	2
MIMAT0000657	mmu-miR-200c-3p	Sema3a	20346	ENSMUSG00000028883	0	0	0	1	0	0	1	0	0	0	0	0	2	0	2
MIMAT0000657	mmu-miR-200c-3p	Serpinc1	11905	ENSMUSG00000026715	1	1	0	0	0	0	0	0	0	0	0	0	2	0	2
MIMAT0000657	mmu-miR-200c-3p	Sh3pxd2a	14218	ENSMUSG00000053617	1	1	0	0	0	0	0	0	0	0	0	0	2	0	2
MIMAT0000657	mmu-miR-200c-3p	Six1	20471	ENSMUSG00000051367	0	1	0	1	0	0	0	0	0	0	0	0	2	0	2
MIMAT0000657	mmu-miR-200c-3p	Slc13a4	243755	ENSMUSG00000029843	1	0	0	1	0	0	0	0	0	0	0	0	2	0	2
MIMAT0000657	mmu-miR-200c-3p	Slc1a2	20511	ENSMUSG00000005089	1	3	0	0	0	0	0	0	0	0	0	0	2	0	2
MIMAT0000657	mmu-miR-200c-3p	Slco5a1	240726	ENSMUSG00000025938	1	1	0	0	0	0	0	0	0	0	0	0	2	0	2
MIMAT0000657	mmu-miR-200c-3p	Smarca2	67155	ENSMUSG00000024921	1	0	0	1	0	0	0	0	0	0	0	0	2	0	2
MIMAT0000657	mmu-miR-200c-3p	Sptbn1	20742	ENSMUSG00000020315	0	1	0	1	0	0	0	0	0	0	0	0	2	0	2
MIMAT0000657	mmu-miR-200c-3p	Stap1	56792	ENSMUSG00000029254	0	0	1	1	0	0	0	0	0	0	0	0	2	0	2
MIMAT0000657	mmu-miR-200c-3p	Syt1	20979	ENSMUSG00000035864	0	1	0	1	0	0	0	0	0	0	0	0	2	0	2
MIMAT0000657	mmu-miR-200c-3p	Tbx5	21388	ENSMUSG00000018263	1	1	0	0	0	0	0	0	0	0	0	0	2	0	2
MIMAT0000657	mmu-miR-200c-3p	Vegfc	22341	ENSMUSG00000031520	1	0	0	1	0	0	0	0	0	0	0	0	2	0	2
MIMAT0000657	mmu-miR-200c-3p	Wasf1	83767	ENSMUSG00000019831	1	1	0	0	0	0	0	0	0	0	0	0	2	0	2
MIMAT0000657	mmu-miR-200c-3p	Wasf3	245880	ENSMUSG00000029636	1	0	0	0	0	0	0	1	0	0	0	0	2	0	2
MIMAT0000657	mmu-miR-200c-3p	Zfhx4	80892	ENSMUSG00000025255	1	1	0	0	0	0	0	0	0	0	0	0	2	0	2
MIMAT0000658	mmu-miR-210-3p	1700084C01Rik	78465	ENSMUSG00000070532	1	0	1	0	0	0	0	0	0	0	0	0	2	0	2
MIMAT0000658	mmu-miR-210-3p	Chst4	26887	ENSMUSG00000035930	1	0	1	0	0	0	0	0	0	0	0	0	2	0	2
MIMAT0000658	mmu-miR-210-3p	Dmd	13405	ENSMUSG00000045103	1	0	0	0	0	0	0	0	0	2	0	0	1	1	2
MIMAT0000658	mmu-miR-210-3p	Lmx1b	16917	ENSMUSG00000038765	1	0	1	0	0	0	0	0	0	0	0	0	2	0	2
MIMAT0000658	mmu-miR-210-3p	Rtn1	104001	ENSMUSG00000021087	1	0	0	1	0	0	0	0	0	0	0	0	2	0	2
MIMAT0000659	mmu-miR-212-3p	Arhgef9	236915	ENSMUSG00000025656	1	0	0	0	0	0	0	1	0	0	0	0	2	0	2
MIMAT0000659	mmu-miR-212-3p	Bckdhb	12040	ENSMUSG00000032263	1	0	1	0	0	0	0	0	0	0	0	0	2	0	2
MIMAT0000659	mmu-miR-212-3p	Cacnb4	12298	ENSMUSG00000017412	1	1	0	0	0	0	0	0	0	0	0	0	2	0	2
MIMAT0000659	mmu-miR-212-3p	Dach1	13134	ENSMUSG00000055639	1	1	0	0	0	0	0	0	0	0	0	0	2	0	2
MIMAT0000659	mmu-miR-212-3p	Dock4	238130	ENSMUSG00000035954	1	0	0	2	0	0	0	0	0	0	0	0	2	0	2
MIMAT0000659	mmu-miR-212-3p	Dtna	13527	ENSMUSG00000024302	1	0	0	1	0	0	0	0	0	0	0	0	2	0	2
MIMAT0000659	mmu-miR-212-3p	Epb4.1l2	13822	ENSMUSG00000019978	1	1	0	0	0	0	0	0	0	0	0	0	2	0	2
MIMAT0000659	mmu-miR-212-3p	Hmbox1	219150	ENSMUSG00000021972	1	0	0	2	0	0	0	0	0	0	0	0	2	0	2
MIMAT0000659	mmu-miR-212-3p	Kif26a	668303	ENSMUSG00000021294	1	0	0	1	0	0	0	0	0	0	0	0	2	0	2
MIMAT0000659	mmu-miR-212-3p	Mamdc2	71738	ENSMUSG00000033207	1	1	0	0	0	0	0	0	0	0	0	0	2	0	2
MIMAT0000659	mmu-miR-212-3p	Myrf	225908	ENSMUSG00000036098	1	0	0	1	0	0	0	0	0	0	0	0	2	0	2
MIMAT0000659	mmu-miR-212-3p	Prdm6	225518	ENSMUSG00000069378	1	0	0	1	0	0	0	0	0	0	0	0	2	0	2
MIMAT0000659	mmu-miR-212-3p	Rab6b	270192	ENSMUSG00000032549	1	0	0	0	0	0	1	0	0	0	0	0	2	0	2
MIMAT0000659	mmu-miR-212-3p	Rasgrp3	240168	ENSMUSG00000071042	1	0	0	1	0	0	0	0	0	0	0	0	2	0	2
MIMAT0000659	mmu-miR-212-3p	Rorb	225998	ENSMUSG00000036192	1	0	0	0	0	0	1	0	0	0	0	0	2	0	2
MIMAT0000659	mmu-miR-212-3p	Scn2a1	110876	ENSMUSG00000075318	1	1	0	0	0	0	0	0	0	0	0	0	2	0	2
MIMAT0000659	mmu-miR-212-3p	Scn7a	20272	ENSMUSG00000034810	1	0	0	1	0	0	0	0	0	0	0	0	2	0	2
MIMAT0000659	mmu-miR-212-3p	Sox13	20668	ENSMUSG00000070643	0	0	0	2	0	0	1	0	0	0	0	0	2	0	2
MIMAT0000659	mmu-miR-212-3p	Sox6	20679	ENSMUSG00000051910	1	1	0	0	0	0	0	0	0	0	0	0	2	0	2
MIMAT0000659	mmu-miR-212-3p	Tm4sf1	17112	ENSMUSG00000027800	1	0	0	1	0	0	0	0	0	0	0	0	2	0	2
MIMAT0000659	mmu-miR-212-3p	Tmem2	83921	ENSMUSG00000024754	1	1	0	0	0	0	0	0	0	0	0	0	2	0	2
MIMAT0000659	mmu-miR-212-3p	Tmtc2	278279	ENSMUSG00000036019	1	1	0	0	0	0	0	0	0	0	0	0	2	0	2
MIMAT0000659	mmu-miR-212-3p	Tox3	244579	ENSMUSG00000043668	0	1	0	0	0	0	1	0	0	0	0	0	2	0	2
MIMAT0000659	mmu-miR-212-3p	Trib2	217410	ENSMUSG00000020601	1	1	0	0	0	0	0	0	0	0	0	0	2	0	2
MIMAT0000659	mmu-miR-212-3p	Zyx	22793	ENSMUSG00000029860	1	0	0	1	0	0	0	0	0	0	0	0	2	0	2
MIMAT0001537	mmu-miR-429-3p	Abat	268860	ENSMUSG00000057880	0	1	0	1	0	0	0	0	0	0	0	0	2	0	2
MIMAT0001537	mmu-miR-429-3p	Adamts3	330119	ENSMUSG00000043635	1	1	0	0	0	0	0	0	0	0	0	0	2	0	2
MIMAT0001537	mmu-miR-429-3p	Aff3	16764	ENSMUSG00000037138	1	1	0	0	0	0	0	0	0	0	0	0	2	0	2
MIMAT0001537	mmu-miR-429-3p	Agap1	347722	ENSMUSG00000055013	1	1	0	0	0	0	0	0	0	0	0	0	2	0	2
MIMAT0001537	mmu-miR-429-3p	Akap2	11641	ENSMUSG00000038729	0	1	0	0	0	0	1	0	0	0	0	0	2	0	2
MIMAT0001537	mmu-miR-429-3p	Akt3	23797	ENSMUSG00000019699	1	1	0	0	0	0	0	0	0	0	0	0	2	0	2
MIMAT0001537	mmu-miR-429-3p	Ap1s2	108012	ENSMUSG00000031367	0	0	0	1	0	0	0	1	0	0	0	0	2	0	2
MIMAT0001537	mmu-miR-429-3p	Arhgef17	207212	ENSMUSG00000032875	1	1	0	0	0	0	0	0	0	0	0	0	2	0	2
MIMAT0001537	mmu-miR-429-3p	Arl15	218639	ENSMUSG00000042348	1	1	0	0	0	0	0	0	0	0	0	0	2	0	2
MIMAT0001537	mmu-miR-429-3p	Arl2bp	107566	ENSMUSG00000031776	1	1	0	0	0	0	0	0	0	0	0	0	2	0	2
MIMAT0001537	mmu-miR-429-3p	Asap1	13196	ENSMUSG00000022377	1	2	0	0	0	0	0	0	0	0	0	0	2	0	2
MIMAT0001537	mmu-miR-429-3p	Bcl11b	58208	ENSMUSG00000048251	1	1	0	0	0	0	0	0	0	0	0	0	2	0	2
MIMAT0001537	mmu-miR-429-3p	Cacnb2	12296	ENSMUSG00000057914	1	1	0	0	0	0	0	0	0	0	0	0	2	0	2
MIMAT0001537	mmu-miR-429-3p	Ccdc85a	216613	ENSMUSG00000032878	1	1	0	0	0	0	0	0	0	0	0	0	2	0	2
MIMAT0001537	mmu-miR-429-3p	Cd247	12503	ENSMUSG00000005763	0	1	1	0	0	0	0	0	0	0	0	0	2	0	2
MIMAT0001537	mmu-miR-429-3p	Cdr2	12585	ENSMUSG00000030878	1	1	0	0	0	0	0	0	0	0	0	0	2	0	2
MIMAT0001537	mmu-miR-429-3p	Chst2	54371	ENSMUSG00000033350	1	1	0	0	0	0	0	0	0	0	0	0	2	0	2
MIMAT0001537	mmu-miR-429-3p	Cntn4	269784	ENSMUSG00000064293	0	1	0	1	0	0	0	0	0	0	0	0	2	0	2
MIMAT0001537	mmu-miR-429-3p	Col4a3	12828	ENSMUSG00000079465	1	1	0	0	0	0	0	0	0	0	0	0	2	0	2
MIMAT0001537	mmu-miR-429-3p	Dact1	59036	ENSMUSG00000044548	1	1	0	0	0	0	0	0	0	0	0	0	2	0	2
MIMAT0001537	mmu-miR-429-3p	Dner	227325	ENSMUSG00000036766	1	0	0	1	0	0	0	0	0	0	0	0	2	0	2
MIMAT0001537	mmu-miR-429-3p	Dtna	13527	ENSMUSG00000024302	1	1	0	0	0	0	0	0	0	0	0	0	2	0	2
MIMAT0001537	mmu-miR-429-3p	Ets1	23871	ENSMUSG00000032035	1	2	0	0	0	0	0	0	0	0	0	0	2	0	2
MIMAT0001537	mmu-miR-429-3p	Fam107b	66540	ENSMUSG00000026655	1	2	0	0	0	0	0	0	0	0	0	0	2	0	2
MIMAT0001537	mmu-miR-429-3p	Fermt2	218952	ENSMUSG00000037712	1	1	0	0	0	0	0	0	0	0	0	0	2	0	2
MIMAT0001537	mmu-miR-429-3p	Fgf10	14165	ENSMUSG00000021732	0	1	0	1	0	0	0	0	0	0	0	0	2	0	2
MIMAT0001537	mmu-miR-429-3p	Fign	60344	ENSMUSG00000075324	1	1	0	0	0	0	0	0	0	0	0	0	2	0	2
MIMAT0001537	mmu-miR-429-3p	Flt1	14254	ENSMUSG00000029648	0	1	0	0	0	0	0	0	0	1	0	0	1	1	2
MIMAT0001537	mmu-miR-429-3p	Frmd4a	209630	ENSMUSG00000026657	1	1	0	0	0	0	0	0	0	0	0	0	2	0	2
MIMAT0001537	mmu-miR-429-3p	Frmd6	319710	ENSMUSG00000048285	1	1	0	0	0	0	0	0	0	0	0	0	2	0	2
MIMAT0001537	mmu-miR-429-3p	Gata2	14461	ENSMUSG00000015053	1	1	0	0	0	0	0	0	0	0	0	0	2	0	2
MIMAT0001537	mmu-miR-429-3p	H60c	670558	ENSMUSG00000091618	1	0	0	1	0	0	0	0	0	0	0	0	2	0	2
MIMAT0001537	mmu-miR-429-3p	Hecw2	329152	ENSMUSG00000042807	1	2	0	0	0	0	0	0	0	0	0	0	2	0	2
MIMAT0001537	mmu-miR-429-3p	Iqsec1	232227	ENSMUSG00000034312	1	1	0	0	0	0	0	0	0	0	0	0	2	0	2
MIMAT0001537	mmu-miR-429-3p	Kcna1	16485	ENSMUSG00000047976	1	1	0	0	0	0	0	0	0	0	0	0	2	0	2
MIMAT0001537	mmu-miR-429-3p	Kdr	16542	ENSMUSG00000062960	1	1	0	0	0	0	0	0	0	0	0	0	2	0	2
MIMAT0001537	mmu-miR-429-3p	Klf4	16600	ENSMUSG00000003032	1	1	0	0	0	0	0	0	0	0	0	0	2	0	2
MIMAT0001537	mmu-miR-429-3p	Lpar1	14745	ENSMUSG00000038668	0	2	0	0	0	0	1	0	0	0	0	0	2	0	2
MIMAT0001537	mmu-miR-429-3p	Lrp4	228357	ENSMUSG00000027253	0	1	0	0	1	0	0	0	0	0	0	0	2	0	2
MIMAT0001537	mmu-miR-429-3p	Macf1	11426	ENSMUSG00000028649	1	0	1	0	0	0	0	0	0	0	0	0	2	0	2
MIMAT0001537	mmu-miR-429-3p	Map2k6	26399	ENSMUSG00000020623	0	1	0	0	0	0	1	0	0	0	0	0	2	0	2
MIMAT0001537	mmu-miR-429-3p	Mtss1l	244654	ENSMUSG00000033763	1	1	0	0	0	0	0	0	0	0	0	0	2	0	2
MIMAT0001537	mmu-miR-429-3p	Nalcn	338370	ENSMUSG00000000197	0	1	0	1	0	0	0	0	0	0	0	0	2	0	2
MIMAT0001537	mmu-miR-429-3p	Ncs1	14299	ENSMUSG00000062661	1	1	0	0	0	0	0	0	0	0	0	0	2	0	2
MIMAT0001537	mmu-miR-429-3p	Ndn	17984	ENSMUSG00000033585	0	1	0	1	0	0	0	0	0	0	0	0	2	0	2
MIMAT0001537	mmu-miR-429-3p	Nova2	384569	ENSMUSG00000030411	1	2	0	0	0	0	0	0	0	0	0	0	2	0	2
MIMAT0001537	mmu-miR-429-3p	Nr2f2	11819	ENSMUSG00000030551	1	1	0	0	0	0	0	0	0	0	0	0	2	0	2
MIMAT0001537	mmu-miR-429-3p	Nuak1	77976	ENSMUSG00000020032	1	1	0	0	0	0	0	0	0	0	0	0	2	0	2
MIMAT0001537	mmu-miR-429-3p	Pak3	18481	ENSMUSG00000031284	1	1	0	0	0	0	0	0	0	0	0	0	2	0	2
MIMAT0001537	mmu-miR-429-3p	Pcnx	54604	ENSMUSG00000021140	1	1	0	0	0	0	0	0	0	0	0	0	2	0	2
MIMAT0001537	mmu-miR-429-3p	Pcsk5	18552	ENSMUSG00000024713	1	1	0	0	0	0	0	0	0	0	0	0	2	0	2
MIMAT0001537	mmu-miR-429-3p	Pfn2	18645	ENSMUSG00000027805	0	1	0	0	0	0	1	0	0	0	0	0	2	0	2
MIMAT0001537	mmu-miR-429-3p	Pgrmc1	53328	ENSMUSG00000006373	1	1	0	0	0	0	0	0	0	0	0	0	2	0	2
MIMAT0001537	mmu-miR-429-3p	Phf11a	219131	ENSMUSG00000044703	1	0	1	0	0	0	0	0	0	0	0	0	2	0	2
MIMAT0001537	mmu-miR-429-3p	Pkia	18767	ENSMUSG00000027499	1	1	0	0	0	0	0	0	0	0	0	0	2	0	2
MIMAT0001537	mmu-miR-429-3p	Ppm1e	320472	ENSMUSG00000046442	1	1	0	0	0	0	0	0	0	0	0	0	2	0	2
MIMAT0001537	mmu-miR-429-3p	Ptprz1	19283	ENSMUSG00000068748	1	1	0	0	0	0	0	0	0	0	0	0	2	0	2
MIMAT0001537	mmu-miR-429-3p	Reep1	52250	ENSMUSG00000052852	1	2	0	0	0	0	0	0	0	0	0	0	2	0	2
MIMAT0001537	mmu-miR-429-3p	Rgl1	19731	ENSMUSG00000026482	1	1	0	0	0	0	0	0	0	0	0	0	2	0	2
MIMAT0001537	mmu-miR-429-3p	Rras2	66922	ENSMUSG00000055723	1	1	0	0	0	0	0	0	0	0	0	0	2	0	2
MIMAT0001537	mmu-miR-429-3p	Rusc2	100213	ENSMUSG00000035969	0	2	0	2	0	0	0	0	0	0	0	0	2	0	2
MIMAT0001537	mmu-miR-429-3p	Schip1	30953	ENSMUSG00000027777	0	1	0	1	0	0	0	0	0	0	0	0	2	0	2
MIMAT0001537	mmu-miR-429-3p	Scn2a1	110876	ENSMUSG00000075318	1	2	0	0	0	0	0	0	0	0	0	0	2	0	2
MIMAT0001537	mmu-miR-429-3p	Scn3b	235281	ENSMUSG00000049281	1	1	0	0	0	0	0	0	0	0	0	0	2	0	2
MIMAT0001537	mmu-miR-429-3p	Scn5a	20271	ENSMUSG00000032511	1	2	0	0	0	0	0	0	0	0	0	0	2	0	2
MIMAT0001537	mmu-miR-429-3p	Serpinc1	11905	ENSMUSG00000026715	1	1	0	0	0	0	0	0	0	0	0	0	2	0	2
MIMAT0001537	mmu-miR-429-3p	Sgip1	73094	ENSMUSG00000028524	0	1	0	0	0	0	1	0	0	0	0	0	2	0	2
MIMAT0001537	mmu-miR-429-3p	Sh3pxd2a	14218	ENSMUSG00000053617	1	1	0	0	0	0	0	0	0	0	0	0	2	0	2
MIMAT0001537	mmu-miR-429-3p	Slc13a4	243755	ENSMUSG00000029843	1	0	0	1	0	0	0	0	0	0	0	0	2	0	2
MIMAT0001537	mmu-miR-429-3p	Slc1a2	20511	ENSMUSG00000005089	1	3	0	0	0	0	0	0	0	0	0	0	2	0	2
MIMAT0001537	mmu-miR-429-3p	Slco5a1	240726	ENSMUSG00000025938	1	1	0	0	0	0	0	0	0	0	0	0	2	0	2
MIMAT0001537	mmu-miR-429-3p	Sptb	20741	ENSMUSG00000021061	1	1	0	0	0	0	0	0	0	0	0	0	2	0	2
MIMAT0001537	mmu-miR-429-3p	Sptbn1	20742	ENSMUSG00000020315	0	1	0	1	0	0	0	0	0	0	0	0	2	0	2
MIMAT0001537	mmu-miR-429-3p	Tbx5	21388	ENSMUSG00000018263	1	1	0	0	0	0	0	0	0	0	0	0	2	0	2
MIMAT0001537	mmu-miR-429-3p	Tmem47	192216	ENSMUSG00000025666	1	1	0	0	0	0	0	0	0	0	0	0	2	0	2
MIMAT0001537	mmu-miR-429-3p	Vegfc	22341	ENSMUSG00000031520	1	0	0	1	0	0	0	0	0	0	0	0	2	0	2
MIMAT0001537	mmu-miR-429-3p	Wasf1	83767	ENSMUSG00000019831	1	1	0	0	0	0	0	0	0	0	0	0	2	0	2
MIMAT0001537	mmu-miR-429-3p	Wasf3	245880	ENSMUSG00000029636	1	0	0	0	0	0	0	1	0	0	0	0	2	0	2
MIMAT0003171	mmu-miR-542-5p	Ldb2	16826	ENSMUSG00000039706	1	0	0	0	0	0	1	0	0	0	0	0	2	0	2
MIMAT0003171	mmu-miR-542-5p	Ptprz1	19283	ENSMUSG00000068748	1	0	0	1	0	0	0	0	0	0	0	0	2	0	2
MIMAT0003172	mmu-miR-542-3p	A530099J19Rik	319293	ENSMUSG00000047462	1	0	0	0	1	0	0	0	0	0	0	0	2	0	2
MIMAT0003172	mmu-miR-542-3p	Adamts15	235130	ENSMUSG00000033453	1	0	0	0	1	0	0	0	0	0	0	0	2	0	2
MIMAT0003172	mmu-miR-542-3p	Antxr2	71914	ENSMUSG00000029338	0	0	0	1	0	0	1	0	0	0	0	0	2	0	2
MIMAT0003172	mmu-miR-542-3p	Bcl11a	14025	ENSMUSG00000000861	1	0	0	0	0	1	0	0	0	0	0	0	2	0	2
MIMAT0003172	mmu-miR-542-3p	Bmp7	12162	ENSMUSG00000008999	1	0	0	0	0	0	0	1	0	0	0	0	2	0	2
MIMAT0003172	mmu-miR-542-3p	Ccdc3	74186	ENSMUSG00000026676	1	0	0	0	1	0	0	0	0	0	0	0	2	0	2
MIMAT0003172	mmu-miR-542-3p	Cd7	12516	ENSMUSG00000025163	1	0	1	0	0	0	0	0	0	0	0	0	2	0	2
MIMAT0003172	mmu-miR-542-3p	Cyp2c44	226143	ENSMUSG00000025197	1	0	1	0	0	0	0	0	0	0	0	0	2	0	2
MIMAT0003172	mmu-miR-542-3p	Ehd3	57440	ENSMUSG00000024065	1	0	0	0	1	0	0	0	0	0	0	0	2	0	2
MIMAT0003172	mmu-miR-542-3p	Evc	59056	ENSMUSG00000029122	1	0	0	0	1	0	0	0	0	0	0	0	2	0	2
MIMAT0003172	mmu-miR-542-3p	Fam13c	71721	ENSMUSG00000043259	0	0	0	1	0	0	1	0	0	0	0	0	2	0	2
MIMAT0003172	mmu-miR-542-3p	Hand2	15111	ENSMUSG00000038193	0	0	1	1	0	0	0	0	0	0	0	0	2	0	2
MIMAT0003172	mmu-miR-542-3p	Inpp5a	212111	ENSMUSG00000025477	1	0	0	0	0	0	1	0	0	0	0	0	2	0	2
MIMAT0003172	mmu-miR-542-3p	Iyd	70337	ENSMUSG00000019762	1	0	0	1	0	0	0	0	0	0	0	0	2	0	2
MIMAT0003172	mmu-miR-542-3p	Nova1	664883	ENSMUSG00000021047	1	0	0	1	0	0	0	0	0	0	0	0	2	0	2
MIMAT0003172	mmu-miR-542-3p	Pak3	18481	ENSMUSG00000031284	1	0	0	0	0	1	0	0	0	0	0	0	2	0	2
MIMAT0003172	mmu-miR-542-3p	Runx1t1	12395	ENSMUSG00000006586	1	0	0	0	0	1	0	0	0	0	0	0	2	0	2
MIMAT0003172	mmu-miR-542-3p	Snx31	66696	ENSMUSG00000013611	1	0	0	1	0	0	0	0	0	0	0	0	2	0	2
MIMAT0003172	mmu-miR-542-3p	Speg	11790	ENSMUSG00000026207	1	0	0	1	0	0	0	0	0	0	0	0	2	0	2
MIMAT0003172	mmu-miR-542-3p	Sptbn1	20742	ENSMUSG00000020315	0	0	0	1	1	0	0	0	0	0	0	0	2	0	2
MIMAT0003172	mmu-miR-542-3p	Synm	233335	ENSMUSG00000030554	1	0	0	1	0	0	0	0	0	0	0	0	2	0	2
MIMAT0003172	mmu-miR-542-3p	Trim36	28105	ENSMUSG00000033949	1	0	0	0	1	0	0	0	0	0	0	0	2	0	2
MIMAT0003172	mmu-miR-542-3p	Tsku	244152	ENSMUSG00000049580	0	0	0	1	0	0	0	1	0	0	0	0	2	0	2
MIMAT0003172	mmu-miR-542-3p	Xlr3a	22445	ENSMUSG00000057836	1	0	1	0	0	0	0	0	0	0	0	0	2	0	2
MIMAT0003172	mmu-miR-542-3p	Xlr3b	574437	ENSMUSG00000073125	1	0	1	0	0	0	0	0	0	0	0	0	2	0	2
MIMAT0003172	mmu-miR-542-3p	Zfhx4	80892	ENSMUSG00000025255	1	0	0	0	0	0	1	0	0	0	0	0	2	0	2
MIMAT0003475	mmu-miR-146b-5p	Aff2	14266	ENSMUSG00000031189	0	0	0	1	0	0	1	0	0	0	0	0	2	0	2
MIMAT0003475	mmu-miR-146b-5p	Cxxc4	319478	ENSMUSG00000044365	1	0	0	0	0	0	1	0	0	0	0	0	2	0	2
MIMAT0003475	mmu-miR-146b-5p	Dlgap1	224997	ENSMUSG00000003279	1	0	0	0	0	0	1	0	0	0	0	0	2	0	2
MIMAT0003475	mmu-miR-146b-5p	Esrrg	26381	ENSMUSG00000026610	1	0	0	0	0	0	1	0	0	0	0	0	2	0	2
MIMAT0003475	mmu-miR-146b-5p	Fam166b	329831	ENSMUSG00000042788	0	0	1	1	0	0	0	0	0	0	0	0	2	0	2
MIMAT0003475	mmu-miR-146b-5p	Gpr157	269604	ENSMUSG00000047875	1	0	0	0	0	0	0	0	0	1	0	0	1	1	2
MIMAT0003475	mmu-miR-146b-5p	Gpr21	338346	ENSMUSG00000053164	1	0	0	1	0	0	0	0	0	0	0	0	2	0	2
MIMAT0003475	mmu-miR-146b-5p	H2-Q1	15006	ENSMUSG00000079507	1	0	1	0	0	0	0	0	0	0	0	0	2	0	2
MIMAT0003475	mmu-miR-146b-5p	Igsf1	209268	ENSMUSG00000031111	1	0	0	0	0	0	1	0	0	0	0	0	2	0	2
MIMAT0003475	mmu-miR-146b-5p	Prx	19153	ENSMUSG00000053198	1	0	0	0	0	0	1	0	0	0	0	0	2	0	2
MIMAT0003475	mmu-miR-146b-5p	Rassf9	237504	ENSMUSG00000044921	1	0	0	0	0	0	0	1	0	0	0	0	2	0	2
MIMAT0003475	mmu-miR-146b-5p	Raver2	242570	ENSMUSG00000035275	0	0	0	0	0	0	1	1	0	0	0	0	2	0	2
MIMAT0003475	mmu-miR-146b-5p	Rhov	228543	ENSMUSG00000034226	1	0	1	0	0	0	0	0	0	0	0	0	2	0	2
MIMAT0003475	mmu-miR-146b-5p	Robo1	19876	ENSMUSG00000022883	1	0	0	1	0	0	0	0	0	0	0	0	2	0	2
MIMAT0003475	mmu-miR-146b-5p	Sbspon	226866	ENSMUSG00000032719	1	0	0	0	0	0	0	1	0	0	0	0	2	0	2
MIMAT0003475	mmu-miR-146b-5p	Slamf1	27218	ENSMUSG00000015316	0	0	0	1	0	0	0	1	0	0	0	0	2	0	2
MIMAT0003475	mmu-miR-146b-5p	Slc28a2	269346	ENSMUSG00000027219	1	0	1	0	0	0	0	0	0	0	0	0	2	0	2
MIMAT0003475	mmu-miR-146b-5p	Syt1	20979	ENSMUSG00000035864	1	0	0	0	0	0	1	0	0	0	0	0	2	0	2
MIMAT0003475	mmu-miR-146b-5p	Tekt2	24084	ENSMUSG00000028845	1	0	1	0	0	0	0	0	0	0	0	0	2	0	2
MIMAT0003475	mmu-miR-146b-5p	Tmem136	235300	ENSMUSG00000048503	1	0	0	0	0	0	1	0	0	0	0	0	2	0	2
MIMAT0003509	mmu-miR-501-3p	9330159F19Rik	212448	ENSMUSG00000004360	1	0	0	1	0	0	0	0	0	0	0	0	2	0	2
MIMAT0003509	mmu-miR-501-3p	Apcdd1	494504	ENSMUSG00000071847	0	0	1	0	0	0	0	1	0	0	0	0	2	0	2
MIMAT0003509	mmu-miR-501-3p	Cldn11	18417	ENSMUSG00000037625	1	1	0	0	0	0	0	0	0	0	0	0	2	0	2
MIMAT0003509	mmu-miR-501-3p	Dmd	13405	ENSMUSG00000045103	1	0	0	0	0	0	1	0	0	0	0	0	2	0	2
MIMAT0003509	mmu-miR-501-3p	Esrrg	26381	ENSMUSG00000026610	1	1	0	0	0	0	0	0	0	0	0	0	2	0	2
MIMAT0003509	mmu-miR-501-3p	F13a1	74145	ENSMUSG00000039109	1	0	0	1	0	0	0	0	0	0	0	0	2	0	2
MIMAT0003509	mmu-miR-501-3p	Fign	60344	ENSMUSG00000075324	1	1	0	0	0	0	0	0	0	0	0	0	2	0	2
MIMAT0003509	mmu-miR-501-3p	Flrt2	399558	ENSMUSG00000047414	1	1	0	0	0	0	0	0	0	0	0	0	2	0	2
MIMAT0003509	mmu-miR-501-3p	Gap43	14432	ENSMUSG00000047261	0	0	1	0	0	0	1	0	0	0	0	0	2	0	2
MIMAT0003509	mmu-miR-501-3p	Gli2	14633	ENSMUSG00000048402	0	0	0	1	0	0	1	0	0	0	0	0	2	0	2
MIMAT0003509	mmu-miR-501-3p	Gpm6a	234267	ENSMUSG00000031517	1	1	0	0	0	0	0	0	0	0	0	0	2	0	2
MIMAT0003509	mmu-miR-501-3p	Gpx3	14778	ENSMUSG00000018339	1	1	0	0	0	0	0	0	0	0	0	0	2	0	2
MIMAT0003509	mmu-miR-501-3p	Hdx	245596	ENSMUSG00000034551	1	0	0	0	0	0	1	0	0	0	0	0	2	0	2
MIMAT0003509	mmu-miR-501-3p	Hhip	15245	ENSMUSG00000064325	1	0	0	0	0	0	1	0	0	0	0	0	2	0	2
MIMAT0003509	mmu-miR-501-3p	Kcna1	16485	ENSMUSG00000047976	1	1	0	0	0	0	0	0	0	0	0	0	2	0	2
MIMAT0003509	mmu-miR-501-3p	Kcnd2	16508	ENSMUSG00000060882	1	1	0	0	0	0	0	0	0	0	0	0	2	0	2
MIMAT0003509	mmu-miR-501-3p	Myb	17863	ENSMUSG00000019982	1	1	0	0	0	0	0	0	0	0	0	0	2	0	2
MIMAT0003509	mmu-miR-501-3p	Nova1	664883	ENSMUSG00000021047	1	0	0	0	0	1	0	0	0	0	0	0	2	0	2
MIMAT0003509	mmu-miR-501-3p	Pak3	18481	ENSMUSG00000031284	1	1	0	0	0	0	0	0	0	0	0	0	2	0	2
MIMAT0003509	mmu-miR-501-3p	Pcdh7	54216	ENSMUSG00000029108	1	1	0	0	0	0	0	0	0	0	0	0	2	0	2
MIMAT0003509	mmu-miR-501-3p	Pdzd2	68070	ENSMUSG00000022197	0	1	0	0	0	0	1	0	0	0	0	0	2	0	2
MIMAT0003509	mmu-miR-501-3p	Ptprd	19266	ENSMUSG00000028399	1	1	0	0	0	0	0	0	0	0	0	0	2	0	2
MIMAT0003509	mmu-miR-501-3p	Rcan2	53901	ENSMUSG00000039601	0	1	0	0	0	0	1	0	0	0	0	0	2	0	2
MIMAT0003509	mmu-miR-501-3p	Rgs17	56533	ENSMUSG00000019775	1	0	0	0	0	0	1	0	0	0	0	0	2	0	2
MIMAT0003509	mmu-miR-501-3p	Rhobtb1	69288	ENSMUSG00000019944	0	1	0	0	0	0	1	0	0	0	0	0	2	0	2
MIMAT0003509	mmu-miR-501-3p	Robo2	268902	ENSMUSG00000052516	1	1	0	0	0	0	0	0	0	0	0	0	2	0	2
MIMAT0003509	mmu-miR-501-3p	Sema5a	20356	ENSMUSG00000022231	1	1	0	0	0	0	0	0	0	0	0	0	2	0	2
MIMAT0003509	mmu-miR-501-3p	Sema6d	214968	ENSMUSG00000027200	1	1	0	0	0	0	0	0	0	0	0	0	2	0	2
MIMAT0003509	mmu-miR-501-3p	Sh3pxd2a	14218	ENSMUSG00000053617	1	2	0	0	0	0	0	0	0	0	0	0	2	0	2
MIMAT0003509	mmu-miR-501-3p	Slc8a2	110891	ENSMUSG00000030376	1	1	0	0	0	0	0	0	0	0	0	0	2	0	2
MIMAT0003509	mmu-miR-501-3p	Tmem178	68027	ENSMUSG00000024245	1	1	0	0	0	0	0	0	0	0	0	0	2	0	2
MIMAT0003509	mmu-miR-501-3p	Tspan12	269831	ENSMUSG00000029669	1	1	0	0	0	0	0	0	0	0	0	0	2	0	2
MIMAT0003740	mmu-miR-674-5p	6430571L13Rik	235599	ENSMUSG00000037977	1	0	0	0	1	0	0	0	0	0	0	0	2	0	2
MIMAT0003740	mmu-miR-674-5p	Agt	11606	ENSMUSG00000031980	1	0	1	0	0	0	0	0	0	0	0	0	2	0	2
MIMAT0003740	mmu-miR-674-5p	Amph	218038	ENSMUSG00000021314	1	0	0	1	0	0	0	0	0	0	0	0	2	0	2
MIMAT0003740	mmu-miR-674-5p	Ankrd44	329154	ENSMUSG00000052331	0	0	0	0	0	1	1	0	0	0	0	0	2	0	2
MIMAT0003740	mmu-miR-674-5p	Asb14	142687	ENSMUSG00000021898	1	0	1	0	0	0	0	0	0	0	0	0	2	0	2
MIMAT0003740	mmu-miR-674-5p	Btbd3	228662	ENSMUSG00000062098	1	0	0	0	0	0	2	0	0	0	0	0	2	0	2
MIMAT0003740	mmu-miR-674-5p	Camk2b	12323	ENSMUSG00000057897	1	0	0	0	0	0	1	0	0	0	0	0	2	0	2
MIMAT0003740	mmu-miR-674-5p	Camta1	100072	ENSMUSG00000014592	1	0	0	0	0	0	1	0	0	0	0	0	2	0	2
MIMAT0003740	mmu-miR-674-5p	Casc4	319996	ENSMUSG00000060227	0	0	0	0	0	0	1	0	0	2	0	0	1	1	2
MIMAT0003740	mmu-miR-674-5p	Cd40	21939	ENSMUSG00000017652	0	0	1	0	0	0	1	0	0	0	0	0	2	0	2
MIMAT0003740	mmu-miR-674-5p	Cdkn2c	12580	ENSMUSG00000028551	1	0	0	1	0	0	0	0	0	0	0	0	2	0	2
MIMAT0003740	mmu-miR-674-5p	Clec9a	232414	ENSMUSG00000046080	0	0	1	1	0	0	0	0	0	0	0	0	2	0	2
MIMAT0003740	mmu-miR-674-5p	Dcaf12l1	245404	ENSMUSG00000045284	1	0	0	2	0	0	0	0	0	0	0	0	2	0	2
MIMAT0003740	mmu-miR-674-5p	Dennd5b	320560	ENSMUSG00000030313	1	0	0	0	0	0	0	0	0	1	0	0	1	1	2
MIMAT0003740	mmu-miR-674-5p	Dnajc27	217378	ENSMUSG00000020657	1	0	0	0	1	0	0	0	0	0	0	0	2	0	2
MIMAT0003740	mmu-miR-674-5p	Epas1	13819	ENSMUSG00000024140	1	0	0	0	0	0	1	0	0	0	0	0	2	0	2
MIMAT0003740	mmu-miR-674-5p	Gpm6b	14758	ENSMUSG00000031342	1	0	0	0	0	0	1	0	0	0	0	0	2	0	2
MIMAT0003740	mmu-miR-674-5p	Gpr173	70771	ENSMUSG00000056679	1	0	0	1	0	0	0	0	0	0	0	0	2	0	2
MIMAT0003740	mmu-miR-674-5p	Gria3	53623	ENSMUSG00000001986	1	0	0	1	0	0	0	0	0	0	0	0	2	0	2
MIMAT0003740	mmu-miR-674-5p	Grm1	14816	ENSMUSG00000019828	1	0	0	0	0	0	1	0	0	0	0	0	2	0	2
MIMAT0003740	mmu-miR-674-5p	Hs6st2	50786	ENSMUSG00000062184	1	0	0	1	0	0	0	0	0	0	0	0	2	0	2
MIMAT0003740	mmu-miR-674-5p	Irf4	16364	ENSMUSG00000021356	1	0	0	0	0	1	0	0	0	0	0	0	2	0	2
MIMAT0003740	mmu-miR-674-5p	Kcns3	238076	ENSMUSG00000043673	1	0	0	0	1	0	0	0	0	0	0	0	2	0	2
MIMAT0003740	mmu-miR-674-5p	Klhl32	212390	ENSMUSG00000040387	1	0	1	0	0	0	0	0	0	0	0	0	2	0	2
MIMAT0003740	mmu-miR-674-5p	Mapk10	26414	ENSMUSG00000046709	1	0	0	0	0	0	1	0	0	0	0	0	2	0	2
MIMAT0003740	mmu-miR-674-5p	Mmd	67468	ENSMUSG00000003948	1	0	0	0	0	0	1	0	0	0	0	0	2	0	2
MIMAT0003740	mmu-miR-674-5p	Myh10	77579	ENSMUSG00000020900	1	0	0	0	0	0	0	0	0	1	0	0	1	1	2
MIMAT0003740	mmu-miR-674-5p	Pgr	18667	ENSMUSG00000031870	0	0	1	0	0	0	1	0	0	0	0	0	2	0	2
MIMAT0003740	mmu-miR-674-5p	Plekha6	240753	ENSMUSG00000041757	1	0	0	0	0	1	0	0	0	0	0	0	2	0	2
MIMAT0003740	mmu-miR-674-5p	Ptprd	19266	ENSMUSG00000028399	1	0	0	0	0	0	3	0	0	0	0	0	2	0	2
MIMAT0003740	mmu-miR-674-5p	Robo1	19876	ENSMUSG00000022883	1	0	0	0	0	0	1	0	0	0	0	0	2	0	2
MIMAT0003740	mmu-miR-674-5p	Runx1t1	12395	ENSMUSG00000006586	1	0	0	0	0	0	1	0	0	0	0	0	2	0	2
MIMAT0003740	mmu-miR-674-5p	Scn2b	72821	ENSMUSG00000070304	1	0	0	0	0	1	0	0	0	0	0	0	2	0	2
MIMAT0003740	mmu-miR-674-5p	Scn3b	235281	ENSMUSG00000049281	1	0	0	0	2	0	0	0	0	0	0	0	2	0	2
MIMAT0003740	mmu-miR-674-5p	Slc8a3	110893	ENSMUSG00000079055	1	0	1	0	0	0	0	0	0	0	0	0	2	0	2
MIMAT0003740	mmu-miR-674-5p	Spag6	50525	ENSMUSG00000022783	1	0	0	1	0	0	0	0	0	0	0	0	2	0	2
MIMAT0003740	mmu-miR-674-5p	Syn2	20965	ENSMUSG00000009394	1	0	0	0	0	0	1	0	0	0	0	0	2	0	2
MIMAT0003740	mmu-miR-674-5p	Tbx5	21388	ENSMUSG00000018263	1	0	0	1	0	0	0	0	0	0	0	0	2	0	2
MIMAT0003740	mmu-miR-674-5p	Tspan6	56496	ENSMUSG00000067377	1	0	0	1	0	0	0	0	0	0	0	0	2	0	2
MIMAT0003740	mmu-miR-674-5p	Vgll3	73569	ENSMUSG00000091243	1	0	0	1	0	0	0	0	0	0	0	0	2	0	2
MIMAT0003740	mmu-miR-674-5p	Vwa3a	233813	ENSMUSG00000030889	0	0	1	1	0	0	0	0	0	0	0	0	2	0	2
MIMAT0003741	mmu-miR-674-3p	6430548M08Rik	234797	ENSMUSG00000031824	1	0	0	0	1	0	0	0	0	0	0	0	2	0	2
MIMAT0003741	mmu-miR-674-3p	Agbl2	271813	ENSMUSG00000040812	1	0	0	1	0	0	0	0	0	0	0	0	2	0	2
MIMAT0003741	mmu-miR-674-3p	Arhgap4	171207	ENSMUSG00000031389	1	0	1	0	0	0	0	0	0	0	0	0	2	0	2
MIMAT0003741	mmu-miR-674-3p	Cuedc1	103841	ENSMUSG00000018378	1	0	0	0	2	0	0	0	0	0	0	0	2	0	2
MIMAT0003741	mmu-miR-674-3p	Cxxc4	319478	ENSMUSG00000044365	1	0	0	0	0	1	0	0	0	0	0	0	2	0	2
MIMAT0003741	mmu-miR-674-3p	Ddah2	51793	ENSMUSG00000007039	0	0	1	2	0	0	0	0	0	0	0	0	2	0	2
MIMAT0003741	mmu-miR-674-3p	Gucy1b3	54195	ENSMUSG00000028005	1	0	0	2	0	0	0	0	0	0	0	0	2	0	2
MIMAT0003741	mmu-miR-674-3p	Lrrc51	69358	ENSMUSG00000064307	1	0	0	2	0	0	0	0	0	0	0	0	2	0	2
MIMAT0003741	mmu-miR-674-3p	Pck1	18534	ENSMUSG00000027513	1	0	0	0	1	0	0	0	0	0	0	0	2	0	2
MIMAT0003741	mmu-miR-674-3p	Pgrmc1	53328	ENSMUSG00000006373	1	0	0	1	0	0	0	0	0	0	0	0	2	0	2
MIMAT0003741	mmu-miR-674-3p	Plxna1	18844	ENSMUSG00000030084	1	0	1	0	0	0	0	0	0	0	0	0	2	0	2
MIMAT0003741	mmu-miR-674-3p	Rcn1	19672	ENSMUSG00000005973	1	0	0	0	1	0	0	0	0	0	0	0	2	0	2
MIMAT0003741	mmu-miR-674-3p	Rnd3	74194	ENSMUSG00000017144	1	0	0	1	0	0	0	0	0	0	0	0	2	0	2
MIMAT0003741	mmu-miR-674-3p	Rnf165	225743	ENSMUSG00000025427	1	0	0	0	0	1	0	0	0	0	0	0	2	0	2
MIMAT0003741	mmu-miR-674-3p	Rundc3b	242819	ENSMUSG00000040570	1	0	0	1	0	0	0	0	0	0	0	0	2	0	2
MIMAT0003741	mmu-miR-674-3p	Srgap3	259302	ENSMUSG00000030257	1	0	0	0	0	1	0	0	0	0	0	0	2	0	2
MIMAT0003741	mmu-miR-674-3p	Trem3	58218	ENSMUSG00000041754	1	0	1	0	0	0	0	0	0	0	0	0	2	0	2
MIMAT0003741	mmu-miR-674-3p	Trp73	22062	ENSMUSG00000029026	1	0	1	0	0	0	0	0	0	0	0	0	2	0	2
MIMAT0003741	mmu-miR-674-3p	Zfhx4	80892	ENSMUSG00000025255	1	0	0	1	0	0	0	0	0	0	0	0	2	0	2
MIMAT0004525	mmu-miR-99b-3p	Lrrc6	54562	ENSMUSG00000022375	1	0	0	1	0	0	0	0	0	0	0	0	2	0	2
MIMAT0004528	mmu-miR-125a-3p	2310002L09Rik	71886	ENSMUSG00000028396	0	0	1	1	0	0	0	0	0	0	0	0	2	0	2
MIMAT0004528	mmu-miR-125a-3p	Acsm3	20216	ENSMUSG00000030935	0	0	1	1	0	0	0	0	0	0	0	0	2	0	2
MIMAT0004528	mmu-miR-125a-3p	Adam11	11488	ENSMUSG00000020926	1	0	0	0	0	0	1	0	0	0	0	0	2	0	2
MIMAT0004528	mmu-miR-125a-3p	Ank2	109676	ENSMUSG00000032826	1	0	0	0	0	0	1	0	0	0	0	0	2	0	2
MIMAT0004528	mmu-miR-125a-3p	Ap1s2	108012	ENSMUSG00000031367	1	0	0	1	0	0	0	0	0	0	0	0	2	0	2
MIMAT0004528	mmu-miR-125a-3p	Bnc2	242509	ENSMUSG00000028487	0	0	0	1	0	0	1	0	0	0	0	0	2	0	2
MIMAT0004528	mmu-miR-125a-3p	Dach1	13134	ENSMUSG00000055639	1	0	0	0	0	0	1	0	0	0	0	0	2	0	2
MIMAT0004528	mmu-miR-125a-3p	Dpysl2	12934	ENSMUSG00000022048	0	0	0	0	0	1	1	0	0	0	0	0	2	0	2
MIMAT0004528	mmu-miR-125a-3p	Fndc4	64339	ENSMUSG00000038552	1	0	0	0	0	0	1	0	0	0	0	0	2	0	2
MIMAT0004528	mmu-miR-125a-3p	Frmd4a	209630	ENSMUSG00000026657	1	0	0	0	0	0	2	0	0	0	0	0	2	0	2
MIMAT0004528	mmu-miR-125a-3p	Ghrl	58991	ENSMUSG00000064177	1	0	0	2	0	0	0	0	0	0	0	0	2	0	2
MIMAT0004528	mmu-miR-125a-3p	Hic2	58180	ENSMUSG00000050240	0	0	0	0	0	1	1	0	0	0	0	0	2	0	2
MIMAT0004528	mmu-miR-125a-3p	Igf2bp2	319765	ENSMUSG00000033581	1	0	0	0	0	0	3	0	0	0	0	0	2	0	2
MIMAT0004528	mmu-miR-125a-3p	Lbh	77889	ENSMUSG00000024063	1	0	0	0	0	0	1	0	0	0	0	0	2	0	2
MIMAT0004528	mmu-miR-125a-3p	Mapk10	26414	ENSMUSG00000046709	0	0	0	0	0	2	1	0	0	0	0	0	2	0	2
MIMAT0004528	mmu-miR-125a-3p	Neto2	74513	ENSMUSG00000036902	0	0	1	0	0	0	1	0	0	0	0	0	2	0	2
MIMAT0004528	mmu-miR-125a-3p	Nsg2	18197	ENSMUSG00000020297	1	0	0	0	0	0	1	0	0	0	0	0	2	0	2
MIMAT0004528	mmu-miR-125a-3p	Plce1	74055	ENSMUSG00000024998	1	0	1	0	0	0	0	0	0	0	0	0	2	0	2
MIMAT0004528	mmu-miR-125a-3p	Rgs3	50780	ENSMUSG00000059810	1	0	0	0	0	0	3	0	0	0	0	0	2	0	2
MIMAT0004528	mmu-miR-125a-3p	Sectm1b	58210	ENSMUSG00000039364	1	0	2	0	0	0	0	0	0	0	0	0	2	0	2
MIMAT0004528	mmu-miR-125a-3p	Slc8a3	110893	ENSMUSG00000079055	1	0	1	0	0	0	0	0	0	0	0	0	2	0	2
MIMAT0004528	mmu-miR-125a-3p	Timp3	21859	ENSMUSG00000020044	0	0	0	1	0	0	1	0	0	0	0	0	2	0	2
MIMAT0004528	mmu-miR-125a-3p	Tmem47	192216	ENSMUSG00000025666	1	0	0	1	0	0	0	0	0	0	0	0	2	0	2
MIMAT0004528	mmu-miR-125a-3p	Ttn	22138	ENSMUSG00000051747	1	0	1	0	0	0	0	0	0	0	0	0	2	0	2
MIMAT0004528	mmu-miR-125a-3p	Zfp462	242466	ENSMUSG00000060206	1	0	0	0	0	0	1	0	0	0	0	0	2	0	2
MIMAT0004533	mmu-miR-141-5p	4931406P16Rik	233103	ENSMUSG00000066571	1	0	0	1	0	0	0	0	0	0	0	0	2	0	2
MIMAT0004533	mmu-miR-141-5p	Bex1	19716	ENSMUSG00000050071	0	0	1	1	0	0	0	0	0	0	0	0	2	0	2
MIMAT0004533	mmu-miR-141-5p	Chn2	69993	ENSMUSG00000004633	1	0	0	1	0	0	0	0	0	0	0	0	2	0	2
MIMAT0004533	mmu-miR-141-5p	Cnrip1	380686	ENSMUSG00000044629	1	0	0	1	0	0	0	0	0	0	0	0	2	0	2
MIMAT0004533	mmu-miR-141-5p	Cxcr5	12145	ENSMUSG00000047880	1	0	0	1	0	0	0	0	0	0	0	0	2	0	2
MIMAT0004533	mmu-miR-141-5p	Frmd3	242506	ENSMUSG00000049122	1	0	0	0	1	0	0	0	0	0	0	0	2	0	2
MIMAT0004533	mmu-miR-141-5p	Fry	320365	ENSMUSG00000056602	1	0	0	1	0	0	0	0	0	0	0	0	2	0	2
MIMAT0004533	mmu-miR-141-5p	Gfra3	14587	ENSMUSG00000024366	1	0	0	1	0	0	0	0	0	0	0	0	2	0	2
MIMAT0004533	mmu-miR-141-5p	Gria1	14799	ENSMUSG00000020524	1	0	0	1	0	0	0	0	0	0	0	0	2	0	2
MIMAT0004533	mmu-miR-141-5p	Hhip	15245	ENSMUSG00000064325	1	0	0	2	0	0	0	0	0	0	0	0	2	0	2
MIMAT0004533	mmu-miR-141-5p	Hpgd	15446	ENSMUSG00000031613	1	0	0	1	0	0	0	0	0	0	0	0	2	0	2
MIMAT0004533	mmu-miR-141-5p	Itk	16428	ENSMUSG00000020395	1	0	0	0	1	0	0	0	0	0	0	0	2	0	2
MIMAT0004533	mmu-miR-141-5p	Lifr	16880	ENSMUSG00000054263	1	0	0	1	0	0	0	0	0	0	0	0	2	0	2
MIMAT0004533	mmu-miR-141-5p	Rd3	74023	ENSMUSG00000049353	1	0	0	0	2	0	0	0	0	0	0	0	2	0	2
MIMAT0004533	mmu-miR-141-5p	Tfpi	21788	ENSMUSG00000027082	1	0	0	2	0	0	0	0	0	0	0	0	2	0	2
MIMAT0004533	mmu-miR-141-5p	Tgtp2	21822	ENSMUSG00000078921	1	0	0	1	0	0	0	0	0	0	0	0	2	0	2
MIMAT0004533	mmu-miR-141-5p	Tsku	244152	ENSMUSG00000049580	1	0	0	1	0	0	0	0	0	0	0	0	2	0	2
MIMAT0004533	mmu-miR-141-5p	Vegfa	22339	ENSMUSG00000023951	0	0	0	1	0	1	0	0	0	0	0	0	2	0	2
MIMAT0004539	mmu-miR-183-3p	Abat	268860	ENSMUSG00000057880	1	1	0	0	0	0	0	0	0	0	0	0	2	0	2
MIMAT0004539	mmu-miR-183-3p	Btbd3	228662	ENSMUSG00000062098	1	1	0	0	0	0	0	0	0	0	0	0	2	0	2
MIMAT0004539	mmu-miR-183-3p	Chrdl1	83453	ENSMUSG00000031283	1	0	0	1	0	0	0	0	0	0	0	0	2	0	2
MIMAT0004539	mmu-miR-183-3p	Fzd4	14366	ENSMUSG00000049791	0	1	0	1	0	0	0	0	0	0	0	0	2	0	2
MIMAT0004539	mmu-miR-183-3p	Gata3	14462	ENSMUSG00000015619	0	1	0	2	0	0	0	0	0	0	0	0	2	0	2
MIMAT0004539	mmu-miR-183-3p	Gria3	53623	ENSMUSG00000001986	1	0	0	3	0	0	0	0	0	0	0	0	2	0	2
MIMAT0004539	mmu-miR-183-3p	Kcnd2	16508	ENSMUSG00000060882	1	0	0	2	0	0	0	0	0	0	0	0	2	0	2
MIMAT0004539	mmu-miR-183-3p	Kif3c	16570	ENSMUSG00000020668	1	0	0	0	1	0	0	0	0	0	0	0	2	0	2
MIMAT0004539	mmu-miR-183-3p	Meis1	17268	ENSMUSG00000020160	0	1	0	2	0	0	0	0	0	0	0	0	2	0	2
MIMAT0004539	mmu-miR-183-3p	Mtcp1	17763	ENSMUSG00000031200	0	1	0	1	0	0	0	0	0	0	0	0	2	0	2
MIMAT0004539	mmu-miR-183-3p	Postn	50706	ENSMUSG00000027750	1	1	0	0	0	0	0	0	0	0	0	0	2	0	2
MIMAT0004539	mmu-miR-183-3p	Ppp1r16b	228852	ENSMUSG00000037754	1	1	0	0	0	0	0	0	0	0	0	0	2	0	2
MIMAT0004539	mmu-miR-183-3p	Prex2	109294	ENSMUSG00000048960	1	1	0	0	0	0	0	0	0	0	0	0	2	0	2
MIMAT0004539	mmu-miR-183-3p	Ptprz1	19283	ENSMUSG00000068748	1	0	0	1	0	0	0	0	0	0	0	0	2	0	2
MIMAT0004539	mmu-miR-183-3p	Runx1t1	12395	ENSMUSG00000006586	1	1	0	0	0	0	0	0	0	0	0	0	2	0	2
MIMAT0004539	mmu-miR-183-3p	Scml4	268297	ENSMUSG00000044770	0	1	0	1	0	0	0	0	0	0	0	0	2	0	2
MIMAT0004539	mmu-miR-183-3p	Scn2a1	110876	ENSMUSG00000075318	1	1	0	0	0	0	0	0	0	0	0	0	2	0	2
MIMAT0004539	mmu-miR-183-3p	Scn3a	20269	ENSMUSG00000057182	0	1	0	0	1	0	0	0	0	0	0	0	2	0	2
MIMAT0004539	mmu-miR-183-3p	Skap1	78473	ENSMUSG00000057058	1	0	0	1	0	0	0	0	0	0	0	0	2	0	2
MIMAT0004539	mmu-miR-183-3p	Slc9a9	331004	ENSMUSG00000031129	1	1	0	0	0	0	0	0	0	0	0	0	2	0	2
MIMAT0004539	mmu-miR-183-3p	Slitrk4	245446	ENSMUSG00000046699	1	0	0	1	0	0	0	0	0	0	0	0	2	0	2
MIMAT0004539	mmu-miR-183-3p	Thsd7a	330267	ENSMUSG00000032625	0	0	0	1	1	0	0	0	0	0	0	0	2	0	2
MIMAT0004539	mmu-miR-183-3p	Tspan12	269831	ENSMUSG00000029669	0	1	0	1	0	0	0	0	0	0	0	0	2	0	2
MIMAT0004539	mmu-miR-183-3p	Zeb2	24136	ENSMUSG00000026872	0	1	0	0	1	0	0	0	0	0	0	0	2	0	2
MIMAT0004539	mmu-miR-183-3p	Zfp37	22696	ENSMUSG00000028389	1	0	0	1	0	0	0	0	0	0	0	0	2	0	2
MIMAT0004539	mmu-miR-183-3p	Zfyve28	231125	ENSMUSG00000037224	1	0	0	1	0	0	0	0	0	0	0	0	2	0	2
MIMAT0004545	mmu-miR-200b-5p	Ccdc150	78016	ENSMUSG00000025983	1	0	1	0	0	0	0	0	0	0	0	0	2	0	2
MIMAT0004545	mmu-miR-200b-5p	Chn2	69993	ENSMUSG00000004633	1	0	0	1	0	0	0	0	0	0	0	0	2	0	2
MIMAT0004545	mmu-miR-200b-5p	Fabp12	75497	ENSMUSG00000027530	1	0	1	0	0	0	0	0	0	0	0	0	2	0	2
MIMAT0004545	mmu-miR-200b-5p	Hepacam2	101202	ENSMUSG00000044156	1	0	0	1	0	0	0	0	0	0	0	0	2	0	2
MIMAT0004545	mmu-miR-200b-5p	Mapk10	26414	ENSMUSG00000046709	1	0	1	0	0	0	0	0	0	0	0	0	2	0	2
MIMAT0004545	mmu-miR-200b-5p	Mfhas1	52065	ENSMUSG00000070056	1	0	0	2	0	0	0	0	0	0	0	0	2	0	2
MIMAT0004545	mmu-miR-200b-5p	Mpp4	227157	ENSMUSG00000079550	1	0	2	0	0	0	0	0	0	0	0	0	2	0	2
MIMAT0004545	mmu-miR-200b-5p	P2ry1	18441	ENSMUSG00000027765	1	0	0	2	0	0	0	0	0	0	0	0	2	0	2
MIMAT0004545	mmu-miR-200b-5p	Ppap2b	67916	ENSMUSG00000028517	1	0	0	2	0	0	0	0	0	0	0	0	2	0	2
MIMAT0004545	mmu-miR-200b-5p	Prdm6	225518	ENSMUSG00000069378	1	0	0	1	0	0	0	0	0	0	0	0	2	0	2
MIMAT0004545	mmu-miR-200b-5p	Reck	53614	ENSMUSG00000028476	1	0	0	1	0	0	0	0	0	0	0	0	2	0	2
MIMAT0004545	mmu-miR-200b-5p	Rgs18	64214	ENSMUSG00000026357	1	0	0	1	0	0	0	0	0	0	0	0	2	0	2
MIMAT0004545	mmu-miR-200b-5p	Rragd	52187	ENSMUSG00000028278	1	0	1	0	0	0	0	0	0	0	0	0	2	0	2
MIMAT0004619	mmu-miR-200a-5p	Chn2	69993	ENSMUSG00000004633	1	0	0	1	0	0	0	0	0	0	0	0	2	0	2
MIMAT0004619	mmu-miR-200a-5p	Has1	15116	ENSMUSG00000003665	1	0	0	1	0	0	0	0	0	0	0	0	2	0	2
MIMAT0004619	mmu-miR-200a-5p	Mapk10	26414	ENSMUSG00000046709	1	0	1	0	0	0	0	0	0	0	0	0	2	0	2
MIMAT0004619	mmu-miR-200a-5p	Mfhas1	52065	ENSMUSG00000070056	1	0	0	2	0	0	0	0	0	0	0	0	2	0	2
MIMAT0004619	mmu-miR-200a-5p	Mpp4	227157	ENSMUSG00000079550	1	0	2	0	0	0	0	0	0	0	0	0	2	0	2
MIMAT0004619	mmu-miR-200a-5p	P2ry1	18441	ENSMUSG00000027765	1	0	0	2	0	0	0	0	0	0	0	0	2	0	2
MIMAT0004619	mmu-miR-200a-5p	Ppap2b	67916	ENSMUSG00000028517	1	0	0	2	0	0	0	0	0	0	0	0	2	0	2
MIMAT0004619	mmu-miR-200a-5p	Prdm6	225518	ENSMUSG00000069378	1	0	0	1	0	0	0	0	0	0	0	0	2	0	2
MIMAT0004619	mmu-miR-200a-5p	Rgs18	64214	ENSMUSG00000026357	1	0	0	1	0	0	0	0	0	0	0	0	2	0	2
MIMAT0004628	mmu-miR-21a-3p	1700040L02Rik	73287	ENSMUSG00000019945	0	0	1	1	0	0	0	0	0	0	0	0	2	0	2
MIMAT0004628	mmu-miR-21a-3p	Arhgap4	171207	ENSMUSG00000031389	1	0	1	0	0	0	0	0	0	0	0	0	2	0	2
MIMAT0004628	mmu-miR-21a-3p	Bcl11a	14025	ENSMUSG00000000861	1	1	0	0	0	0	0	0	0	0	0	0	2	0	2
MIMAT0004628	mmu-miR-21a-3p	Cd177	68891	ENSMUSG00000052212	1	0	0	1	0	0	0	0	0	0	0	0	2	0	2
MIMAT0004628	mmu-miR-21a-3p	Dact1	59036	ENSMUSG00000044548	1	0	0	0	1	0	0	0	0	0	0	0	2	0	2
[truncated: 12,106 more rows]
