# Supplementary material for: Comparative mRNA and miRNA transcriptome analysis of a mouse model of IGFIR-driven lung cancer
Source: PLoS One. 2018 Nov 9;13(11):e0206948. doi: 10.1371/journal.pone.0206948 (PMC6226179; doi:10.1371/journal.pone.0206948)
Supplement: S5 Table — (XLSX) [file pone.0206948.s011.xlsx]

## Sheet: Table S5
miRNA	log2FoldChange	pvalue	padj
hsa-let-7b-5p	-1.7122	3.13724e-20	5.61567e-19
hsa-let-7c-5p	-1.85578	2.02043e-19	3.47748e-18
hsa-miR-1224-5p	-2.14826	1.08374e-05	4.4493e-05
hsa-miR-125a-5p	-2.41054	6.69033e-37	4.98987e-35
hsa-miR-125b-5p	-1.13531	2.70997e-09	1.74491e-08
hsa-miR-130a-5p	1.11838	0.0156695	0.0358675
hsa-miR-130b-3p	1.90963	7.71448e-13	7.42415e-12
hsa-miR-133b	-2.43288	3.3224e-12	2.97355e-11
hsa-miR-135b-5p	3.25028	1.14805e-28	4.46741e-27
hsa-miR-136-5p	1.6535	1.2994e-06	5.93348e-06
hsa-miR-137	4.59966	3.04122e-08	1.73369e-07
hsa-miR-139-5p	-3.44613	8.20809e-61	2.44875e-58
hsa-miR-141-3p	1.80326	2.39015e-12	2.18284e-11
hsa-miR-143-3p	-1.79927	1.633e-12	1.50673e-11
hsa-miR-144-3p	-2.87364	6.3912e-17	8.93769e-16
hsa-miR-145-5p	-2.47905	2.35826e-30	1.24155e-28
hsa-miR-147b	4.24186	3.97155e-10	2.84363e-09
hsa-miR-148a-3p	1.61081	3.91274e-14	4.21916e-13
hsa-miR-150-5p	-1.36107	2.76582e-07	1.39854e-06
hsa-miR-153-3p	1.37549	0.00101578	0.00306101
hsa-miR-154-3p	1.90871	0.000102841	0.000372644
hsa-miR-15b-5p	-1.52986	4.48176e-21	8.35662e-20
hsa-miR-17-5p	1.3425	4.49605e-10	3.16848e-09
hsa-miR-181a-5p	-1.27943	3.99741e-13	3.88879e-12
hsa-miR-182-5p	2.52607	5.66994e-28	2.02984e-26
hsa-miR-184	-2.75161	3.16728e-11	2.5086e-10
hsa-miR-187-3p	1.24574	0.00638827	0.0161511
hsa-miR-190a-5p	-1.53881	3.93452e-10	2.83984e-09
hsa-miR-192-5p	3.12898	8.85702e-11	6.66137e-10
hsa-miR-193a-5p	-1.99731	6.78144e-24	1.68594e-22
hsa-miR-194-5p	2.52089	2.07246e-08	1.2203e-07
hsa-miR-195-5p	-2.00783	3.07938e-17	4.44523e-16
hsa-miR-196a-5p	5.72772	1.14727e-21	2.23219e-20
hsa-miR-196b-5p	3.10699	6.26266e-11	4.83196e-10
hsa-miR-19a-3p	1.37654	6.51077e-08	3.57493e-07
hsa-miR-200a-3p	2.38407	1.62679e-15	2.05067e-14
hsa-miR-200b-3p	1.10472	7.14573e-06	3.00255e-05
hsa-miR-204-5p	-1.16226	0.000305328	0.00100466
hsa-miR-205-5p	1.53096	0.0042934	0.0113017
hsa-miR-206	-3.08242	6.69441e-07	3.23865e-06
hsa-miR-20a-5p	1.23232	2.69519e-08	1.5766e-07
hsa-miR-210-3p	3.13359	3.38789e-20	5.94542e-19
hsa-miR-211-5p	-1.92946	0.00270675	0.00747699
hsa-miR-215-5p	1.3542	0.00266581	0.0073867
hsa-miR-21-5p	2.6337	3.05333e-37	2.4843e-35
hsa-miR-216b-5p	1.82895	0.0179346	0.0402293
hsa-miR-217	1.58519	1.22116e-06	5.63371e-06
hsa-miR-218-5p	-1.6171	8.18813e-14	8.52137e-13
hsa-miR-223-3p	-1.49821	6.47431e-10	4.42329e-09
hsa-miR-224-5p	2.29526	2.37367e-11	1.9139e-10
hsa-miR-296-5p	-2.14374	2.07415e-10	1.52161e-09
hsa-miR-29b-3p	1.45209	8.81785e-11	6.66137e-10
hsa-miR-301a-3p	2.08562	6.15645e-14	6.48238e-13
hsa-miR-30a-5p	-1.55449	1.8707e-11	1.52207e-10
hsa-miR-31-5p	4.54542	1.55691e-13	1.58345e-12
hsa-miR-320a	-1.16738	2.49e-14	2.75129e-13
hsa-miR-326	-2.26765	2.52867e-14	2.75995e-13
hsa-miR-328-3p	-4.14253	6.85717e-53	1.22743e-50
hsa-miR-339-5p	-1.08926	4.19948e-06	1.80699e-05
hsa-miR-33a-5p	2.75322	8.60256e-17	1.18451e-15
hsa-miR-33b-5p	2.63925	3.85142e-11	3.0237e-10
hsa-miR-346	-4.34498	5.40127e-12	4.73935e-11
hsa-miR-34c-5p	-1.37748	0.00193933	0.00552771
hsa-miR-374a-5p	-1.04608	1.96576e-08	1.1729e-07
hsa-miR-375	1.02838	0.00204584	0.00579438
hsa-miR-376a-3p	1.4987	0.00882866	0.0217676
hsa-miR-376b-3p	1.51765	0.0103431	0.0249516
hsa-miR-377-3p	2.59849	4.56807e-05	0.000173238
hsa-miR-378a-3p	-2.24846	2.5383e-26	7.83373e-25
hsa-miR-381-3p	1.02691	0.00242936	0.00677346
hsa-miR-409-5p	2.12322	2.67411e-07	1.35985e-06
hsa-miR-422a	-2.78667	0.0151549	0.0349578
hsa-miR-423-3p	-1.45183	1.03355e-15	1.34062e-14
hsa-miR-423-5p	-2.3222	5.2546e-29	2.23946e-27
hsa-miR-424-5p	1.34914	7.1098e-07	3.40282e-06
hsa-miR-429	1.81977	8.78965e-12	7.63761e-11
hsa-miR-431-5p	1.42813	0.00546384	0.0140521
hsa-miR-433-3p	-1.36288	0.00188211	0.00538266
hsa-miR-449a	2.4022	4.22557e-05	0.000160931
hsa-miR-449b-5p	2.15894	0.00725558	0.0182409
hsa-miR-450a-5p	1.89955	2.06593e-10	1.52161e-09
hsa-miR-451a	-2.71872	3.55768e-16	4.68253e-15
hsa-miR-485-5p	-2.00561	0.000852888	0.00259638
hsa-miR-486-5p	-4.83217	9.4816e-52	1.41434e-49
hsa-miR-487a-3p	1.60196	0.0153062	0.0352161
hsa-miR-490-3p	-3.15124	1.37501e-08	8.31506e-08
hsa-miR-491-5p	-1.03408	2.18869e-05	8.66761e-05
hsa-miR-493-3p	1.3547	0.000250145	0.000841653
hsa-miR-499a-5p	-1.52028	3.97364e-05	0.000152635
hsa-miR-501-3p	-1.33838	2.92767e-09	1.85835e-08
hsa-miR-503-5p	1.53533	6.55694e-06	2.78126e-05
hsa-miR-519d-3p	-5.72589	2.03623e-13	2.04767e-12
hsa-miR-520a-3p	-6.3826	4.47305e-22	9.09859e-21
hsa-miR-520f-3p	-2.84421	0.000609227	0.00193354
hsa-miR-532-3p	-3.31196	1.38704e-37	1.2414e-35
hsa-miR-542-3p	1.25664	6.88247e-07	3.31173e-06
hsa-miR-551b-3p	1.11873	0.0127347	0.0300728
hsa-miR-582-5p	1.01371	0.00291439	0.00796361
hsa-miR-590-5p	1.74028	1.39178e-14	1.57676e-13
hsa-miR-653-5p	1.62257	2.6113e-05	0.000102505
hsa-miR-708-5p	2.98014	2.28771e-26	7.31249e-25
hsa-miR-744-5p	-1.13246	1.44757e-09	9.66849e-09
hsa-miR-758-3p	1.54701	4.19545e-05	0.000160467
hsa-miR-874-3p	-1.74974	1.0755e-15	1.3751e-14
hsa-miR-877-5p	-1.61357	1.04735e-08	6.37672e-08
hsa-miR-92a-3p	-1.25298	7.8826e-10	5.34464e-09
hsa-miR-9-5p	5.49416	2.94805e-32	1.88465e-30
hsa-miR-96-5p	2.54529	1.47283e-24	3.9945e-23
hsa-miR-99b-5p	-1.63205	9.16628e-19	1.46497e-17
