# Supplementary material for: Comparative mRNA and miRNA transcriptome analysis of a mouse model of IGFIR-driven lung cancer
Source: PLoS One. 2018 Nov 9;13(11):e0206948. doi: 10.1371/journal.pone.0206948 (PMC6226179; doi:10.1371/journal.pone.0206948)
Supplement: S6 Table — (XLSX) [file pone.0206948.s012.xlsx]

## Sheet: Table S9
mature_mirna_acc	mature_mirna_id	target_symbol	target_entrez	target_ensembl	diana_microt	elmmo	microcosm	miranda	mirdb	pictar	pita	targetscan	mirecords	mirtarbase	tarbase	disease.sum	predicted.sum	validated.sum	all.sum
MIMAT0000075	hsa-miR-20a-5p	TGFBR2	7048	ENSG00000163513	1	1	0	1	1	1	1	1	0	7	1	0	7	2	9
MIMAT0000076	hsa-miR-21-5p	RECK	8434	ENSG00000122707	1	1	0	2	0	0	1	1	3	9	1	1	5	3	9
MIMAT0000432	hsa-miR-141-3p	PTPRD	5789	ENSG00000153707	1	1	0	1	1	0	1	1	1	1	1	0	6	3	9
MIMAT0000682	hsa-miR-200a-3p	PTPRD	5789	ENSG00000153707	1	1	0	1	1	0	1	1	1	1	1	0	6	3	9
MIMAT0000070	hsa-miR-17-5p	GAB1	2549	ENSG00000109458	1	1	0	0	1	1	1	1	1	1	0	0	6	2	8
MIMAT0000089	hsa-miR-31-5p	LATS2	26524	ENSG00000150457	1	1	0	1	1	0	1	1	1	1	0	0	6	2	8
MIMAT0000095	hsa-miR-96-5p	PRKCE	5581	ENSG00000171132	1	2	0	1	1	0	1	1	0	1	1	0	6	2	8
MIMAT0000226	hsa-miR-196a-5p	HOXA5	3202	ENSG00000106004	1	1	1	1	1	0	1	1	0	2	0	0	7	1	8
MIMAT0000259	hsa-miR-182-5p	MITF	4286	ENSG00000187098	1	3	0	2	1	0	3	1	4	2	0	0	6	2	8
MIMAT0000266	hsa-miR-205-5p	ZEB1	6935	ENSG00000148516	1	1	0	1	1	0	0	1	1	5	1	0	5	3	8
MIMAT0000432	hsa-miR-141-3p	ZEB1	6935	ENSG00000148516	1	3	0	13	1	1	0	1	0	5	1	0	6	2	8
MIMAT0000432	hsa-miR-141-3p	ZEB2	9839	ENSG00000169554	1	2	0	5	1	1	1	0	1	8	0	0	6	2	8
MIMAT0000682	hsa-miR-200a-3p	ZEB1	6935	ENSG00000148516	1	3	0	13	1	0	0	1	3	12	2	0	5	3	8
MIMAT0000682	hsa-miR-200a-3p	ZEB2	9839	ENSG00000169554	1	2	0	5	1	0	1	0	2	18	1	0	5	3	8
MIMAT0000691	hsa-miR-130b-3p	PPARG	5468	ENSG00000132170	1	1	1	2	1	0	1	1	0	1	0	0	7	1	8
MIMAT0000691	hsa-miR-130b-3p	SECISBP2L	9728	ENSG00000138593	1	2	1	0	1	0	1	1	0	2	1	0	6	2	8
MIMAT0000691	hsa-miR-130b-3p	TGFBR2	7048	ENSG00000163513	1	1	0	1	1	0	1	1	0	3	1	0	6	2	8
MIMAT0001341	hsa-miR-424-5p	AKT3	10000	ENSG00000117020	1	1	0	1	1	1	1	2	0	2	0	0	7	1	8
MIMAT0001541	hsa-miR-449a	NOTCH1	4851	ENSG00000148400	1	2	0	1	1	1	1	1	0	2	0	0	7	1	8
MIMAT0000070	hsa-miR-17-5p	TXNIP	10628	ENSG00000265972	1	2	0	1	1	1	1	0	0	3	0	0	6	1	7
MIMAT0000073	hsa-miR-19a-3p	LGALSL	29094	ENSG00000119862	1	2	0	2	1	1	1	2	0	0	0	0	7	0	7
MIMAT0000073	hsa-miR-19a-3p	RAPGEF4	11069	ENSG00000091428	1	1	0	1	1	0	1	1	0	1	0	0	6	1	7
MIMAT0000075	hsa-miR-20a-5p	CFL2	1073	ENSG00000165410	1	2	0	2	1	0	1	1	0	2	0	0	6	1	7
MIMAT0000075	hsa-miR-20a-5p	CRY2	1408	ENSG00000121671	1	1	0	1	1	0	1	1	0	1	0	0	6	1	7
MIMAT0000075	hsa-miR-20a-5p	GAB1	2549	ENSG00000109458	1	1	0	0	1	1	1	1	0	1	0	0	6	1	7
MIMAT0000075	hsa-miR-20a-5p	TXNIP	10628	ENSG00000265972	1	2	0	1	1	1	1	0	0	3	0	0	6	1	7
MIMAT0000075	hsa-miR-20a-5p	ZFYVE9	9372	ENSG00000157077	1	1	2	1	1	0	0	1	0	1	0	0	6	1	7
MIMAT0000076	hsa-miR-21-5p	MEIS1	4211	ENSG00000143995	1	1	0	3	0	0	1	1	0	1	1	0	5	2	7
MIMAT0000076	hsa-miR-21-5p	SOX5	6660	ENSG00000134532	1	1	0	1	0	0	1	1	1	2	0	0	5	2	7
MIMAT0000095	hsa-miR-96-5p	MAP3K3	4215	ENSG00000198909	1	1	0	1	1	0	1	1	0	1	0	0	6	1	7
MIMAT0000095	hsa-miR-96-5p	PROK2	60675	ENSG00000163421	1	1	0	1	0	0	2	1	0	1	1	0	5	2	7
MIMAT0000095	hsa-miR-96-5p	SLC1A1	6505	ENSG00000106688	1	1	0	2	1	0	2	2	0	1	0	0	6	1	7
MIMAT0000100	hsa-miR-29b-3p	PMP22	5376	ENSG00000109099	1	1	1	2	1	0	1	1	0	0	0	0	7	0	7
MIMAT0000226	hsa-miR-196a-5p	GATA6	2627	ENSG00000141448	1	1	0	1	1	0	1	1	0	4	0	0	6	1	7
MIMAT0000243	hsa-miR-148a-3p	S1PR1	1901	ENSG00000170989	1	1	0	1	1	0	1	1	0	1	0	0	6	1	7
MIMAT0000243	hsa-miR-148a-3p	SECISBP2L	9728	ENSG00000138593	1	1	0	1	1	0	0	1	0	3	1	0	5	2	7
MIMAT0000259	hsa-miR-182-5p	FOXF2	2295	ENSG00000137273	1	2	0	1	1	0	2	1	0	1	0	0	6	1	7
MIMAT0000259	hsa-miR-182-5p	RECK	8434	ENSG00000122707	1	1	0	2	1	0	1	1	0	4	0	0	6	1	7
MIMAT0000266	hsa-miR-205-5p	PRKCE	5581	ENSG00000171132	1	1	0	1	1	0	1	0	1	1	0	0	5	2	7
MIMAT0000318	hsa-miR-200b-3p	ZEB1	6935	ENSG00000148516	1	3	0	5	1	0	0	0	5	14	1	0	4	3	7
MIMAT0000441	hsa-miR-9-5p	MAP3K3	4215	ENSG00000198909	1	2	0	1	1	1	0	0	0	1	1	0	5	2	7
MIMAT0000688	hsa-miR-301a-3p	SECISBP2L	9728	ENSG00000138593	1	2	1	0	1	0	1	1	0	2	0	0	6	1	7
MIMAT0000688	hsa-miR-301a-3p	TGFBR2	7048	ENSG00000163513	1	1	0	1	1	0	1	1	0	3	0	0	6	1	7
MIMAT0000691	hsa-miR-130b-3p	LDLR	3949	ENSG00000130164	1	3	0	0	1	0	1	1	0	3	2	0	5	2	7
MIMAT0001080	hsa-miR-196b-5p	GATA6	2627	ENSG00000141448	1	1	0	1	1	0	1	1	0	4	0	0	6	1	7
MIMAT0001080	hsa-miR-196b-5p	HOXA5	3202	ENSG00000106004	1	1	0	1	1	0	1	1	0	1	0	0	6	1	7
MIMAT0001341	hsa-miR-424-5p	CRIM1	51232	ENSG00000150938	1	1	0	4	1	0	2	1	0	3	0	0	6	1	7
MIMAT0001341	hsa-miR-424-5p	CYP26B1	56603	ENSG00000003137	1	1	0	1	1	0	2	1	0	2	0	0	6	1	7
MIMAT0001341	hsa-miR-424-5p	RECK	8434	ENSG00000122707	1	1	0	2	1	0	1	1	0	1	0	0	6	1	7
MIMAT0001341	hsa-miR-424-5p	SMAD7	4092	ENSG00000101665	1	1	0	1	1	0	1	1	0	4	0	0	6	1	7
MIMAT0001341	hsa-miR-424-5p	TMEM100	55273	ENSG00000166292	1	1	0	1	1	0	1	1	0	1	0	0	6	1	7
MIMAT0001341	hsa-miR-424-5p	WNT3A	89780	ENSG00000154342	1	1	0	1	1	1	1	1	0	0	0	0	7	0	7
MIMAT0001536	hsa-miR-429	ZEB1	6935	ENSG00000148516	1	3	0	5	1	1	0	0	0	5	1	0	5	2	7
MIMAT0001541	hsa-miR-449a	RRAS	6237	ENSG00000126458	1	1	1	1	1	0	1	1	0	0	0	0	7	0	7
MIMAT0000070	hsa-miR-17-5p	BMPR2	659	ENSG00000204217	0	2	0	0	1	1	1	0	2	3	0	0	4	2	6
MIMAT0000070	hsa-miR-17-5p	CFL2	1073	ENSG00000165410	0	2	0	2	1	0	1	1	0	2	0	0	5	1	6
MIMAT0000070	hsa-miR-17-5p	CRY2	1408	ENSG00000121671	0	1	0	1	1	0	1	1	0	1	0	0	5	1	6
MIMAT0000070	hsa-miR-17-5p	ETV1	2115	ENSG00000006468	1	1	0	0	1	0	2	1	0	1	0	0	5	1	6
MIMAT0000070	hsa-miR-17-5p	TGFBR2	7048	ENSG00000163513	0	1	0	1	1	1	0	1	0	5	0	0	5	1	6
MIMAT0000073	hsa-miR-19a-3p	CCND2	894	ENSG00000118971	1	1	0	0	1	0	2	1	0	5	0	0	5	1	6
MIMAT0000073	hsa-miR-19a-3p	KCNJ2	3759	ENSG00000123700	1	3	0	0	1	1	1	0	0	1	0	0	5	1	6
MIMAT0000073	hsa-miR-19a-3p	OTUD1	220213	ENSG00000165312	1	1	0	2	1	0	0	1	0	1	0	0	5	1	6
MIMAT0000073	hsa-miR-19a-3p	PRICKLE2	166336	ENSG00000163637	1	1	0	0	1	0	1	1	0	1	0	0	5	1	6
MIMAT0000073	hsa-miR-19a-3p	RORA	6095	ENSG00000069667	1	3	0	1	1	1	0	0	0	2	0	0	5	1	6
MIMAT0000073	hsa-miR-19a-3p	SOCS3	9021	ENSG00000184557	1	1	0	1	0	0	1	1	0	2	0	0	5	1	6
MIMAT0000075	hsa-miR-20a-5p	BMPR2	659	ENSG00000204217	1	2	0	0	1	1	1	0	0	2	0	0	5	1	6
MIMAT0000075	hsa-miR-20a-5p	CRIM1	51232	ENSG00000150938	1	1	0	2	0	1	1	0	0	1	0	0	5	1	6
MIMAT0000075	hsa-miR-20a-5p	DAB2	1601	ENSG00000153071	1	1	0	1	1	0	1	1	0	0	0	0	6	0	6
MIMAT0000075	hsa-miR-20a-5p	SASH1	23328	ENSG00000111961	1	1	0	1	1	1	1	0	0	0	0	0	6	0	6
MIMAT0000075	hsa-miR-20a-5p	TMEM100	55273	ENSG00000166292	1	1	0	1	0	0	1	1	0	1	0	0	5	1	6
MIMAT0000075	hsa-miR-20a-5p	ZBTB47	92999	ENSG00000114853	1	1	0	1	1	0	1	1	0	0	0	0	6	0	6
MIMAT0000076	hsa-miR-21-5p	ARMCX1	51309	ENSG00000126947	1	1	1	2	1	0	0	1	0	0	0	0	6	0	6
MIMAT0000076	hsa-miR-21-5p	OSR1	130497	ENSG00000143867	0	1	0	1	1	0	0	1	0	1	1	0	4	2	6
MIMAT0000076	hsa-miR-21-5p	TGFBR2	7048	ENSG00000163513	1	1	0	0	0	0	1	0	2	6	1	0	3	3	6
MIMAT0000076	hsa-miR-21-5p	TIMP3	7078	ENSG00000100234	1	2	0	0	0	0	0	1	1	5	2	0	3	3	6
MIMAT0000089	hsa-miR-31-5p	PRKCE	5581	ENSG00000171132	1	0	0	1	1	0	1	1	0	1	0	0	5	1	6
MIMAT0000095	hsa-miR-96-5p	ARHGAP6	395	ENSG00000047648	1	1	0	1	2	0	1	1	0	0	0	0	6	0	6
MIMAT0000095	hsa-miR-96-5p	CELF2	10659	ENSG00000048740	1	1	0	3	0	2	2	1	0	0	0	0	6	0	6
MIMAT0000095	hsa-miR-96-5p	HBEGF	1839	ENSG00000113070	1	2	0	1	0	1	1	1	0	0	0	0	6	0	6
MIMAT0000095	hsa-miR-96-5p	HOXA5	3202	ENSG00000106004	1	1	0	1	0	0	1	1	0	1	0	0	5	1	6
MIMAT0000095	hsa-miR-96-5p	LRCH2	57631	ENSG00000130224	1	4	0	4	1	0	2	1	0	0	0	0	6	0	6
MIMAT0000095	hsa-miR-96-5p	MITF	4286	ENSG00000187098	1	4	0	0	0	1	2	0	4	1	0	0	4	2	6
MIMAT0000095	hsa-miR-96-5p	MYRIP	25924	ENSG00000170011	0	1	0	2	1	0	1	1	1	0	0	0	5	1	6
MIMAT0000095	hsa-miR-96-5p	SH3BP5	9467	ENSG00000131370	1	2	0	1	1	0	1	1	0	0	0	0	6	0	6
MIMAT0000095	hsa-miR-96-5p	ZEB1	6935	ENSG00000148516	1	1	0	1	1	0	0	1	0	1	0	0	5	1	6
MIMAT0000100	hsa-miR-29b-3p	ADAMTS9	56999	ENSG00000163638	1	2	0	1	1	0	1	2	0	0	0	0	6	0	6
MIMAT0000100	hsa-miR-29b-3p	CAV2	858	ENSG00000105971	1	1	0	2	2	0	1	1	0	0	0	0	6	0	6
MIMAT0000100	hsa-miR-29b-3p	COL4A4	1286	ENSG00000081052	1	3	0	2	1	0	1	1	0	0	0	0	6	0	6
MIMAT0000100	hsa-miR-29b-3p	IFI30	10437	ENSG00000216490	1	1	1	1	1	0	0	1	0	0	0	0	6	0	6
MIMAT0000100	hsa-miR-29b-3p	PIK3R1	5295	ENSG00000145675	1	1	0	0	0	0	1	1	1	1	0	0	4	2	6
MIMAT0000243	hsa-miR-148a-3p	PNPLA6	10908	ENSG00000032444	1	1	1	1	1	0	0	1	0	0	0	0	6	0	6
MIMAT0000243	hsa-miR-148a-3p	QKI	9444	ENSG00000112531	1	2	0	2	0	3	1	1	0	0	0	0	6	0	6
MIMAT0000243	hsa-miR-148a-3p	STARD13	90627	ENSG00000133121	1	1	0	1	1	0	0	1	0	2	0	0	5	1	6
MIMAT0000259	hsa-miR-182-5p	CBFA2T3	863	ENSG00000129993	1	2	0	1	1	0	1	1	0	0	0	0	6	0	6
MIMAT0000259	hsa-miR-182-5p	ELMO1	9844	ENSG00000155849	1	1	0	1	1	0	1	1	0	0	0	0	6	0	6
MIMAT0000259	hsa-miR-182-5p	PIP5K1B	8395	ENSG00000107242	1	1	1	3	0	0	1	1	0	0	0	0	6	0	6
MIMAT0000266	hsa-miR-205-5p	ACSL1	2180	ENSG00000151726	1	1	0	1	1	0	0	1	0	1	0	0	5	1	6
MIMAT0000266	hsa-miR-205-5p	ADAMTS9	56999	ENSG00000163638	1	1	0	1	1	0	1	1	0	0	0	0	6	0	6
MIMAT0000266	hsa-miR-205-5p	LRRK2	120892	ENSG00000188906	1	1	0	0	1	0	1	1	0	1	0	0	5	1	6
MIMAT0000266	hsa-miR-205-5p	PTPRM	5797	ENSG00000173482	1	0	0	1	1	0	1	1	0	1	0	0	5	1	6
MIMAT0000266	hsa-miR-205-5p	RAB11FIP1	80223	ENSG00000156675	1	3	0	0	1	1	1	0	0	2	0	0	5	1	6
MIMAT0000274	hsa-miR-217	DACH1	1602	ENSG00000276644	1	2	0	1	1	0	1	0	0	1	0	0	5	1	6
MIMAT0000318	hsa-miR-200b-3p	CFL2	1073	ENSG00000165410	1	3	0	2	1	0	1	1	0	0	0	0	6	0	6
MIMAT0000318	hsa-miR-200b-3p	DLC1	10395	ENSG00000164741	1	1	0	2	1	0	1	0	0	1	0	0	5	1	6
MIMAT0000318	hsa-miR-200b-3p	DUSP1	1843	ENSG00000120129	1	1	0	1	1	0	1	1	0	0	0	0	6	0	6
MIMAT0000318	hsa-miR-200b-3p	JUN	3725	ENSG00000177606	1	1	0	1	1	0	0	1	0	1	0	0	5	1	6
MIMAT0000318	hsa-miR-200b-3p	ZEB2	9839	ENSG00000169554	1	3	0	9	1	0	0	0	2	16	0	0	4	2	6
MIMAT0000429	hsa-miR-137	CYYR1	116159	ENSG00000166265	1	1	0	1	1	0	1	1	0	0	0	0	6	0	6
MIMAT0000429	hsa-miR-137	MITF	4286	ENSG00000187098	1	4	0	2	1	0	0	1	0	1	0	0	5	1	6
MIMAT0000441	hsa-miR-9-5p	LYVE1	10894	ENSG00000133800	1	1	0	2	1	0	1	1	0	0	0	0	6	0	6
MIMAT0000441	hsa-miR-9-5p	RBMS3	27303	ENSG00000144642	1	1	0	1	1	0	1	1	0	0	0	0	6	0	6
MIMAT0000460	hsa-miR-194-5p	HBEGF	1839	ENSG00000113070	1	1	0	2	1	0	0	1	0	1	0	0	5	1	6
MIMAT0000682	hsa-miR-200a-3p	DLC1	10395	ENSG00000164741	1	2	0	0	1	0	1	1	0	1	0	0	5	1	6
MIMAT0000688	hsa-miR-301a-3p	PURG	29942	ENSG00000172733	1	1	0	1	0	0	1	2	0	1	0	0	5	1	6
MIMAT0000688	hsa-miR-301a-3p	ZFYVE9	9372	ENSG00000157077	1	1	0	1	1	0	0	1	0	1	0	0	5	1	6
MIMAT0000691	hsa-miR-130b-3p	CFL2	1073	ENSG00000165410	1	2	0	2	1	0	1	0	0	1	0	0	5	1	6
MIMAT0000691	hsa-miR-130b-3p	DPYSL2	1808	ENSG00000092964	1	1	0	2	0	0	1	1	0	1	0	0	5	1	6
MIMAT0000691	hsa-miR-130b-3p	GJA1	2697	ENSG00000152661	1	2	0	2	1	0	1	1	0	0	0	0	6	0	6
MIMAT0000691	hsa-miR-130b-3p	PURG	29942	ENSG00000172733	1	1	0	1	0	0	1	1	0	1	0	0	5	1	6
MIMAT0000691	hsa-miR-130b-3p	TOM1L2	146691	ENSG00000175662	1	1	0	0	0	0	1	1	0	1	1	0	4	2	6
MIMAT0000691	hsa-miR-130b-3p	ZFYVE9	9372	ENSG00000157077	1	1	0	2	1	0	0	1	0	1	0	0	5	1	6
MIMAT0000730	hsa-miR-377-3p	ADARB1	104	ENSG00000197381	1	0	1	5	1	0	1	1	0	0	0	0	6	0	6
MIMAT0000758	hsa-miR-135b-5p	KLF4	9314	ENSG00000136826	1	1	0	1	1	0	0	1	0	1	0	0	5	1	6
MIMAT0000758	hsa-miR-135b-5p	ZNF385B	151126	ENSG00000144331	1	1	1	1	1	0	0	1	0	0	0	0	6	0	6
MIMAT0001341	hsa-miR-424-5p	AXIN2	8313	ENSG00000168646	1	2	0	2	1	0	1	0	0	3	0	0	5	1	6
MIMAT0001341	hsa-miR-424-5p	FGF2	2247	ENSG00000138685	1	2	0	0	1	1	0	3	0	3	0	0	5	1	6
MIMAT0001341	hsa-miR-424-5p	MEOX2	4223	ENSG00000106511	1	1	0	1	1	0	1	1	0	0	0	0	6	0	6
MIMAT0001341	hsa-miR-424-5p	PTPRD	5789	ENSG00000153707	1	1	0	1	1	0	1	0	0	1	0	0	5	1	6
MIMAT0001341	hsa-miR-424-5p	RASGEF1B	153020	ENSG00000138670	0	4	0	2	1	1	1	1	0	0	0	0	6	0	6
MIMAT0001341	hsa-miR-424-5p	SEMA6D	80031	ENSG00000137872	1	2	0	2	1	0	1	1	0	0	0	0	6	0	6
MIMAT0001341	hsa-miR-424-5p	SLC2A3	6515	ENSG00000059804	1	1	0	1	0	0	1	1	0	2	0	0	5	1	6
MIMAT0001341	hsa-miR-424-5p	SYT4	6860	ENSG00000132872	1	1	0	1	1	0	1	1	0	0	0	0	6	0	6
MIMAT0001341	hsa-miR-424-5p	TMEM74B	55321	ENSG00000125895	1	1	1	1	0	0	1	1	0	0	0	0	6	0	6
MIMAT0001536	hsa-miR-429	DLC1	10395	ENSG00000164741	1	1	0	2	1	1	2	0	0	0	0	0	6	0	6
MIMAT0001536	hsa-miR-429	DUSP1	1843	ENSG00000120129	1	1	0	1	1	0	1	1	0	0	0	0	6	0	6
MIMAT0001536	hsa-miR-429	FLI1	2313	ENSG00000151702	1	1	0	1	1	0	1	1	0	0	0	0	6	0	6
MIMAT0001536	hsa-miR-429	JUN	3725	ENSG00000177606	1	1	0	1	1	0	0	1	0	1	0	0	5	1	6
MIMAT0001536	hsa-miR-429	QKI	9444	ENSG00000112531	1	4	0	2	0	3	1	0	0	1	0	0	5	1	6
MIMAT0001536	hsa-miR-429	ZEB2	9839	ENSG00000169554	1	3	0	9	1	1	0	0	0	4	0	0	5	1	6
MIMAT0001541	hsa-miR-449a	CBFA2T3	863	ENSG00000129993	1	1	0	1	1	0	2	1	0	0	0	0	6	0	6
MIMAT0001541	hsa-miR-449a	DLL1	28514	ENSG00000198719	1	2	0	1	1	0	2	1	0	0	0	0	6	0	6
MIMAT0001541	hsa-miR-449a	ELMOD1	55531	ENSG00000110675	1	1	0	1	2	0	3	1	0	0	0	0	6	0	6
MIMAT0001541	hsa-miR-449a	GAS1	2619	ENSG00000180447	1	1	0	1	0	0	1	1	0	3	0	0	5	1	6
MIMAT0001541	hsa-miR-449a	KLF4	9314	ENSG00000136826	1	1	0	1	1	0	1	1	0	0	0	0	6	0	6
MIMAT0001541	hsa-miR-449a	SCN2B	6327	ENSG00000149575	1	4	0	0	1	1	2	2	0	0	0	0	6	0	6
MIMAT0001541	hsa-miR-449a	VAMP2	6844	ENSG00000220205	1	3	0	0	1	1	1	1	0	0	0	0	6	0	6
MIMAT0003235	hsa-miR-570-3p	RBMS3	27303	ENSG00000144642	1	1	1	1	1	0	1	0	0	0	0	0	6	0	6
MIMAT0003242	hsa-miR-577	KLF4	9314	ENSG00000136826	1	1	2	1	1	0	1	0	0	0	0	0	6	0	6
MIMAT0003327	hsa-miR-449b-5p	CBFA2T3	863	ENSG00000129993	1	1	0	1	1	0	2	1	0	0	0	0	6	0	6
MIMAT0003327	hsa-miR-449b-5p	ELMOD1	55531	ENSG00000110675	1	2	0	1	2	0	2	1	0	0	0	0	6	0	6
MIMAT0003327	hsa-miR-449b-5p	KLF4	9314	ENSG00000136826	1	1	0	1	1	0	1	1	0	0	0	0	6	0	6
MIMAT0003327	hsa-miR-449b-5p	NOTCH1	4851	ENSG00000148400	1	2	0	1	1	0	1	1	0	0	0	0	6	0	6
MIMAT0003327	hsa-miR-449b-5p	RRAS	6237	ENSG00000126458	1	1	0	1	1	0	1	1	0	0	0	0	6	0	6
MIMAT0003327	hsa-miR-449b-5p	SCN2B	6327	ENSG00000149575	1	2	0	0	1	1	2	2	0	0	0	0	6	0	6
MIMAT0004593	hsa-miR-130a-5p	TNFAIP3	7128	ENSG00000118503	1	1	0	1	1	0	0	1	0	1	0	0	5	1	6
MIMAT0004909	hsa-miR-450b-5p	PCDH17	27253	ENSG00000118946	1	3	0	1	1	1	2	0	0	0	0	0	6	0	6
MIMAT0004926	hsa-miR-708-5p	CNTFR	1271	ENSG00000122756	1	0	1	1	0	0	1	1	0	1	0	0	5	1	6
MIMAT0015009	hsa-miR-548t-5p	CRIM1	51232	ENSG00000150938	1	1	0	4	1	1	0	0	0	2	0	0	5	1	6
MIMAT0000070	hsa-miR-17-5p	ARAP2	116984	ENSG00000047365	1	1	0	1	0	0	1	0	0	1	0	0	4	1	5
MIMAT0000070	hsa-miR-17-5p	EGR2	1959	ENSG00000122877	1	1	0	2	0	0	1	1	0	0	0	0	5	0	5
MIMAT0000070	hsa-miR-17-5p	FGD5	152273	ENSG00000154783	0	1	1	1	0	0	1	1	0	0	0	0	5	0	5
MIMAT0000070	hsa-miR-17-5p	LHX6	26468	ENSG00000106852	1	1	0	2	0	0	1	1	0	0	0	0	5	0	5
MIMAT0000070	hsa-miR-17-5p	RAPGEF4	11069	ENSG00000091428	1	1	0	1	0	0	1	0	0	1	0	0	4	1	5
MIMAT0000070	hsa-miR-17-5p	SCN1A	6323	ENSG00000144285	1	2	0	2	0	1	2	0	0	0	0	0	5	0	5
MIMAT0000070	hsa-miR-17-5p	TMEM100	55273	ENSG00000166292	0	1	0	1	0	0	1	1	0	1	0	0	4	1	5
MIMAT0000070	hsa-miR-17-5p	ZBTB47	92999	ENSG00000114853	0	1	0	1	1	0	1	1	0	0	0	0	5	0	5
MIMAT0000070	hsa-miR-17-5p	ZFYVE9	9372	ENSG00000157077	0	1	0	1	1	0	0	1	0	1	0	0	4	1	5
MIMAT0000073	hsa-miR-19a-3p	ARAP2	116984	ENSG00000047365	1	1	0	1	1	0	0	0	0	1	0	0	4	1	5
MIMAT0000073	hsa-miR-19a-3p	ARC	23237	ENSG00000198576	1	1	0	0	1	0	0	1	0	1	0	0	4	1	5
MIMAT0000073	hsa-miR-19a-3p	ATP10A	57194	ENSG00000206190	1	1	0	1	1	0	0	1	0	0	0	0	5	0	5
MIMAT0000073	hsa-miR-19a-3p	BMPR2	659	ENSG00000204217	1	3	0	0	1	0	0	1	0	3	0	0	4	1	5
MIMAT0000073	hsa-miR-19a-3p	C11orf96	387763	ENSG00000187479	1	1	1	1	0	0	0	1	0	0	0	0	5	0	5
MIMAT0000073	hsa-miR-19a-3p	C3orf70	285382	ENSG00000187068	1	1	0	1	0	0	1	1	0	0	0	0	5	0	5
MIMAT0000073	hsa-miR-19a-3p	CNTFR	1271	ENSG00000122756	1	1	0	1	1	0	0	1	0	0	0	0	5	0	5
MIMAT0000073	hsa-miR-19a-3p	KCNA4	3739	ENSG00000182255	1	1	0	1	1	0	0	2	0	0	0	0	5	0	5
MIMAT0000073	hsa-miR-19a-3p	KLF13	51621	ENSG00000169926	1	2	0	0	0	1	1	0	0	1	0	0	4	1	5
MIMAT0000073	hsa-miR-19a-3p	LIMCH1	22998	ENSG00000064042	1	3	0	1	0	0	1	1	0	0	0	0	5	0	5
MIMAT0000073	hsa-miR-19a-3p	PCDH10	57575	ENSG00000138650	1	1	0	1	0	0	1	0	0	1	0	0	4	1	5
MIMAT0000073	hsa-miR-19a-3p	PDE5A	8654	ENSG00000138735	1	1	0	1	1	0	0	1	0	0	0	0	5	0	5
MIMAT0000073	hsa-miR-19a-3p	QKI	9444	ENSG00000112531	0	4	0	2	0	2	2	0	0	2	0	0	4	1	5
MIMAT0000073	hsa-miR-19a-3p	S1PR1	1901	ENSG00000170989	1	2	0	1	1	0	0	1	0	0	0	0	5	0	5
MIMAT0000073	hsa-miR-19a-3p	SECISBP2L	9728	ENSG00000138593	1	2	0	0	1	0	1	0	0	3	0	0	4	1	5
MIMAT0000073	hsa-miR-19a-3p	TGFBR2	7048	ENSG00000163513	1	1	0	1	0	0	0	1	0	6	0	0	4	1	5
MIMAT0000073	hsa-miR-19a-3p	TNFAIP3	7128	ENSG00000118503	1	1	0	1	0	0	0	1	0	1	0	0	4	1	5
MIMAT0000073	hsa-miR-19a-3p	ZFYVE9	9372	ENSG00000157077	1	1	0	1	0	0	0	1	0	1	0	0	4	1	5
MIMAT0000075	hsa-miR-20a-5p	ANKRD29	147463	ENSG00000154065	1	1	0	1	1	0	0	1	0	0	0	0	5	0	5
MIMAT0000075	hsa-miR-20a-5p	ARAP2	116984	ENSG00000047365	1	1	0	1	0	0	1	0	0	1	0	0	4	1	5
MIMAT0000075	hsa-miR-20a-5p	CD69	969	ENSG00000110848	1	1	0	1	1	0	0	1	0	0	0	0	5	0	5
MIMAT0000075	hsa-miR-20a-5p	EGR2	1959	ENSG00000122877	1	1	0	2	0	0	1	0	0	1	0	0	4	1	5
MIMAT0000075	hsa-miR-20a-5p	EPAS1	2034	ENSG00000116016	1	2	0	0	0	1	3	0	0	1	0	0	4	1	5
MIMAT0000075	hsa-miR-20a-5p	ETV1	2115	ENSG00000006468	1	1	0	0	1	0	2	0	0	1	0	0	4	1	5
MIMAT0000075	hsa-miR-20a-5p	GJA1	2697	ENSG00000152661	1	1	0	1	0	0	1	0	0	1	0	0	4	1	5
MIMAT0000075	hsa-miR-20a-5p	LDLR	3949	ENSG00000130164	1	2	0	0	1	0	1	0	0	5	0	0	4	1	5
MIMAT0000075	hsa-miR-20a-5p	LHX6	26468	ENSG00000106852	1	1	0	2	0	0	1	1	0	0	0	0	5	0	5
MIMAT0000075	hsa-miR-20a-5p	NTN4	59277	ENSG00000074527	1	1	0	1	0	0	1	1	0	0	0	0	5	0	5
MIMAT0000075	hsa-miR-20a-5p	OSR1	130497	ENSG00000143867	1	1	0	1	0	0	1	1	0	0	0	0	5	0	5
MIMAT0000075	hsa-miR-20a-5p	PTPRD	5789	ENSG00000153707	1	2	0	0	1	1	1	0	0	0	0	0	5	0	5
MIMAT0000075	hsa-miR-20a-5p	SCN1A	6323	ENSG00000144285	1	3	0	2	0	1	2	0	0	0	0	0	5	0	5
MIMAT0000076	hsa-miR-21-5p	ARHGAP24	83478	ENSG00000138639	1	1	0	1	1	0	0	1	0	0	0	0	5	0	5
MIMAT0000076	hsa-miR-21-5p	BMPR2	659	ENSG00000204217	1	2	0	0	0	0	0	0	6	4	1	0	2	3	5
MIMAT0000076	hsa-miR-21-5p	BTG2	7832	ENSG00000159388	1	1	0	0	0	0	0	0	2	6	1	0	2	3	5
MIMAT0000076	hsa-miR-21-5p	SASH1	23328	ENSG00000111961	1	1	0	1	0	0	0	0	0	2	1	0	3	2	5
MIMAT0000076	hsa-miR-21-5p	SESN1	27244	ENSG00000080546	1	1	0	0	0	0	0	0	1	1	1	0	2	3	5
MIMAT0000076	hsa-miR-21-5p	SMAD7	4092	ENSG00000101665	1	1	0	1	0	0	0	1	0	2	0	0	4	1	5
MIMAT0000089	hsa-miR-31-5p	NR5A2	2494	ENSG00000116833	1	1	0	0	1	0	3	1	0	0	0	0	5	0	5
MIMAT0000089	hsa-miR-31-5p	TACC1	6867	ENSG00000147526	1	1	1	0	0	0	1	1	0	0	0	0	5	0	5
MIMAT0000091	hsa-miR-33a-5p	EBF1	1879	ENSG00000164330	1	1	0	1	0	1	1	0	0	0	0	0	5	0	5
MIMAT0000091	hsa-miR-33a-5p	SLC25A25	114789	ENSG00000148339	1	1	0	1	1	0	0	1	0	0	0	0	5	0	5
MIMAT0000095	hsa-miR-96-5p	ARHGAP24	83478	ENSG00000138639	0	1	0	1	1	0	1	1	0	0	0	0	5	0	5
MIMAT0000095	hsa-miR-96-5p	C20orf194	25943	ENSG00000088854	1	1	0	1	1	0	0	1	0	0	0	0	5	0	5
MIMAT0000095	hsa-miR-96-5p	CACNA2D2	9254	ENSG00000007402	1	2	0	0	1	0	1	1	0	0	0	0	5	0	5
MIMAT0000095	hsa-miR-96-5p	CACNB4	785	ENSG00000182389	1	2	0	0	0	1	1	1	0	0	0	0	5	0	5
MIMAT0000095	hsa-miR-96-5p	FHL1	2273	ENSG00000022267	1	1	0	2	1	0	0	1	0	0	0	0	5	0	5
MIMAT0000095	hsa-miR-96-5p	GPC3	2719	ENSG00000147257	1	1	0	2	0	0	1	1	0	0	0	0	5	0	5
MIMAT0000095	hsa-miR-96-5p	GPM6A	2823	ENSG00000150625	1	1	0	1	1	0	0	1	0	0	0	0	5	0	5
MIMAT0000095	hsa-miR-96-5p	GRIA1	2890	ENSG00000155511	1	1	0	1	0	0	1	1	0	0	0	0	5	0	5
MIMAT0000095	hsa-miR-96-5p	LRRC4	64101	ENSG00000128594	1	1	0	1	0	0	1	1	0	0	0	0	5	0	5
MIMAT0000095	hsa-miR-96-5p	MAB21L2	10586	ENSG00000181541	1	1	1	0	0	0	1	1	0	0	0	0	5	0	5
MIMAT0000095	hsa-miR-96-5p	NTN4	59277	ENSG00000074527	1	1	0	1	1	0	0	1	0	0	0	0	5	0	5
MIMAT0000095	hsa-miR-96-5p	RAPGEF4	11069	ENSG00000091428	1	1	0	1	1	0	0	1	0	0	0	0	5	0	5
MIMAT0000095	hsa-miR-96-5p	SLC25A25	114789	ENSG00000148339	1	1	0	0	0	0	1	1	0	1	0	0	4	1	5
MIMAT0000095	hsa-miR-96-5p	ST6GALNAC3	256435	ENSG00000184005	1	1	0	1	1	0	0	1	0	0	0	0	5	0	5
MIMAT0000095	hsa-miR-96-5p	TACC1	6867	ENSG00000147526	1	2	0	0	1	0	1	1	0	0	0	0	5	0	5
MIMAT0000095	hsa-miR-96-5p	TBX5	6910	ENSG00000089225	1	1	0	1	0	0	1	1	0	0	0	0	5	0	5
MIMAT0000100	hsa-miR-29b-3p	AKT3	10000	ENSG00000117020	1	1	0	1	1	0	1	0	0	0	0	0	5	0	5
MIMAT0000100	hsa-miR-29b-3p	BTG2	7832	ENSG00000159388	1	2	0	0	0	0	1	1	0	2	0	0	4	1	5
MIMAT0000100	hsa-miR-29b-3p	C4orf32	132720	ENSG00000174749	1	1	0	2	1	0	0	1	0	0	0	0	5	0	5
MIMAT0000100	hsa-miR-29b-3p	CCND2	894	ENSG00000118971	0	1	0	0	0	1	1	1	0	2	0	0	4	1	5
MIMAT0000100	hsa-miR-29b-3p	ENPP2	5168	ENSG00000136960	0	1	2	1	0	0	0	1	0	1	0	0	4	1	5
MIMAT0000100	hsa-miR-29b-3p	FERMT2	10979	ENSG00000073712	1	1	0	1	1	0	0	1	0	0	0	0	5	0	5
MIMAT0000100	hsa-miR-29b-3p	KIF26A	26153	ENSG00000066735	1	1	0	0	1	0	1	1	0	0	0	0	5	0	5
MIMAT0000100	hsa-miR-29b-3p	N4BP2L1	90634	ENSG00000139597	1	1	0	2	5	0	0	1	0	0	0	0	5	0	5
MIMAT0000100	hsa-miR-29b-3p	NCKAP5	344148	ENSG00000176771	0	1	0	1	1	0	1	1	0	0	0	0	5	0	5
MIMAT0000100	hsa-miR-29b-3p	PHACTR2	9749	ENSG00000112419	1	1	0	0	0	1	1	0	0	1	0	0	4	1	5
MIMAT0000100	hsa-miR-29b-3p	RUNX1T1	862	ENSG00000079102	1	1	0	2	0	1	1	0	0	0	0	0	5	0	5
MIMAT0000100	hsa-miR-29b-3p	SGK1	6446	ENSG00000118515	0	1	0	1	1	0	0	1	0	1	0	0	4	1	5
MIMAT0000100	hsa-miR-29b-3p	SGMS2	166929	ENSG00000164023	1	2	0	0	1	1	0	1	0	0	0	0	5	0	5
MIMAT0000226	hsa-miR-196a-5p	ERG	2078	ENSG00000157554	1	1	0	1	0	0	1	1	0	0	0	0	5	0	5
MIMAT0000226	hsa-miR-196a-5p	KCNJ2	3759	ENSG00000123700	1	0	0	2	0	0	1	1	0	1	0	0	4	1	5
MIMAT0000226	hsa-miR-196a-5p	TRPC3	7222	ENSG00000138741	0	0	1	1	0	0	1	0	0	2	1	0	3	2	5
MIMAT0000243	hsa-miR-148a-3p	CFL2	1073	ENSG00000165410	1	1	0	2	1	0	0	1	0	0	0	0	5	0	5
MIMAT0000243	hsa-miR-148a-3p	CNTN4	152330	ENSG00000144619	1	1	0	1	1	0	0	1	0	0	0	0	5	0	5
MIMAT0000243	hsa-miR-148a-3p	DNAJB4	11080	ENSG00000162616	1	0	0	0	0	0	1	1	0	1	1	0	3	2	5
MIMAT0000243	hsa-miR-148a-3p	HECW2	57520	ENSG00000138411	1	1	0	1	1	0	0	1	0	0	0	0	5	0	5
MIMAT0000243	hsa-miR-148a-3p	MEOX2	4223	ENSG00000106511	1	2	0	2	1	0	0	2	0	0	0	0	5	0	5
MIMAT0000243	hsa-miR-148a-3p	ROBO2	6092	ENSG00000185008	1	1	0	1	1	0	1	0	0	0	0	0	5	0	5
MIMAT0000259	hsa-miR-182-5p	CADM1	23705	ENSG00000182985	1	2	0	1	0	0	1	0	0	1	0	0	4	1	5
MIMAT0000259	hsa-miR-182-5p	EDNRB	1910	ENSG00000136160	1	2	0	2	1	0	0	1	0	0	0	0	5	0	5
MIMAT0000259	hsa-miR-182-5p	EPAS1	2034	ENSG00000116016	1	2	0	0	1	0	1	1	0	0	0	0	5	0	5
MIMAT0000259	hsa-miR-182-5p	HBEGF	1839	ENSG00000113070	1	2	0	1	0	0	1	1	0	0	0	0	5	0	5
MIMAT0000259	hsa-miR-182-5p	INSIG1	3638	ENSG00000186480	1	1	0	3	3	0	0	1	0	0	0	0	5	0	5
MIMAT0000259	hsa-miR-182-5p	KLF15	28999	ENSG00000163884	1	1	0	1	0	0	1	1	0	0	0	0	5	0	5
MIMAT0000259	hsa-miR-182-5p	NRN1	51299	ENSG00000124785	1	1	0	1	1	0	0	1	0	0	0	0	5	0	5
MIMAT0000259	hsa-miR-182-5p	TMEM47	83604	ENSG00000147027	1	1	0	1	1	0	1	0	0	0	0	0	5	0	5
MIMAT0000261	hsa-miR-183-5p	ARHGAP6	395	ENSG00000047648	1	1	0	1	2	0	1	0	0	0	0	0	5	0	5
MIMAT0000261	hsa-miR-183-5p	TTC7B	145567	ENSG00000165914	1	1	0	1	1	0	1	0	0	0	0	0	5	0	5
MIMAT0000264	hsa-miR-203a	LRCH2	57631	ENSG00000130224	1	1	0	2	0	1	1	0	0	0	0	0	5	0	5
MIMAT0000264	hsa-miR-203a	SOCS3	9021	ENSG00000184557	1	1	0	1	0	0	0	0	1	0	0	1	3	1	5
MIMAT0000266	hsa-miR-205-5p	CALCRL	10203	ENSG00000064989	1	1	0	1	1	0	0	1	0	0	0	0	5	0	5
MIMAT0000266	hsa-miR-205-5p	CLDN11	5010	ENSG00000013297	1	1	0	1	1	0	0	1	0	0	0	0	5	0	5
MIMAT0000266	hsa-miR-205-5p	FOXF1	2294	ENSG00000103241	1	1	0	1	1	0	0	1	0	0	0	0	5	0	5
MIMAT0000266	hsa-miR-205-5p	LRP1	4035	ENSG00000123384	0	1	0	1	0	0	1	1	0	1	0	0	4	1	5
MIMAT0000266	hsa-miR-205-5p	SORBS1	10580	ENSG00000095637	1	1	0	1	1	0	0	1	0	0	0	0	5	0	5
MIMAT0000274	hsa-miR-217	DOCK4	9732	ENSG00000128512	1	1	0	1	1	0	2	0	0	0	0	0	5	0	5
MIMAT0000274	hsa-miR-217	GPM6A	2823	ENSG00000150625	1	0	0	1	1	0	1	1	0	0	0	0	5	0	5
MIMAT0000281	hsa-miR-224-5p	DPYSL2	1808	ENSG00000092964	1	2	0	2	0	0	1	0	0	1	0	0	4	1	5
MIMAT0000281	hsa-miR-224-5p	EGR2	1959	ENSG00000122877	1	1	0	2	1	0	0	1	0	0	0	0	5	0	5
MIMAT0000281	hsa-miR-224-5p	NR4A1	3164	ENSG00000123358	1	1	0	2	1	0	0	1	0	0	0	0	5	0	5
MIMAT0000281	hsa-miR-224-5p	PTX3	5806	ENSG00000163661	0	1	0	1	1	0	0	1	0	1	0	0	4	1	5
MIMAT0000318	hsa-miR-200b-3p	AP1S2	8905	ENSG00000182287	1	1	0	2	1	0	0	1	0	0	0	0	5	0	5
MIMAT0000318	hsa-miR-200b-3p	DOCK4	9732	ENSG00000128512	1	1	1	1	0	0	1	0	0	0	0	0	5	0	5
MIMAT0000318	hsa-miR-200b-3p	FLI1	2313	ENSG00000151702	1	1	0	1	1	0	0	1	0	0	0	0	5	0	5
MIMAT0000318	hsa-miR-200b-3p	FOXF1	2294	ENSG00000103241	1	1	0	1	1	0	0	1	0	0	0	0	5	0	5
MIMAT0000318	hsa-miR-200b-3p	GPM6A	2823	ENSG00000150625	1	4	0	2	1	0	1	0	0	0	0	0	5	0	5
MIMAT0000318	hsa-miR-200b-3p	LHFP	10186	ENSG00000183722	1	2	0	2	1	0	0	2	0	0	0	0	5	0	5
MIMAT0000318	hsa-miR-200b-3p	NR5A2	2494	ENSG00000116833	1	2	0	2	1	0	0	1	0	0	0	0	5	0	5
MIMAT0000318	hsa-miR-200b-3p	QKI	9444	ENSG00000112531	1	4	0	2	0	0	1	0	0	1	0	0	4	1	5
MIMAT0000318	hsa-miR-200b-3p	RECK	8434	ENSG00000122707	1	3	0	3	1	0	1	0	0	0	0	0	5	0	5
MIMAT0000318	hsa-miR-200b-3p	SESN1	27244	ENSG00000080546	1	2	0	2	1	0	0	1	0	0	0	0	5	0	5
MIMAT0000318	hsa-miR-200b-3p	WASF3	10810	ENSG00000132970	1	2	0	0	1	0	1	0	0	1	0	0	4	1	5
MIMAT0000318	hsa-miR-200b-3p	ZCCHC24	219654	ENSG00000165424	1	1	0	2	1	0	0	1	0	0	0	0	5	0	5
MIMAT0000429	hsa-miR-137	ABHD6	57406	ENSG00000163686	1	1	0	1	1	0	0	1	0	0	0	0	5	0	5
MIMAT0000429	hsa-miR-137	HLF	3131	ENSG00000108924	1	1	0	0	1	0	1	1	0	0	0	0	5	0	5
MIMAT0000429	hsa-miR-137	KCNMB2	10242	ENSG00000197584	1	1	0	6	1	0	0	1	0	0	0	0	5	0	5
MIMAT0000429	hsa-miR-137	KLHL10	317719	ENSG00000161594	1	1	1	2	0	0	0	1	0	0	0	0	5	0	5
MIMAT0000429	hsa-miR-137	PTPN5	84867	ENSG00000110786	1	1	0	1	1	0	0	1	0	0	0	0	5	0	5
MIMAT0000429	hsa-miR-137	SGCG	6445	ENSG00000102683	1	1	1	0	1	0	0	1	0	0	0	0	5	0	5
MIMAT0000429	hsa-miR-137	WIF1	11197	ENSG00000156076	1	1	0	1	1	0	0	1	0	0	0	0	5	0	5
MIMAT0000432	hsa-miR-141-3p	CCND2	894	ENSG00000118971	1	1	0	0	1	0	1	1	0	0	0	0	5	0	5
MIMAT0000432	hsa-miR-141-3p	DLC1	10395	ENSG00000164741	1	2	0	0	1	0	1	1	0	0	0	0	5	0	5
MIMAT0000432	hsa-miR-141-3p	GATA6	2627	ENSG00000141448	1	1	0	1	0	0	0	1	0	1	0	0	4	1	5
MIMAT0000432	hsa-miR-141-3p	MYH10	4628	ENSG00000133026	1	2	0	2	1	0	1	0	0	0	0	0	5	0	5
MIMAT0000432	hsa-miR-141-3p	SCD5	79966	ENSG00000145284	1	1	0	1	0	0	0	1	0	1	0	0	4	1	5
MIMAT0000432	hsa-miR-141-3p	SOBP	55084	ENSG00000112320	1	1	0	1	0	0	1	1	0	0	0	0	5	0	5
MIMAT0000432	hsa-miR-141-3p	SOX17	64321	ENSG00000164736	1	1	1	0	0	0	1	1	0	0	0	0	5	0	5
MIMAT0000432	hsa-miR-141-3p	TTLL7	79739	ENSG00000137941	1	1	0	1	1	0	1	0	0	0	0	0	5	0	5
MIMAT0000434	hsa-miR-142-3p	KAT2B	8850	ENSG00000114166	0	1	0	1	1	0	1	0	0	1	0	0	4	1	5
MIMAT0000434	hsa-miR-142-3p	LRRC32	2615	ENSG00000137507	1	1	0	1	0	0	1	0	0	1	0	0	4	1	5
MIMAT0000441	hsa-miR-9-5p	KCNJ2	3759	ENSG00000123700	1	1	0	4	0	0	0	1	0	1	0	0	4	1	5
MIMAT0000441	hsa-miR-9-5p	KCNMB2	10242	ENSG00000197584	1	1	0	2	1	0	0	1	0	0	0	0	5	0	5
MIMAT0000441	hsa-miR-9-5p	KCTD12	115207	ENSG00000178695	1	2	0	1	0	0	2	1	0	0	0	0	5	0	5
MIMAT0000441	hsa-miR-9-5p	MYOCD	93649	ENSG00000141052	1	2	0	2	1	0	0	1	0	0	0	0	5	0	5
MIMAT0000441	hsa-miR-9-5p	NR5A2	2494	ENSG00000116833	1	2	0	1	1	0	0	1	0	0	0	0	5	0	5
MIMAT0000441	hsa-miR-9-5p	PDK4	5166	ENSG00000004799	1	1	0	1	1	0	0	1	0	0	0	0	5	0	5
MIMAT0000441	hsa-miR-9-5p	SGMS2	166929	ENSG00000164023	1	3	1	0	0	0	1	1	0	0	0	0	5	0	5
MIMAT0000441	hsa-miR-9-5p	UBASH3B	84959	ENSG00000154127	1	1	0	1	0	0	1	1	0	0	0	0	5	0	5
MIMAT0000442	hsa-miR-9-3p	EMILIN2	84034	ENSG00000132205	1	1	0	1	1	0	0	1	0	0	0	0	5	0	5
MIMAT0000442	hsa-miR-9-3p	PTPRB	5787	ENSG00000127329	1	1	1	1	1	0	0	0	0	0	0	0	5	0	5
MIMAT0000453	hsa-miR-154-3p	GPM6A	2823	ENSG00000150625	1	1	0	3	1	0	0	1	0	0	0	0	5	0	5
MIMAT0000453	hsa-miR-154-3p	YPEL4	219539	ENSG00000166793	1	1	0	1	1	0	0	1	0	0	0	0	5	0	5
MIMAT0000460	hsa-miR-194-5p	SOX5	6660	ENSG00000134532	1	1	0	1	0	0	1	0	0	1	0	0	4	1	5
MIMAT0000682	hsa-miR-200a-3p	CCND2	894	ENSG00000118971	1	1	0	0	1	0	1	1	0	0	0	0	5	0	5
MIMAT0000682	hsa-miR-200a-3p	DOCK4	9732	ENSG00000128512	1	1	0	1	1	0	1	0	0	0	0	0	5	0	5
MIMAT0000682	hsa-miR-200a-3p	GATA6	2627	ENSG00000141448	1	1	0	1	0	0	0	1	0	2	0	0	4	1	5
MIMAT0000682	hsa-miR-200a-3p	MYH10	4628	ENSG00000133026	1	2	0	2	1	0	1	0	0	0	0	0	5	0	5
MIMAT0000682	hsa-miR-200a-3p	SCD5	79966	ENSG00000145284	1	1	0	1	0	0	0	1	0	1	0	0	4	1	5
MIMAT0000688	hsa-miR-301a-3p	BAI3	577	ENSG00000135298	1	1	1	1	0	0	1	0	0	0	0	0	5	0	5
MIMAT0000688	hsa-miR-301a-3p	CD69	969	ENSG00000110848	1	1	0	1	1	0	0	1	0	0	0	0	5	0	5
MIMAT0000688	hsa-miR-301a-3p	CFL2	1073	ENSG00000165410	1	2	0	0	1	0	0	1	0	1	0	0	4	1	5
MIMAT0000688	hsa-miR-301a-3p	DPYSL2	1808	ENSG00000092964	1	1	0	2	0	0	0	1	0	1	0	0	4	1	5
MIMAT0000688	hsa-miR-301a-3p	FAM43A	131583	ENSG00000185112	1	1	1	1	0	0	0	1	0	0	0	0	5	0	5
MIMAT0000688	hsa-miR-301a-3p	FAM46B	115572	ENSG00000158246	1	1	2	1	0	0	0	1	0	0	0	0	5	0	5
MIMAT0000688	hsa-miR-301a-3p	FOXF2	2295	ENSG00000137273	1	1	0	1	0	0	1	1	0	0	0	0	5	0	5
MIMAT0000688	hsa-miR-301a-3p	GJA1	2697	ENSG00000152661	1	2	0	2	1	0	0	1	0	0	0	0	5	0	5
MIMAT0000688	hsa-miR-301a-3p	LGALSL	29094	ENSG00000119862	1	1	0	1	1	0	0	1	0	0	0	0	5	0	5
MIMAT0000688	hsa-miR-301a-3p	NPNT	255743	ENSG00000168743	1	1	0	2	0	0	1	1	0	0	0	0	5	0	5
MIMAT0000688	hsa-miR-301a-3p	PPARG	5468	ENSG00000132170	1	1	0	2	1	0	0	1	0	0	0	0	5	0	5
MIMAT0000688	hsa-miR-301a-3p	RTN1	6252	ENSG00000139970	1	1	0	1	1	0	0	1	0	0	0	0	5	0	5
MIMAT0000691	hsa-miR-130b-3p	ARAP2	116984	ENSG00000047365	1	1	0	1	1	0	1	0	0	0	0	0	5	0	5
MIMAT0000691	hsa-miR-130b-3p	CD69	969	ENSG00000110848	1	1	0	1	1	0	0	1	0	0	0	0	5	0	5
MIMAT0000691	hsa-miR-130b-3p	EDN1	1906	ENSG00000078401	1	1	0	1	0	0	1	0	0	1	0	0	4	1	5
MIMAT0000691	hsa-miR-130b-3p	FAT3	120114	ENSG00000165323	1	2	0	0	0	0	1	0	0	1	1	0	3	2	5
MIMAT0000691	hsa-miR-130b-3p	HEG1	57493	ENSG00000173706	1	1	0	0	1	0	0	0	0	1	1	0	3	2	5
MIMAT0000691	hsa-miR-130b-3p	INSIG1	3638	ENSG00000186480	1	1	0	3	0	0	1	1	0	0	0	0	5	0	5
MIMAT0000691	hsa-miR-130b-3p	LGALSL	29094	ENSG00000119862	1	1	0	1	1	0	0	1	0	0	0	0	5	0	5
MIMAT0000691	hsa-miR-130b-3p	NCKAP5	344148	ENSG00000176771	0	1	0	1	1	0	0	1	0	1	0	0	4	1	5
MIMAT0000691	hsa-miR-130b-3p	NPNT	255743	ENSG00000168743	1	1	0	3	0	0	1	1	0	0	0	0	5	0	5
MIMAT0000691	hsa-miR-130b-3p	RTN1	6252	ENSG00000139970	1	1	0	1	1	0	0	1	0	0	0	0	5	0	5
MIMAT0000691	hsa-miR-130b-3p	SASH1	23328	ENSG00000111961	1	1	0	1	1	0	1	0	0	0	0	0	5	0	5
MIMAT0000691	hsa-miR-130b-3p	TCF4	6925	ENSG00000196628	1	2	0	0	0	0	3	0	0	1	1	0	3	2	5
MIMAT0000728	hsa-miR-375	NCAM1	4684	ENSG00000149294	1	1	0	0	0	0	1	0	0	1	2	0	3	2	5
MIMAT0000728	hsa-miR-375	WWC2	80014	ENSG00000151718	1	2	0	0	0	0	1	0	0	1	1	0	3	2	5
MIMAT0000729	hsa-miR-376a-3p	CRISPLD2	83716	ENSG00000103196	1	0	0	1	1	0	1	1	0	0	0	0	5	0	5
MIMAT0000730	hsa-miR-377-3p	ETS1	2113	ENSG00000134954	1	0	0	2	1	0	1	0	0	2	0	0	4	1	5
MIMAT0000730	hsa-miR-377-3p	PCDH10	57575	ENSG00000138650	1	1	0	1	1	0	1	0	0	0	0	0	5	0	5
MIMAT0000730	hsa-miR-377-3p	ZEB2	9839	ENSG00000169554	1	1	0	3	0	0	1	1	0	0	0	0	5	0	5
MIMAT0000736	hsa-miR-381-3p	ETS1	2113	ENSG00000134954	1	1	0	2	1	0	1	0	0	0	0	0	5	0	5
MIMAT0000736	hsa-miR-381-3p	FGFR2	2263	ENSG00000066468	1	1	2	1	0	0	2	0	0	0	0	0	5	0	5
MIMAT0000736	hsa-miR-381-3p	INSIG1	3638	ENSG00000186480	1	1	0	3	0	0	1	0	0	4	0	0	4	1	5
MIMAT0000736	hsa-miR-381-3p	LRRC4	64101	ENSG00000128594	1	1	0	1	1	0	0	0	1	0	0	0	4	1	5
MIMAT0000758	hsa-miR-135b-5p	ADCYAP1	116	ENSG00000141433	1	1	0	1	1	0	0	1	0	0	0	0	5	0	5
MIMAT0000758	hsa-miR-135b-5p	ARHGAP6	395	ENSG00000047648	1	1	0	1	0	0	1	1	0	0	0	0	5	0	5
MIMAT0000758	hsa-miR-135b-5p	C1orf198	84886	ENSG00000119280	1	1	0	1	1	0	0	1	0	0	0	0	5	0	5
MIMAT0000758	hsa-miR-135b-5p	EBF1	1879	ENSG00000164330	1	1	1	1	0	0	0	1	0	0	0	0	5	0	5
MIMAT0000758	hsa-miR-135b-5p	HPS5	11234	ENSG00000110756	1	1	0	1	1	0	0	1	0	0	0	0	5	0	5
MIMAT0000758	hsa-miR-135b-5p	LATS2	26524	ENSG00000150457	1	1	0	1	1	0	0	1	0	0	0	0	5	0	5
MIMAT0000758	hsa-miR-135b-5p	PDE8B	8622	ENSG00000113231	1	1	0	1	0	0	1	1	0	0	0	0	5	0	5
MIMAT0000758	hsa-miR-135b-5p	ZCCHC24	219654	ENSG00000165424	1	1	0	2	0	0	1	1	0	0	0	0	5	0	5
MIMAT0001080	hsa-miR-196b-5p	ERG	2078	ENSG00000157554	1	1	0	1	0	0	1	1	0	0	0	0	5	0	5
MIMAT0001080	hsa-miR-196b-5p	KCNJ2	3759	ENSG00000123700	1	0	0	2	0	0	1	1	0	1	0	0	4	1	5
MIMAT0001341	hsa-miR-424-5p	ADRB2	154	ENSG00000169252	1	1	1	1	1	0	0	0	0	0	0	0	5	0	5
MIMAT0001341	hsa-miR-424-5p	AMOTL1	154810	ENSG00000166025	1	1	0	0	1	1	0	0	0	6	0	0	4	1	5
MIMAT0001341	hsa-miR-424-5p	BTG2	7832	ENSG00000159388	1	2	0	0	1	1	1	0	0	0	0	0	5	0	5
MIMAT0001341	hsa-miR-424-5p	DNAJB4	11080	ENSG00000162616	1	1	0	2	1	0	0	2	0	0	0	0	5	0	5
MIMAT0001341	hsa-miR-424-5p	FERMT2	10979	ENSG00000073712	1	1	0	1	1	0	0	1	0	0	0	0	5	0	5
MIMAT0001341	hsa-miR-424-5p	MYLK	4638	ENSG00000065534	1	1	0	1	1	0	0	1	0	0	0	0	5	0	5
MIMAT0001341	hsa-miR-424-5p	PDK4	5166	ENSG00000004799	1	1	0	1	1	0	0	1	0	0	0	0	5	0	5
MIMAT0001341	hsa-miR-424-5p	PHACTR2	9749	ENSG00000112419	1	1	0	0	0	1	1	1	0	0	0	0	5	0	5
MIMAT0001341	hsa-miR-424-5p	PLSCR4	57088	ENSG00000114698	1	2	0	2	1	0	0	1	0	0	0	0	5	0	5
MIMAT0001341	hsa-miR-424-5p	QKI	9444	ENSG00000112531	0	2	0	1	0	3	2	1	0	0	0	0	5	0	5
MIMAT0001341	hsa-miR-424-5p	RASSF8	11228	ENSG00000123094	1	2	0	1	1	1	0	0	0	0	0	0	5	0	5
MIMAT0001341	hsa-miR-424-5p	RS1	6247	ENSG00000102104	0	1	0	0	1	0	1	1	0	1	0	0	4	1	5
MIMAT0001341	hsa-miR-424-5p	RUNX1T1	862	ENSG00000079102	1	1	0	1	0	1	0	0	0	1	0	0	4	1	5
MIMAT0001341	hsa-miR-424-5p	SESN1	27244	ENSG00000080546	1	1	0	0	1	1	0	1	0	0	0	0	5	0	5
MIMAT0001341	hsa-miR-424-5p	SGK1	6446	ENSG00000118515	0	1	1	1	1	0	0	1	0	0	0	0	5	0	5
MIMAT0001341	hsa-miR-424-5p	TLL1	7092	ENSG00000038295	1	2	0	0	0	1	0	1	0	1	0	0	4	1	5
MIMAT0001341	hsa-miR-424-5p	UNC80	285175	ENSG00000144406	1	2	0	3	1	1	0	0	0	0	0	0	5	0	5
MIMAT0001536	hsa-miR-429	AP1S2	8905	ENSG00000182287	1	1	0	2	1	0	0	1	0	0	0	0	5	0	5
MIMAT0001536	hsa-miR-429	CFL2	1073	ENSG00000165410	1	3	0	2	1	0	0	1	0	0	0	0	5	0	5
MIMAT0001536	hsa-miR-429	CNTFR	1271	ENSG00000122756	1	1	0	1	0	0	1	1	0	0	0	0	5	0	5
MIMAT0001536	hsa-miR-429	FOXF1	2294	ENSG00000103241	1	1	0	1	1	0	0	1	0	0	0	0	5	0	5
MIMAT0001536	hsa-miR-429	LHFP	10186	ENSG00000183722	1	2	0	2	1	0	0	2	0	0	0	0	5	0	5
MIMAT0001536	hsa-miR-429	RASSF8	11228	ENSG00000123094	1	3	0	0	1	1	0	0	0	4	0	0	4	1	5
MIMAT0001536	hsa-miR-429	RECK	8434	ENSG00000122707	1	3	0	3	1	0	1	0	0	0	0	0	5	0	5
MIMAT0001536	hsa-miR-429	SESN1	27244	ENSG00000080546	1	2	0	2	1	0	0	1	0	0	0	0	5	0	5
MIMAT0001536	hsa-miR-429	ZCCHC24	219654	ENSG00000165424	1	1	0	2	1	0	0	1	0	0	0	0	5	0	5
MIMAT0001541	hsa-miR-449a	ACSL1	2180	ENSG00000151726	1	1	0	1	0	0	1	1	0	0	0	0	5	0	5
MIMAT0001541	hsa-miR-449a	ELMOD1	643923	ENSG00000110675	1	1	0	0	2	0	3	1	0	0	0	0	5	0	5
MIMAT0001541	hsa-miR-449a	FAM167A	83648	ENSG00000154319	1	2	0	0	1	1	0	1	0	0	0	0	5	0	5
MIMAT0001541	hsa-miR-449a	TMCC3	57458	ENSG00000057704	1	1	0	0	0	1	1	1	0	0	0	0	5	0	5
MIMAT0002874	hsa-miR-503-5p	CCND2	894	ENSG00000118971	1	2	0	0	0	0	3	1	0	2	0	0	4	1	5
MIMAT0002874	hsa-miR-503-5p	SLC2A3	6515	ENSG00000059804	1	1	0	0	0	0	1	1	0	2	0	0	4	1	5
MIMAT0002874	hsa-miR-503-5p	SMAD7	4092	ENSG00000101665	1	1	0	0	0	0	1	1	0	4	0	0	4	1	5
MIMAT0002874	hsa-miR-503-5p	TMEM74B	55321	ENSG00000125895	1	1	1	0	0	0	1	1	0	0	0	0	5	0	5
MIMAT0002874	hsa-miR-503-5p	USP2	9099	ENSG00000036672	1	1	1	0	0	0	1	1	0	0	0	0	5	0	5
MIMAT0003163	hsa-miR-539-5p	CELF2	10659	ENSG00000048740	1	1	0	3	0	2	2	0	0	0	0	0	5	0	5
MIMAT0003163	hsa-miR-539-5p	NELL2	4753	ENSG00000184613	1	1	0	1	1	1	0	0	0	0	0	0	5	0	5
MIMAT0003235	hsa-miR-570-3p	FRMD4A	55691	ENSG00000151474	1	1	0	1	1	0	1	0	0	0	0	0	5	0	5
MIMAT0003247	hsa-miR-582-5p	AQP4	361	ENSG00000171885	1	1	0	1	1	0	0	1	0	0	0	0	5	0	5
MIMAT0003247	hsa-miR-582-5p	JAM3	83700	ENSG00000166086	1	1	0	1	1	0	0	1	0	0	0	0	5	0	5
MIMAT0003247	hsa-miR-582-5p	TCF4	6925	ENSG00000196628	1	3	1	0	0	1	1	0	0	0	0	0	5	0	5
MIMAT0003258	hsa-miR-590-5p	ARHGAP24	83478	ENSG00000138639	1	1	0	1	1	0	0	1	0	0	0	0	5	0	5
MIMAT0003258	hsa-miR-590-5p	NELL2	4753	ENSG00000184613	1	1	1	1	0	0	1	0	0	0	0	0	5	0	5
MIMAT0003258	hsa-miR-590-5p	SMAD7	4092	ENSG00000101665	1	1	0	1	1	0	0	1	0	0	0	0	5	0	5
MIMAT0003284	hsa-miR-616-5p	UNC80	285175	ENSG00000144406	1	1	0	1	1	0	0	0	0	1	0	0	4	1	5
MIMAT0003301	hsa-miR-33b-5p	EBF1	1879	ENSG00000164330	1	1	0	1	0	1	2	0	0	0	0	0	5	0	5
MIMAT0003301	hsa-miR-33b-5p	SLC25A25	114789	ENSG00000148339	1	1	0	1	1	0	0	1	0	0	0	0	5	0	5
MIMAT0003327	hsa-miR-449b-5p	ACSL1	2180	ENSG00000151726	1	1	0	1	0	0	1	1	0	0	0	0	5	0	5
MIMAT0003327	hsa-miR-449b-5p	CELF2	10659	ENSG00000048740	1	2	0	1	0	1	1	0	0	0	0	0	5	0	5
MIMAT0003327	hsa-miR-449b-5p	DLL1	28514	ENSG00000198719	1	0	0	1	1	0	2	1	0	0	0	0	5	0	5
MIMAT0003327	hsa-miR-449b-5p	ELMOD1	643923	ENSG00000110675	1	2	0	0	2	0	2	1	0	0	0	0	5	0	5
MIMAT0003327	hsa-miR-449b-5p	GAS1	2619	ENSG00000180447	1	0	0	1	0	0	1	1	0	3	0	0	4	1	5
MIMAT0003327	hsa-miR-449b-5p	VAMP2	6844	ENSG00000220205	1	3	0	0	1	0	1	1	0	0	0	0	5	0	5
MIMAT0003879	hsa-miR-758-3p	LIN7A	8825	ENSG00000111052	1	1	0	1	0	0	1	1	0	0	0	0	5	0	5
MIMAT0003882	hsa-miR-767-5p	NAP1L5	266812	ENSG00000177432	1	1	0	1	1	0	1	0	0	0	0	0	5	0	5
MIMAT0003882	hsa-miR-767-5p	PMP22	5376	ENSG00000109099	1	1	0	4	1	0	1	0	0	0	0	0	5	0	5
MIMAT0003882	hsa-miR-767-5p	SMAD6	4091	ENSG00000137834	1	1	1	2	1	0	0	0	0	0	0	0	5	0	5
MIMAT0004514	hsa-miR-29b-1-5p	KCNN3	3782	ENSG00000143603	1	1	1	1	0	1	0	0	0	0	0	0	5	0	5
MIMAT0004553	hsa-miR-7-1-3p	ARMCX1	51309	ENSG00000126947	1	1	2	2	1	0	0	0	0	0	0	0	5	0	5
MIMAT0004584	hsa-let-7g-3p	DAB2IP	153090	ENSG00000136848	1	3	0	1	1	1	0	0	0	0	0	0	5	0	5
MIMAT0004584	hsa-let-7g-3p	STARD8	9754	ENSG00000130052	1	1	0	1	1	0	0	0	0	1	0	0	4	1	5
MIMAT0004593	hsa-miR-130a-5p	MYCT1	80177	ENSG00000120279	1	2	0	2	1	0	0	1	0	0	0	0	5	0	5
MIMAT0004593	hsa-miR-130a-5p	NAP1L5	266812	ENSG00000177432	1	2	0	2	1	0	0	1	0	0	0	0	5	0	5
MIMAT0004593	hsa-miR-130a-5p	SEC14L1	6397	ENSG00000129657	1	1	0	2	3	0	0	1	0	0	0	0	5	0	5
MIMAT0004593	hsa-miR-130a-5p	SEMA6D	80031	ENSG00000137872	1	2	0	5	2	0	0	0	0	1	0	0	4	1	5
MIMAT0004593	hsa-miR-130a-5p	TMOD1	7111	ENSG00000136842	1	2	0	1	1	0	0	1	0	0	0	0	5	0	5
MIMAT0004598	hsa-miR-141-5p	ZFYVE9	9372	ENSG00000157077	1	0	2	1	1	0	0	0	0	1	0	0	4	1	5
MIMAT0004765	hsa-miR-491-3p	GNAQ	2776	ENSG00000156052	1	1	1	1	1	0	0	0	0	0	0	0	5	0	5
MIMAT0004765	hsa-miR-491-3p	ID3	3399	ENSG00000117318	1	1	1	1	1	0	0	0	0	0	0	0	5	0	5
MIMAT0004909	hsa-miR-450b-5p	CFL2	1073	ENSG00000165410	1	4	0	2	1	1	0	0	0	0	0	0	5	0	5
MIMAT0004909	hsa-miR-450b-5p	EBF1	1879	ENSG00000164330	1	3	0	1	1	1	0	0	0	0	0	0	5	0	5
MIMAT0004909	hsa-miR-450b-5p	JAM2	58494	ENSG00000154721	1	1	1	2	0	1	0	0	0	0	0	0	5	0	5
MIMAT0004909	hsa-miR-450b-5p	RBMS3	27303	ENSG00000144642	1	5	0	1	1	1	0	0	0	0	0	0	5	0	5
MIMAT0004909	hsa-miR-450b-5p	TFRC	7037	ENSG00000072274	1	2	0	1	1	1	0	0	0	0	0	0	5	0	5
MIMAT0004909	hsa-miR-450b-5p	UBASH3B	84959	ENSG00000154127	1	2	0	1	1	1	0	0	0	0	0	0	5	0	5
MIMAT0004926	hsa-miR-708-5p	GPM6A	2823	ENSG00000150625	1	0	0	1	1	0	1	1	0	0	0	0	5	0	5
MIMAT0004927	hsa-miR-708-3p	VIM	7431	ENSG00000026025	1	2	2	7	1	0	0	0	0	0	0	0	5	0	5
MIMAT0004958	hsa-miR-301b	BAI3	577	ENSG00000135298	1	1	1	1	0	0	1	0	0	0	0	0	5	0	5
MIMAT0015009	hsa-miR-548t-5p	GRIA1	2890	ENSG00000155511	1	1	0	1	1	1	0	0	0	0	0	0	5	0	5
MIMAT0000070	hsa-miR-17-5p	ANKRD33B	651746	ENSG00000164236	0	1	0	0	1	1	0	0	0	5	0	0	3	1	4
MIMAT0000070	hsa-miR-17-5p	ARHGEF10	9639	ENSG00000104728	1	1	0	2	0	0	1	0	0	0	0	0	4	0	4
MIMAT0000070	hsa-miR-17-5p	CD69	969	ENSG00000110848	0	1	0	1	1	0	0	1	0	0	0	0	4	0	4
MIMAT0000070	hsa-miR-17-5p	DAB2	1601	ENSG00000153071	0	1	0	1	1	0	2	0	0	0	0	0	4	0	4
MIMAT0000070	hsa-miR-17-5p	FAT4	79633	ENSG00000196159	1	1	0	1	1	0	0	0	0	0	0	0	4	0	4
MIMAT0000070	hsa-miR-17-5p	KAT2B	8850	ENSG00000114166	0	1	0	1	0	0	1	0	0	1	0	0	3	1	4
MIMAT0000070	hsa-miR-17-5p	LDLR	3949	ENSG00000130164	0	2	0	0	1	0	1	0	0	6	0	0	3	1	4
MIMAT0000070	hsa-miR-17-5p	MAP3K3	4215	ENSG00000198909	0	1	0	1	0	0	1	0	0	1	0	0	3	1	4
MIMAT0000070	hsa-miR-17-5p	MAP3K8	1326	ENSG00000107968	0	1	0	1	0	0	1	0	0	1	0	0	3	1	4
MIMAT0000070	hsa-miR-17-5p	MFAP3L	9848	ENSG00000198948	1	1	0	0	0	1	0	1	0	0	0	0	4	0	4
MIMAT0000070	hsa-miR-17-5p	NR4A3	8013	ENSG00000119508	1	2	0	1	0	0	1	0	0	0	0	0	4	0	4
MIMAT0000070	hsa-miR-17-5p	NTN4	59277	ENSG00000074527	0	1	0	1	0	0	1	1	0	0	0	0	4	0	4
MIMAT0000070	hsa-miR-17-5p	QKI	9444	ENSG00000112531	0	1	0	0	0	4	1	0	0	2	0	0	3	1	4
MIMAT0000070	hsa-miR-17-5p	RAB11FIP1	80223	ENSG00000156675	0	1	0	0	1	0	1	0	0	3	0	0	3	1	4
MIMAT0000070	hsa-miR-17-5p	RASSF2	9770	ENSG00000101265	1	1	0	0	0	0	1	1	0	0	0	0	4	0	4
MIMAT0000070	hsa-miR-17-5p	ST6GALNAC3	256435	ENSG00000184005	1	1	0	0	1	0	1	0	0	0	0	0	4	0	4
MIMAT0000070	hsa-miR-17-5p	TXNIP	101060503	ENSG00000117289	1	2	0	0	0	1	1	0	0	0	0	0	4	0	4
MIMAT0000073	hsa-miR-19a-3p	ADRB1	153	ENSG00000043591	1	2	0	2	0	0	0	1	0	0	0	0	4	0	4
MIMAT0000073	hsa-miR-19a-3p	ARHGEF26	26084	ENSG00000114790	1	1	0	0	0	0	1	0	0	1	0	0	3	1	4
MIMAT0000073	hsa-miR-19a-3p	ERBB4	2066	ENSG00000178568	1	2	0	0	0	0	0	0	1	1	0	0	2	2	4
MIMAT0000073	hsa-miR-19a-3p	FAM43A	131583	ENSG00000185112	1	2	0	1	1	0	0	0	0	0	0	0	4	0	4
MIMAT0000073	hsa-miR-19a-3p	FAT3	120114	ENSG00000165323	1	3	0	0	0	1	1	0	0	0	0	0	4	0	4
MIMAT0000073	hsa-miR-19a-3p	FHL5	9457	ENSG00000112214	1	1	0	1	0	0	0	1	0	0	0	0	4	0	4
MIMAT0000073	hsa-miR-19a-3p	FOXF2	2295	ENSG00000137273	1	1	0	1	0	0	0	1	0	0	0	0	4	0	4
MIMAT0000073	hsa-miR-19a-3p	ID2	3398	ENSG00000115738	1	1	0	0	1	0	0	1	0	0	0	0	4	0	4
MIMAT0000073	hsa-miR-19a-3p	INSIG1	3638	ENSG00000186480	1	1	0	3	0	0	0	1	0	0	0	0	4	0	4
MIMAT0000073	hsa-miR-19a-3p	LDLR	3949	ENSG00000130164	1	3	0	0	0	0	1	0	0	4	0	0	3	1	4
MIMAT0000073	hsa-miR-19a-3p	PTPRD	5789	ENSG00000153707	1	2	0	1	0	0	2	0	0	0	0	0	4	0	4
MIMAT0000073	hsa-miR-19a-3p	RAI2	10742	ENSG00000131831	1	2	0	1	0	0	0	1	0	0	0	0	4	0	4
MIMAT0000073	hsa-miR-19a-3p	RTN1	6252	ENSG00000139970	1	1	0	1	0	0	0	1	0	0	0	0	4	0	4
MIMAT0000073	hsa-miR-19a-3p	SGK1	6446	ENSG00000118515	0	2	0	1	0	0	0	1	0	2	0	0	3	1	4
MIMAT0000073	hsa-miR-19a-3p	ZNF385B	151126	ENSG00000144331	1	2	0	1	1	0	0	0	0	0	0	0	4	0	4
MIMAT0000075	hsa-miR-20a-5p	AGTPBP1	23287	ENSG00000135049	1	0	1	2	1	0	0	0	0	0	0	0	4	0	4
MIMAT0000075	hsa-miR-20a-5p	ANKRD33B	651746	ENSG00000164236	0	1	0	0	1	1	0	0	0	5	0	0	3	1	4
MIMAT0000075	hsa-miR-20a-5p	ARHGEF10	9639	ENSG00000104728	1	1	0	2	0	0	1	0	0	0	0	0	4	0	4
MIMAT0000075	hsa-miR-20a-5p	C3orf70	285382	ENSG00000187068	1	1	0	0	0	1	1	0	0	0	0	0	4	0	4
MIMAT0000075	hsa-miR-20a-5p	CELF2	10659	ENSG00000048740	1	1	0	0	0	2	1	0	0	0	0	0	4	0	4
MIMAT0000075	hsa-miR-20a-5p	CHRM2	1129	ENSG00000181072	1	1	0	0	1	0	0	1	0	0	0	0	4	0	4
MIMAT0000075	hsa-miR-20a-5p	CNN1	1264	ENSG00000130176	1	1	1	1	0	0	0	0	0	0	0	0	4	0	4
MIMAT0000075	hsa-miR-20a-5p	CORO2B	10391	ENSG00000103647	1	1	0	1	0	0	0	1	0	0	0	0	4	0	4
MIMAT0000075	hsa-miR-20a-5p	CYBRD1	79901	ENSG00000071967	1	1	0	0	2	0	0	0	0	1	0	0	3	1	4
MIMAT0000075	hsa-miR-20a-5p	DPYSL2	1808	ENSG00000092964	0	1	0	2	0	0	0	1	0	1	0	0	3	1	4
MIMAT0000075	hsa-miR-20a-5p	FAT4	79633	ENSG00000196159	1	1	0	1	1	0	0	0	0	0	0	0	4	0	4
MIMAT0000075	hsa-miR-20a-5p	FGD5	152273	ENSG00000154783	1	1	1	1	0	0	0	0	0	0	0	0	4	0	4
MIMAT0000075	hsa-miR-20a-5p	HEG1	57493	ENSG00000173706	1	1	0	0	1	1	0	0	0	0	0	0	4	0	4
MIMAT0000075	hsa-miR-20a-5p	HLF	3131	ENSG00000108924	1	1	0	0	1	0	1	0	0	0	0	0	4	0	4
MIMAT0000075	hsa-miR-20a-5p	KAT2B	8850	ENSG00000114166	1	1	0	1	0	0	1	0	0	0	0	0	4	0	4
MIMAT0000075	hsa-miR-20a-5p	NCKAP5	344148	ENSG00000176771	1	1	0	2	1	0	0	0	0	0	0	0	4	0	4
MIMAT0000075	hsa-miR-20a-5p	NR4A3	8013	ENSG00000119508	1	2	0	1	0	0	1	0	0	0	0	0	4	0	4
MIMAT0000075	hsa-miR-20a-5p	OTUD1	220213	ENSG00000165312	1	2	0	1	0	1	0	0	0	0	0	0	4	0	4
MIMAT0000075	hsa-miR-20a-5p	PAK7	57144	ENSG00000101349	1	1	0	1	0	0	1	0	0	0	0	0	4	0	4
MIMAT0000075	hsa-miR-20a-5p	QKI	9444	ENSG00000112531	0	1	0	0	0	4	1	0	0	2	0	0	3	1	4
MIMAT0000075	hsa-miR-20a-5p	RAB11FIP1	80223	ENSG00000156675	0	1	0	0	1	1	0	0	0	3	0	0	3	1	4
MIMAT0000075	hsa-miR-20a-5p	RAPGEF4	11069	ENSG00000091428	1	1	0	1	0	0	0	0	0	1	0	0	3	1	4
MIMAT0000075	hsa-miR-20a-5p	RASSF2	9770	ENSG00000101265	1	1	0	0	0	0	1	1	0	0	0	0	4	0	4
MIMAT0000075	hsa-miR-20a-5p	RORA	6095	ENSG00000069667	1	3	0	0	0	1	0	0	0	2	0	0	3	1	4
MIMAT0000075	hsa-miR-20a-5p	S1PR1	1901	ENSG00000170989	1	1	0	0	0	1	1	0	0	0	0	0	4	0	4
MIMAT0000075	hsa-miR-20a-5p	SLC16A6	9120	ENSG00000108932	1	1	0	0	1	0	0	1	0	0	0	0	4	0	4
MIMAT0000075	hsa-miR-20a-5p	SLC24A4	123041	ENSG00000140090	1	1	0	1	0	1	0	0	0	0	0	0	4	0	4
MIMAT0000075	hsa-miR-20a-5p	SMAD6	4091	ENSG00000137834	1	1	0	1	0	0	0	0	0	1	0	0	3	1	4
MIMAT0000075	hsa-miR-20a-5p	SMAD7	4092	ENSG00000101665	1	1	0	1	0	0	0	0	0	1	0	0	3	1	4
MIMAT0000075	hsa-miR-20a-5p	ST6GALNAC3	256435	ENSG00000184005	1	1	0	0	1	0	1	0	0	0	0	0	4	0	4
MIMAT0000075	hsa-miR-20a-5p	ST6GALNAC6	30815	ENSG00000160408	1	1	0	0	0	0	1	1	0	0	0	0	4	0	4
MIMAT0000075	hsa-miR-20a-5p	TCF4	6925	ENSG00000196628	1	2	0	0	0	0	2	0	0	1	0	0	3	1	4
MIMAT0000075	hsa-miR-20a-5p	TCTEX1D1	200132	ENSG00000152760	1	1	0	1	0	0	0	1	0	0	0	0	4	0	4
MIMAT0000075	hsa-miR-20a-5p	TXNIP	101060503	ENSG00000117289	1	2	0	0	0	1	1	0	0	0	0	0	4	0	4
MIMAT0000075	hsa-miR-20a-5p	UNC80	285175	ENSG00000144406	1	1	0	0	1	1	0	0	0	0	0	0	4	0	4
MIMAT0000076	hsa-miR-21-5p	CD69	969	ENSG00000110848	1	1	0	1	0	0	0	1	0	0	0	0	4	0	4
MIMAT0000076	hsa-miR-21-5p	CNTFR	1271	ENSG00000122756	1	1	1	0	0	0	1	0	0	0	0	0	4	0	4
MIMAT0000076	hsa-miR-21-5p	EPM2A	7957	ENSG00000112425	1	0	0	3	0	0	0	0	0	1	1	0	2	2	4
MIMAT0000076	hsa-miR-21-5p	LIFR	3977	ENSG00000113594	1	1	0	0	0	0	0	0	0	1	1	0	2	2	4
MIMAT0000076	hsa-miR-21-5p	LRRTM2	26045	ENSG00000146006	1	1	1	0	0	0	1	0	0	0	0	0	4	0	4
MIMAT0000076	hsa-miR-21-5p	OLR1	4973	ENSG00000173391	1	1	0	0	0	0	0	0	0	1	1	0	2	2	4
MIMAT0000076	hsa-miR-21-5p	PDZD2	23037	ENSG00000133401	1	1	0	2	0	0	1	0	0	0	0	0	4	0	4
MIMAT0000076	hsa-miR-21-5p	PIK3R1	5295	ENSG00000145675	1	2	0	0	0	0	0	0	0	1	1	0	2	2	4
MIMAT0000076	hsa-miR-21-5p	PPP4R4	57718	ENSG00000119698	1	1	0	1	0	0	1	0	0	0	0	0	4	0	4
MIMAT0000076	hsa-miR-21-5p	TLR4	7099	ENSG00000136869	1	0	0	1	0	0	0	0	0	1	1	0	2	2	4
MIMAT0000089	hsa-miR-31-5p	LBH	81606	ENSG00000213626	1	0	0	1	1	0	1	0	0	0	0	0	4	0	4
MIMAT0000089	hsa-miR-31-5p	STARD13	90627	ENSG00000133121	1	0	0	1	0	0	1	1	0	0	0	0	4	0	4
MIMAT0000091	hsa-miR-33a-5p	ADCYAP1	116	ENSG00000141433	1	1	0	0	0	0	1	1	0	0	0	0	4	0	4
MIMAT0000091	hsa-miR-33a-5p	ANKRD29	147463	ENSG00000154065	0	0	0	1	1	0	0	0	0	1	1	0	2	2	4
MIMAT0000091	hsa-miR-33a-5p	CNTN4	152330	ENSG00000144619	1	1	0	0	0	1	2	0	0	0	0	0	4	0	4
MIMAT0000091	hsa-miR-33a-5p	GAS1	2619	ENSG00000180447	1	1	0	1	0	0	0	0	0	3	0	0	3	1	4
MIMAT0000091	hsa-miR-33a-5p	KLF9	687	ENSG00000119138	1	0	0	0	0	0	1	0	0	1	1	0	2	2	4
MIMAT0000091	hsa-miR-33a-5p	NELL2	4753	ENSG00000184613	1	1	1	0	0	0	2	0	0	0	0	0	4	0	4
MIMAT0000091	hsa-miR-33a-5p	TCF4	6925	ENSG00000196628	1	1	0	0	0	1	1	0	0	0	0	0	4	0	4
MIMAT0000095	hsa-miR-96-5p	AJAP1	55966	ENSG00000196581	1	1	0	1	0	0	0	1	0	0	0	0	4	0	4
MIMAT0000095	hsa-miR-96-5p	COL13A1	1305	ENSG00000197467	0	1	1	0	0	0	1	1	0	0	0	0	4	0	4
MIMAT0000095	hsa-miR-96-5p	CSRNP1	64651	ENSG00000144655	1	1	0	0	0	0	1	1	0	0	0	0	4	0	4
MIMAT0000095	hsa-miR-96-5p	DAB2	1601	ENSG00000153071	1	1	0	1	1	0	0	0	0	0	0	0	4	0	4
MIMAT0000095	hsa-miR-96-5p	EPB41L3	23136	ENSG00000082397	1	1	0	2	0	0	0	1	0	0	0	0	4	0	4
MIMAT0000095	hsa-miR-96-5p	FOXF2	2295	ENSG00000137273	1	2	0	1	0	0	0	1	0	0	0	0	4	0	4
MIMAT0000095	hsa-miR-96-5p	GRID1	2894	ENSG00000182771	1	1	0	1	0	0	1	0	0	0	0	0	4	0	4
MIMAT0000095	hsa-miR-96-5p	LDB2	9079	ENSG00000169744	1	1	0	3	0	0	0	1	0	0	0	0	4	0	4
MIMAT0000095	hsa-miR-96-5p	MAGI1	9223	ENSG00000151276	1	2	0	1	0	0	1	0	0	0	0	0	4	0	4
MIMAT0000095	hsa-miR-96-5p	MRAS	22808	ENSG00000158186	1	1	0	0	1	0	0	1	0	0	0	0	4	0	4
MIMAT0000095	hsa-miR-96-5p	QKI	9444	ENSG00000112531	1	3	0	0	0	4	1	0	0	0	0	0	4	0	4
MIMAT0000095	hsa-miR-96-5p	RUNDC3B	154661	ENSG00000105784	1	1	0	1	0	0	0	1	0	0	0	0	4	0	4
MIMAT0000095	hsa-miR-96-5p	SLC24A4	123041	ENSG00000140090	1	1	0	0	0	0	1	1	0	0	0	0	4	0	4
MIMAT0000095	hsa-miR-96-5p	SMAD7	4092	ENSG00000101665	1	1	0	0	0	0	1	1	0	0	0	0	4	0	4
MIMAT0000095	hsa-miR-96-5p	SOX5	6660	ENSG00000134532	1	2	0	1	0	0	0	0	0	1	0	0	3	1	4
MIMAT0000100	hsa-miR-29b-3p	HBEGF	1839	ENSG00000113070	1	1	0	0	0	1	0	1	0	0	0	0	4	0	4
MIMAT0000100	hsa-miR-29b-3p	INSIG1	3638	ENSG00000186480	1	1	0	0	0	0	0	1	0	1	0	0	3	1	4
MIMAT0000100	hsa-miR-29b-3p	KLF4	9314	ENSG00000136826	1	1	0	1	0	0	0	1	0	0	0	0	4	0	4
MIMAT0000100	hsa-miR-29b-3p	NDST1	3340	ENSG00000070614	1	1	0	0	0	1	1	0	0	0	0	0	4	0	4
MIMAT0000100	hsa-miR-29b-3p	OSBPL6	114880	ENSG00000079156	1	1	1	1	0	0	0	0	0	0	0	0	4	0	4
MIMAT0000100	hsa-miR-29b-3p	SMTNL2	342527	ENSG00000188176	1	1	0	0	0	0	1	1	0	0	0	0	4	0	4
MIMAT0000100	hsa-miR-29b-3p	SNRK	54861	ENSG00000163788	1	1	0	1	0	0	1	0	0	0	0	0	4	0	4
MIMAT0000100	hsa-miR-29b-3p	VASH1	22846	ENSG00000071246	1	1	0	0	1	0	1	0	0	0	0	0	4	0	4
MIMAT0000100	hsa-miR-29b-3p	ZBTB47	92999	ENSG00000114853	1	2	0	0	0	1	0	1	0	0	0	0	4	0	4
MIMAT0000102	hsa-miR-105-5p	AMOTL2	51421	ENSG00000114019	1	1	0	1	1	0	0	0	0	0	0	0	4	0	4
MIMAT0000102	hsa-miR-105-5p	ATF3	467	ENSG00000162772	0	1	1	2	0	0	1	0	0	0	0	0	4	0	4
MIMAT0000102	hsa-miR-105-5p	GRID1	2894	ENSG00000182771	1	1	0	1	0	0	1	0	0	0	0	0	4	0	4
MIMAT0000102	hsa-miR-105-5p	LIMCH1	22998	ENSG00000064042	1	1	0	0	1	0	1	0	0	0	0	0	4	0	4
MIMAT0000102	hsa-miR-105-5p	PCDH9	5101	ENSG00000184226	1	1	0	1	0	0	1	0	0	0	0	0	4	0	4
MIMAT0000102	hsa-miR-105-5p	TGFBR2	7048	ENSG00000163513	1	1	0	1	0	0	1	0	0	0	0	0	4	0	4
MIMAT0000102	hsa-miR-105-5p	ZEB1	6935	ENSG00000148516	1	2	0	1	1	0	0	0	0	0	0	0	4	0	4
MIMAT0000222	hsa-miR-192-5p	B3GALNT1	8706	ENSG00000169255	1	0	0	1	0	0	0	0	0	2	1	0	2	2	4
MIMAT0000226	hsa-miR-196a-5p	NRXN1	9378	ENSG00000179915	1	1	0	0	0	0	1	0	0	1	0	0	3	1	4
MIMAT0000226	hsa-miR-196a-5p	NTN4	59277	ENSG00000074527	1	0	0	1	1	0	0	0	0	1	0	0	3	1	4
MIMAT0000226	hsa-miR-196a-5p	RSPO2	340419	ENSG00000147655	1	1	0	1	0	0	0	1	0	0	0	0	4	0	4
MIMAT0000226	hsa-miR-196a-5p	SMAD6	4091	ENSG00000137834	1	1	0	0	0	0	1	1	0	0	0	0	4	0	4
MIMAT0000243	hsa-miR-148a-3p	BAI3	577	ENSG00000135298	1	1	1	2	0	0	0	0	0	0	0	0	4	0	4
MIMAT0000243	hsa-miR-148a-3p	CCDC85A	114800	ENSG00000055813	0	1	0	1	1	0	0	1	0	0	0	0	4	0	4
MIMAT0000243	hsa-miR-148a-3p	FOXF1	2294	ENSG00000103241	1	1	0	1	0	0	0	1	0	0	0	0	4	0	4
MIMAT0000243	hsa-miR-148a-3p	GPM6A	2823	ENSG00000150625	1	1	0	1	1	0	0	0	0	0	0	0	4	0	4
MIMAT0000243	hsa-miR-148a-3p	KLF4	9314	ENSG00000136826	0	1	0	1	0	0	1	1	0	0	0	0	4	0	4
MIMAT0000243	hsa-miR-148a-3p	KLF6	1316	ENSG00000067082	1	2	0	0	2	0	0	0	0	1	0	0	3	1	4
MIMAT0000243	hsa-miR-148a-3p	LAMA4	3910	ENSG00000112769	1	1	2	0	0	0	0	1	0	0	0	0	4	0	4
MIMAT0000243	hsa-miR-148a-3p	LDLR	3949	ENSG00000130164	1	1	0	0	1	0	0	1	0	0	0	0	4	0	4
MIMAT0000243	hsa-miR-148a-3p	MITF	4286	ENSG00000187098	1	1	0	0	0	0	1	1	0	0	0	0	4	0	4
MIMAT0000243	hsa-miR-148a-3p	RASSF8	11228	ENSG00000123094	1	1	0	0	0	0	0	0	0	1	1	0	2	2	4
MIMAT0000259	hsa-miR-182-5p	AATK	9625	ENSG00000181409	1	1	0	1	0	0	1	0	0	0	0	0	4	0	4
MIMAT0000259	hsa-miR-182-5p	BAI3	577	ENSG00000135298	1	1	0	1	0	0	1	0	0	0	0	0	4	0	4
MIMAT0000259	hsa-miR-182-5p	EBF1	1879	ENSG00000164330	1	1	0	1	0	0	0	1	0	0	0	0	4	0	4
MIMAT0000259	hsa-miR-182-5p	KIAA1324L	222223	ENSG00000164659	1	1	0	1	0	0	1	0	0	0	0	0	4	0	4
MIMAT0000259	hsa-miR-182-5p	LPHN2	23266	ENSG00000117114	1	1	0	3	0	0	1	0	0	0	0	0	4	0	4
MIMAT0000259	hsa-miR-182-5p	LRRC4	64101	ENSG00000128594	1	1	0	0	0	0	1	0	0	1	0	0	3	1	4
MIMAT0000259	hsa-miR-182-5p	MAGI1	9223	ENSG00000151276	1	2	0	2	2	0	0	0	0	0	0	0	4	0	4
MIMAT0000259	hsa-miR-182-5p	PDE7B	27115	ENSG00000171408	1	1	0	0	0	0	1	1	0	0	0	0	4	0	4
MIMAT0000259	hsa-miR-182-5p	QKI	9444	ENSG00000112531	1	4	0	2	0	0	3	0	0	0	0	0	4	0	4
MIMAT0000259	hsa-miR-182-5p	RHOJ	57381	ENSG00000126785	1	1	0	1	0	0	0	1	0	0	0	0	4	0	4
MIMAT0000259	hsa-miR-182-5p	SH3BP5	9467	ENSG00000131370	1	1	0	0	0	0	1	1	0	0	0	0	4	0	4
MIMAT0000259	hsa-miR-182-5p	STARD13	90627	ENSG00000133121	1	2	0	1	1	0	0	0	0	0	0	0	4	0	4
MIMAT0000259	hsa-miR-182-5p	TACC1	6867	ENSG00000147526	1	2	0	0	1	0	1	0	0	0	0	0	4	0	4
MIMAT0000259	hsa-miR-182-5p	WWC2	80014	ENSG00000151718	1	2	0	0	1	0	1	0	0	0	0	0	4	0	4
MIMAT0000261	hsa-miR-183-5p	AJAP1	55966	ENSG00000196581	1	1	0	1	0	0	2	0	0	0	0	0	4	0	4
MIMAT0000261	hsa-miR-183-5p	CELF2	10659	ENSG00000048740	1	1	0	0	0	1	2	0	0	0	0	0	4	0	4
MIMAT0000261	hsa-miR-183-5p	CYYR1	116159	ENSG00000166265	1	0	0	1	1	0	1	0	0	0	0	0	4	0	4
MIMAT0000261	hsa-miR-183-5p	HBEGF	1839	ENSG00000113070	1	1	0	0	0	1	2	0	0	0	0	0	4	0	4
MIMAT0000261	hsa-miR-183-5p	INSIG1	3638	ENSG00000186480	1	1	0	3	0	0	0	0	0	1	0	0	3	1	4
MIMAT0000261	hsa-miR-183-5p	QKI	9444	ENSG00000112531	0	1	0	1	0	4	2	0	0	0	0	0	4	0	4
MIMAT0000261	hsa-miR-183-5p	ROBO2	6092	ENSG00000185008	1	1	0	1	0	0	1	0	0	0	0	0	4	0	4
MIMAT0000261	hsa-miR-183-5p	RUNX1T1	862	ENSG00000079102	1	1	0	0	0	0	1	0	1	0	0	0	3	1	4
MIMAT0000261	hsa-miR-183-5p	SESN1	27244	ENSG00000080546	1	1	0	1	0	0	1	0	0	0	0	0	4	0	4
MIMAT0000261	hsa-miR-183-5p	SLITRK3	22865	ENSG00000121871	1	1	0	1	0	0	1	0	0	0	0	0	4	0	4
MIMAT0000261	hsa-miR-183-5p	TCF4	6925	ENSG00000196628	1	2	0	0	0	1	3	0	0	0	0	0	4	0	4
MIMAT0000261	hsa-miR-183-5p	ZEB1	6935	ENSG00000148516	1	1	0	1	0	0	0	0	0	1	0	0	3	1	4
MIMAT0000261	hsa-miR-183-5p	ZEB2	9839	ENSG00000169554	1	1	0	2	0	0	1	0	0	0	0	0	4	0	4
MIMAT0000264	hsa-miR-203a	EBF1	1879	ENSG00000164330	1	2	0	2	0	1	0	0	0	0	0	0	4	0	4
MIMAT0000264	hsa-miR-203a	LIMCH1	22998	ENSG00000064042	1	2	0	1	0	0	1	0	0	0	0	0	4	0	4
MIMAT0000264	hsa-miR-203a	NPR3	4883	ENSG00000113389	1	1	0	1	0	1	0	0	0	0	0	0	4	0	4
MIMAT0000264	hsa-miR-203a	NR4A3	8013	ENSG00000119508	1	1	0	1	0	0	1	0	0	0	0	0	4	0	4
MIMAT0000264	hsa-miR-203a	PAPSS2	9060	ENSG00000198682	1	1	0	1	0	0	1	0	0	0	0	0	4	0	4
MIMAT0000264	hsa-miR-203a	TCF4	6925	ENSG00000196628	0	2	0	2	0	1	1	0	0	0	0	0	4	0	4
MIMAT0000264	hsa-miR-203a	ZEB2	9839	ENSG00000169554	0	2	0	1	0	1	2	0	0	0	0	0	4	0	4
MIMAT0000266	hsa-miR-205-5p	BMPER	168667	ENSG00000164619	1	1	0	1	0	0	0	1	0	0	0	0	4	0	4
MIMAT0000266	hsa-miR-205-5p	CFL2	1073	ENSG00000165410	1	1	0	2	0	0	0	1	0	0	0	0	4	0	4
MIMAT0000266	hsa-miR-205-5p	KAT2B	8850	ENSG00000114166	1	2	0	1	1	0	0	0	0	0	0	0	4	0	4
MIMAT0000266	hsa-miR-205-5p	MAGI1	9223	ENSG00000151276	0	1	0	2	0	0	1	1	0	0	0	0	4	0	4
MIMAT0000266	hsa-miR-205-5p	PI16	221476	ENSG00000164530	1	1	1	0	0	0	1	0	0	0	0	0	4	0	4
MIMAT0000266	hsa-miR-205-5p	ZEB1	100996668	ENSG00000148516	1	1	0	0	0	0	0	0	1	0	1	0	2	2	4
MIMAT0000266	hsa-miR-205-5p	ZEB2	9839	ENSG00000169554	1	1	0	0	0	0	0	0	2	3	0	0	2	2	4
MIMAT0000274	hsa-miR-217	FGFR2	2263	ENSG00000066468	1	1	0	2	0	0	0	1	0	0	0	0	4	0	4
MIMAT0000274	hsa-miR-217	KLHL29	114818	ENSG00000119771	1	1	0	1	1	0	0	0	0	0	0	0	4	0	4
MIMAT0000281	hsa-miR-224-5p	AFF3	3899	ENSG00000144218	1	1	0	1	0	0	1	0	0	0	0	0	4	0	4
MIMAT0000281	hsa-miR-224-5p	HMGCLL1	54511	ENSG00000146151	1	1	0	1	0	0	1	0	0	0	0	0	4	0	4
MIMAT0000281	hsa-miR-224-5p	MITF	4286	ENSG00000187098	1	1	0	0	0	0	1	0	0	1	0	0	3	1	4
MIMAT0000281	hsa-miR-224-5p	PAPSS2	9060	ENSG00000198682	1	1	0	1	1	0	0	0	0	0	0	0	4	0	4
MIMAT0000281	hsa-miR-224-5p	PRDM5	11107	ENSG00000138738	1	1	1	2	0	0	0	0	0	0	0	0	4	0	4
MIMAT0000281	hsa-miR-224-5p	PRKCQ	5588	ENSG00000065675	1	2	0	1	1	0	0	0	0	0	0	0	4	0	4
MIMAT0000281	hsa-miR-224-5p	RNF144B	255488	ENSG00000137393	1	2	0	1	1	0	0	0	0	0	0	0	4	0	4
MIMAT0000318	hsa-miR-200b-3p	AFF3	3899	ENSG00000144218	1	1	0	1	1	0	0	0	0	0	0	0	4	0	4
MIMAT0000318	hsa-miR-200b-3p	ARHGAP6	395	ENSG00000047648	1	2	0	2	2	0	0	0	0	0	0	0	4	0	4
MIMAT0000318	hsa-miR-200b-3p	CNTFR	1271	ENSG00000122756	1	1	0	1	0	0	0	1	0	0	0	0	4	0	4
MIMAT0000318	hsa-miR-200b-3p	FAT3	120114	ENSG00000165323	1	3	0	0	1	0	1	0	0	0	0	0	4	0	4
MIMAT0000318	hsa-miR-200b-3p	FHL1	2273	ENSG00000022267	1	1	0	3	2	0	0	0	0	0	0	0	4	0	4
MIMAT0000318	hsa-miR-200b-3p	KLF4	9314	ENSG00000136826	1	1	0	1	0	0	1	0	0	0	0	0	4	0	4
MIMAT0000318	hsa-miR-200b-3p	PHACTR2	9749	ENSG00000112419	1	1	0	0	1	0	1	0	0	0	0	0	4	0	4
MIMAT0000318	hsa-miR-200b-3p	PTPN21	11099	ENSG00000070778	1	2	0	0	1	0	0	1	0	0	0	0	4	0	4
MIMAT0000318	hsa-miR-200b-3p	PTPRD	5789	ENSG00000153707	0	0	0	1	0	0	0	0	1	1	1	0	1	3	4
MIMAT0000318	hsa-miR-200b-3p	RASSF8	11228	ENSG00000123094	1	3	0	0	1	0	0	0	0	3	0	0	3	1	4
MIMAT0000318	hsa-miR-200b-3p	SGCE	8910	ENSG00000127990	0	1	1	1	0	0	0	1	0	0	0	0	4	0	4
MIMAT0000318	hsa-miR-200b-3p	SLC14A1	6563	ENSG00000141469	1	1	0	2	0	0	0	1	0	0	0	0	4	0	4
MIMAT0000318	hsa-miR-200b-3p	STARD13	90627	ENSG00000133121	1	1	0	1	0	0	1	0	0	0	0	0	4	0	4
MIMAT0000318	hsa-miR-200b-3p	SYDE1	85360	ENSG00000105137	1	1	0	1	1	0	0	0	0	0	0	0	4	0	4
MIMAT0000318	hsa-miR-200b-3p	TMEFF2	23671	ENSG00000144339	0	1	0	1	1	0	0	1	0	0	0	0	4	0	4
MIMAT0000318	hsa-miR-200b-3p	ZEB1	100996668	ENSG00000148516	1	3	0	0	0	0	0	0	5	0	1	0	2	2	4
MIMAT0000429	hsa-miR-137	CD83	9308	ENSG00000112149	1	1	0	2	0	0	0	1	0	0	0	0	4	0	4
MIMAT0000429	hsa-miR-137	DST	667	ENSG00000151914	1	1	0	1	0	0	1	0	0	0	0	0	4	0	4
MIMAT0000429	hsa-miR-137	EGR2	1959	ENSG00000122877	1	2	0	2	1	0	0	0	0	0	0	0	4	0	4
MIMAT0000429	hsa-miR-137	FBXL7	23194	ENSG00000183580	1	1	0	1	0	0	0	1	0	0	0	0	4	0	4
MIMAT0000429	hsa-miR-137	HEY2	23493	ENSG00000135547	1	1	0	1	0	0	0	1	0	0	0	0	4	0	4
MIMAT0000429	hsa-miR-137	JDP2	122953	ENSG00000140044	1	1	0	1	0	0	0	1	0	0	0	0	4	0	4
MIMAT0000429	hsa-miR-137	KANK4	163782	ENSG00000132854	1	1	0	1	0	0	0	1	0	0	0	0	4	0	4
MIMAT0000429	hsa-miR-137	KLF15	28999	ENSG00000163884	1	1	1	0	0	0	0	1	0	0	0	0	4	0	4
MIMAT0000429	hsa-miR-137	KLF4	9314	ENSG00000136826	1	1	0	0	0	0	0	0	1	1	0	0	2	2	4
MIMAT0000429	hsa-miR-137	LIMCH1	22998	ENSG00000064042	1	2	0	2	0	0	0	0	0	1	0	0	3	1	4
MIMAT0000429	hsa-miR-137	NCKAP5	344148	ENSG00000176771	1	3	0	3	1	0	0	0	0	0	0	0	4	0	4
MIMAT0000429	hsa-miR-137	PDE1B	5153	ENSG00000123360	1	1	0	1	0	0	1	0	0	0	0	0	4	0	4
MIMAT0000429	hsa-miR-137	RORA	6095	ENSG00000069667	1	4	0	0	1	0	0	0	0	1	0	0	3	1	4
MIMAT0000429	hsa-miR-137	SLC16A6	9120	ENSG00000108932	1	2	1	0	1	0	0	0	0	0	0	0	4	0	4
MIMAT0000429	hsa-miR-137	SNRK	54861	ENSG00000163788	1	3	0	0	1	0	0	0	0	6	0	0	3	1	4
MIMAT0000429	hsa-miR-137	SNX25	83891	ENSG00000109762	0	1	1	1	0	0	0	1	0	0	0	0	4	0	4
MIMAT0000429	hsa-miR-137	STAC	6769	ENSG00000144681	1	1	0	1	0	0	0	1	0	0	0	0	4	0	4
MIMAT0000432	hsa-miR-141-3p	CYP26B1	56603	ENSG00000003137	1	2	0	1	1	0	0	0	0	0	0	0	4	0	4
MIMAT0000432	hsa-miR-141-3p	DOCK4	9732	ENSG00000128512	1	1	0	1	1	0	0	0	0	0	0	0	4	0	4
MIMAT0000432	hsa-miR-141-3p	ELMOD1	55531	ENSG00000110675	1	1	0	1	2	0	0	0	0	0	0	0	4	0	4
MIMAT0000432	hsa-miR-141-3p	FRMD4A	55691	ENSG00000151474	1	1	0	1	0	0	1	0	0	0	0	0	4	0	4
MIMAT0000432	hsa-miR-141-3p	HGF	3082	ENSG00000019991	1	1	0	1	1	0	0	0	0	0	0	0	4	0	4
MIMAT0000432	hsa-miR-141-3p	KCNJ2	3759	ENSG00000123700	1	1	0	2	0	0	1	0	0	0	0	0	4	0	4
MIMAT0000432	hsa-miR-141-3p	KIAA0408	9729	ENSG00000189367	1	1	0	0	0	0	1	1	0	0	0	0	4	0	4
MIMAT0000432	hsa-miR-141-3p	PCDH9	5101	ENSG00000184226	1	2	0	2	1	0	0	0	0	0	0	0	4	0	4
MIMAT0000432	hsa-miR-141-3p	PRKCE	5581	ENSG00000171132	1	2	0	1	0	0	2	0	0	0	0	0	4	0	4
MIMAT0000432	hsa-miR-141-3p	QKI	9444	ENSG00000112531	0	1	0	1	0	4	0	0	0	1	0	0	3	1	4
MIMAT0000432	hsa-miR-141-3p	SCHIP1	29970	ENSG00000151967	2	1	0	1	0	0	0	1	0	0	0	0	4	0	4
MIMAT0000432	hsa-miR-141-3p	SOX5	6660	ENSG00000134532	1	1	0	2	0	0	1	0	0	0	0	0	4	0	4
MIMAT0000432	hsa-miR-141-3p	ZEB1	100996668	ENSG00000148516	1	3	0	0	0	1	0	0	0	0	1	0	3	1	4
MIMAT0000434	hsa-miR-142-3p	C20orf194	25943	ENSG00000088854	1	2	0	2	1	0	0	0	0	0	0	0	4	0	4
MIMAT0000434	hsa-miR-142-3p	CFL2	1073	ENSG00000165410	1	1	0	2	0	0	1	0	0	0	0	0	4	0	4
MIMAT0000434	hsa-miR-142-3p	EGR2	1959	ENSG00000122877	1	1	0	0	0	0	1	0	0	1	0	0	3	1	4
MIMAT0000434	hsa-miR-142-3p	GNAQ	2776	ENSG00000156052	1	1	0	0	0	0	0	0	0	1	1	0	2	2	4
MIMAT0000434	hsa-miR-142-3p	MYH10	4628	ENSG00000133026	1	1	0	1	0	0	1	0	0	0	0	0	4	0	4
MIMAT0000441	hsa-miR-9-5p	AMOTL1	154810	ENSG00000166025	1	1	0	0	0	0	1	0	0	6	0	0	3	1	4
MIMAT0000441	hsa-miR-9-5p	AP1S2	8905	ENSG00000182287	1	2	0	0	1	0	0	1	0	0	0	0	4	0	4
MIMAT0000441	hsa-miR-9-5p	ARHGAP24	83478	ENSG00000138639	1	1	0	1	0	0	0	1	0	0	0	0	4	0	4
MIMAT0000441	hsa-miR-9-5p	CD34	947	ENSG00000174059	0	1	0	2	0	0	0	0	0	1	1	0	2	2	4
MIMAT0000441	hsa-miR-9-5p	CNTFR	1271	ENSG00000122756	1	1	0	0	0	0	1	1	0	0	0	0	4	0	4
MIMAT0000441	hsa-miR-9-5p	COLEC12	81035	ENSG00000158270	1	1	0	0	0	0	0	0	0	1	1	0	2	2	4
MIMAT0000441	hsa-miR-9-5p	FAM13C	220965	ENSG00000148541	1	2	0	1	1	0	0	0	0	0	0	0	4	0	4
MIMAT0000441	hsa-miR-9-5p	ID4	3400	ENSG00000172201	1	1	0	0	0	0	0	0	0	1	1	0	2	2	4
MIMAT0000441	hsa-miR-9-5p	INSIG1	3638	ENSG00000186480	1	1	0	3	0	0	0	1	0	0	0	0	4	0	4
MIMAT0000441	hsa-miR-9-5p	KIF1C	10749	ENSG00000129250	1	1	0	1	0	0	0	0	0	1	0	0	3	1	4
MIMAT0000441	hsa-miR-9-5p	LRRTM4	80059	ENSG00000176204	1	1	0	1	0	0	0	1	0	0	0	0	4	0	4
MIMAT0000441	hsa-miR-9-5p	MCC	4163	ENSG00000171444	1	1	0	0	0	0	0	0	0	1	1	0	2	2	4
MIMAT0000441	hsa-miR-9-5p	MDGA1	266727	ENSG00000112139	1	2	0	0	1	1	0	0	0	0	0	0	4	0	4
MIMAT0000441	hsa-miR-9-5p	MYLK	4638	ENSG00000065534	1	1	0	0	0	0	0	0	0	1	1	0	2	2	4
MIMAT0000441	hsa-miR-9-5p	NTRK3	4916	ENSG00000140538	1	1	0	0	0	0	0	0	1	3	0	0	2	2	4
MIMAT0000441	hsa-miR-9-5p	PALMD	54873	ENSG00000099260	1	1	0	1	0	0	0	1	0	0	0	0	4	0	4
MIMAT0000441	hsa-miR-9-5p	PHLDB2	90102	ENSG00000144824	0	2	0	2	1	0	1	0	0	0	0	0	4	0	4
MIMAT0000441	hsa-miR-9-5p	SLC8A1	6546	ENSG00000183023	1	1	0	1	1	0	0	0	0	0	0	0	4	0	4
MIMAT0000441	hsa-miR-9-5p	SRGN	5552	ENSG00000122862	1	1	1	1	0	0	0	0	0	0	0	0	4	0	4
MIMAT0000442	hsa-miR-9-3p	CYYR1	116159	ENSG00000166265	1	1	0	2	1	0	0	0	0	0	0	0	4	0	4
MIMAT0000442	hsa-miR-9-3p	LRRC4	64101	ENSG00000128594	1	1	0	1	1	0	0	0	0	0	0	0	4	0	4
MIMAT0000442	hsa-miR-9-3p	MYH10	4628	ENSG00000133026	1	1	0	1	1	0	0	0	0	0	0	0	4	0	4
MIMAT0000442	hsa-miR-9-3p	NRXN1	9378	ENSG00000179915	1	1	0	1	1	0	0	0	0	0	0	0	4	0	4
MIMAT0000442	hsa-miR-9-3p	PKHD1L1	93035	ENSG00000205038	1	1	1	1	0	0	0	0	0	0	0	0	4	0	4
MIMAT0000442	hsa-miR-9-3p	RAI2	10742	ENSG00000131831	1	1	0	1	1	0	0	0	0	0	0	0	4	0	4
MIMAT0000442	hsa-miR-9-3p	S1PR1	1901	ENSG00000170989	1	1	0	1	1	0	0	0	0	0	0	0	4	0	4
MIMAT0000453	hsa-miR-154-3p	CNR1	1268	ENSG00000118432	1	1	0	1	2	0	0	0	0	0	0	0	4	0	4
MIMAT0000453	hsa-miR-154-3p	MAGI2	9863	ENSG00000187391	1	1	0	1	1	0	0	0	0	0	0	0	4	0	4
MIMAT0000453	hsa-miR-154-3p	PDZD2	23037	ENSG00000133401	1	1	0	4	1	0	0	0	0	0	0	0	4	0	4
MIMAT0000453	hsa-miR-154-3p	PPP4R4	57718	ENSG00000119698	1	1	0	1	1	0	0	0	0	0	0	0	4	0	4
MIMAT0000453	hsa-miR-154-3p	ZEB2	9839	ENSG00000169554	1	1	0	2	1	0	0	0	0	0	0	0	4	0	4
MIMAT0000460	hsa-miR-194-5p	CFL2	1073	ENSG00000165410	1	1	0	2	0	0	1	0	0	0	0	0	4	0	4
MIMAT0000460	hsa-miR-194-5p	QKI	9444	ENSG00000112531	1	2	0	2	0	0	1	0	0	0	0	0	4	0	4
MIMAT0000460	hsa-miR-194-5p	TTC7B	145567	ENSG00000165914	1	1	0	1	1	0	0	0	0	0	0	0	4	0	4
MIMAT0000460	hsa-miR-194-5p	ZFYVE9	9372	ENSG00000157077	1	1	0	1	1	0	0	0	0	0	0	0	4	0	4
MIMAT0000682	hsa-miR-200a-3p	CYP26B1	56603	ENSG00000003137	1	2	0	1	1	0	0	0	0	0	0	0	4	0	4
MIMAT0000682	hsa-miR-200a-3p	ELMOD1	55531	ENSG00000110675	1	1	0	1	2	0	0	0	0	0	0	0	4	0	4
MIMAT0000682	hsa-miR-200a-3p	FRMD4A	55691	ENSG00000151474	1	1	0	1	0	0	1	0	0	0	0	0	4	0	4
MIMAT0000682	hsa-miR-200a-3p	GAB1	2549	ENSG00000109458	1	2	0	0	1	0	1	0	0	0	0	0	4	0	4
MIMAT0000682	hsa-miR-200a-3p	HGF	3082	ENSG00000019991	1	1	0	1	1	0	0	0	0	0	0	0	4	0	4
MIMAT0000682	hsa-miR-200a-3p	KCNJ2	3759	ENSG00000123700	1	1	0	2	0	0	1	0	0	0	0	0	4	0	4
MIMAT0000682	hsa-miR-200a-3p	PCDH9	5101	ENSG00000184226	1	2	0	2	1	0	0	0	0	0	0	0	4	0	4
MIMAT0000682	hsa-miR-200a-3p	PRKCE	5581	ENSG00000171132	1	2	0	1	0	0	2	0	0	0	0	0	4	0	4
MIMAT0000682	hsa-miR-200a-3p	SCHIP1	29970	ENSG00000151967	2	1	0	1	0	0	0	1	0	0	0	0	4	0	4
MIMAT0000682	hsa-miR-200a-3p	SOBP	55084	ENSG00000112320	1	1	0	1	0	0	0	1	0	0	0	0	4	0	4
MIMAT0000682	hsa-miR-200a-3p	SOX17	64321	ENSG00000164736	1	1	1	0	0	0	0	1	0	0	0	0	4	0	4
MIMAT0000682	hsa-miR-200a-3p	SOX5	6660	ENSG00000134532	1	1	0	2	0	0	1	0	0	0	0	0	4	0	4
MIMAT0000682	hsa-miR-200a-3p	TFRC	7037	ENSG00000072274	1	2	0	1	0	0	0	0	0	1	0	0	3	1	4
MIMAT0000682	hsa-miR-200a-3p	TTLL7	79739	ENSG00000137941	1	1	0	1	1	0	0	0	0	0	0	0	4	0	4
MIMAT0000682	hsa-miR-200a-3p	ZEB1	100996668	ENSG00000148516	1	3	0	0	0	0	0	0	3	0	2	0	2	2	4
MIMAT0000688	hsa-miR-301a-3p	ARAP2	116984	ENSG00000047365	1	1	0	1	1	0	0	0	0	0	0	0	4	0	4
MIMAT0000688	hsa-miR-301a-3p	CCDC85A	114800	ENSG00000055813	1	1	0	1	0	0	1	0	0	0	0	0	4	0	4
MIMAT0000688	hsa-miR-301a-3p	EDN1	1906	ENSG00000078401	1	1	0	1	0	0	0	0	0	1	0	0	3	1	4
MIMAT0000688	hsa-miR-301a-3p	HECW2	57520	ENSG00000138411	1	1	0	1	0	0	1	0	0	0	0	0	4	0	4
MIMAT0000688	hsa-miR-301a-3p	INSIG1	3638	ENSG00000186480	1	1	0	3	0	0	0	1	0	0	0	0	4	0	4
MIMAT0000688	hsa-miR-301a-3p	LDLR	3949	ENSG00000130164	1	3	0	0	1	0	0	0	0	3	0	0	3	1	4
MIMAT0000688	hsa-miR-301a-3p	MEOX2	4223	ENSG00000106511	1	2	0	0	0	0	1	0	0	2	0	0	3	1	4
MIMAT0000688	hsa-miR-301a-3p	MOB3B	79817	ENSG00000120162	1	1	0	0	0	0	1	1	0	0	0	0	4	0	4
MIMAT0000688	hsa-miR-301a-3p	QKI	9444	ENSG00000112531	0	2	0	0	0	3	1	0	0	2	0	0	3	1	4
MIMAT0000688	hsa-miR-301a-3p	RAPGEF4	11069	ENSG00000091428	1	1	0	1	0	0	0	1	0	0	0	0	4	0	4
MIMAT0000688	hsa-miR-301a-3p	SASH1	23328	ENSG00000111961	1	1	0	1	1	0	0	0	0	0	0	0	4	0	4
MIMAT0000688	hsa-miR-301a-3p	TXNIP	10628	ENSG00000265972	1	1	0	1	0	0	0	0	0	3	0	0	3	1	4
MIMAT0000691	hsa-miR-130b-3p	BMPR2	659	ENSG00000204217	1	1	0	0	0	0	1	1	0	0	0	0	4	0	4
MIMAT0000691	hsa-miR-130b-3p	CCDC85A	114800	ENSG00000055813	1	1	0	1	0	0	1	0	0	0	0	0	4	0	4
MIMAT0000691	hsa-miR-130b-3p	FOXF2	2295	ENSG00000137273	1	1	0	1	0	0	0	1	0	0	0	0	4	0	4
MIMAT0000691	hsa-miR-130b-3p	GADD45B	4616	ENSG00000099860	0	1	1	0	0	0	1	1	0	0	0	0	4	0	4
MIMAT0000691	hsa-miR-130b-3p	HECW2	57520	ENSG00000138411	1	1	0	1	0	0	1	0	0	0	0	0	4	0	4
MIMAT0000691	hsa-miR-130b-3p	HOXA5	3202	ENSG00000106004	0	1	0	0	0	0	1	0	0	2	1	0	2	2	4
MIMAT0000691	hsa-miR-130b-3p	MOB3B	79817	ENSG00000120162	1	1	0	0	0	0	1	1	0	0	0	0	4	0	4
MIMAT0000691	hsa-miR-130b-3p	MTMR10	54893	ENSG00000166912	0	1	0	2	0	0	1	1	0	0	0	0	4	0	4
MIMAT0000691	hsa-miR-130b-3p	QKI	9444	ENSG00000112531	0	2	0	0	0	3	1	0	0	2	0	0	3	1	4
MIMAT0000691	hsa-miR-130b-3p	RAPGEF4	11069	ENSG00000091428	1	1	0	1	0	0	0	1	0	0	0	0	4	0	4
MIMAT0000691	hsa-miR-130b-3p	ROBO2	6092	ENSG00000185008	1	1	0	1	0	0	1	0	0	0	0	0	4	0	4
MIMAT0000691	hsa-miR-130b-3p	STARD13	90627	ENSG00000133121	1	1	0	0	0	0	1	0	0	2	0	0	3	1	4
MIMAT0000691	hsa-miR-130b-3p	TRPC3	7222	ENSG00000138741	0	0	0	1	0	0	0	1	0	2	1	0	2	2	4
MIMAT0000728	hsa-miR-375	B3GALNT1	8706	ENSG00000169255	1	1	0	0	0	0	0	0	0	1	1	0	2	2	4
MIMAT0000728	hsa-miR-375	CTGF	1490	ENSG00000118523	1	1	0	0	0	0	0	0	0	1	1	0	2	2	4
MIMAT0000728	hsa-miR-375	FZD4	8322	ENSG00000174804	1	2	0	0	0	0	0	0	0	1	1	0	2	2	4
MIMAT0000728	hsa-miR-375	GATA6	2627	ENSG00000141448	1	1	0	0	0	0	0	0	0	2	1	0	2	2	4
MIMAT0000728	hsa-miR-375	KIAA1324L	222223	ENSG00000164659	1	1	1	0	0	0	1	0	0	0	0	0	4	0	4
MIMAT0000728	hsa-miR-375	RASSF8	11228	ENSG00000123094	1	1	0	0	0	0	0	0	0	1	1	0	2	2	4
MIMAT0000728	hsa-miR-375	SAMD4A	23034	ENSG00000020577	1	1	0	0	0	0	0	0	0	1	1	0	2	2	4
MIMAT0000728	hsa-miR-375	WWC2	53842	ENSG00000151718	1	2	0	0	0	0	1	0	0	0	1	0	3	1	4
MIMAT0000729	hsa-miR-376a-3p	NFKBIZ	64332	ENSG00000144802	1	0	1	1	0	0	0	1	0	0	0	0	4	0	4
MIMAT0000729	hsa-miR-376a-3p	SIDT2	51092	ENSG00000149577	1	0	0	1	1	0	0	1	0	0	0	0	4	0	4
MIMAT0000729	hsa-miR-376a-3p	SYT4	6860	ENSG00000132872	1	0	0	1	1	0	1	0	0	0	0	0	4	0	4
MIMAT0000730	hsa-miR-377-3p	NEGR1	257194	ENSG00000172260	1	0	0	1	1	0	1	0	0	0	0	0	4	0	4
MIMAT0000730	hsa-miR-377-3p	NTM	50863	ENSG00000182667	1	0	0	1	2	0	1	0	0	0	0	0	4	0	4
MIMAT0000730	hsa-miR-377-3p	PRKD1	5587	ENSG00000184304	1	1	0	2	1	0	0	0	0	0	0	0	4	0	4
MIMAT0000730	hsa-miR-377-3p	SESN1	27244	ENSG00000080546	1	0	0	1	0	0	1	0	0	1	0	0	3	1	4
MIMAT0000736	hsa-miR-381-3p	ARAP2	116984	ENSG00000047365	1	2	0	1	0	0	0	0	0	1	0	0	3	1	4
MIMAT0000736	hsa-miR-381-3p	EBF1	1879	ENSG00000164330	1	2	0	1	0	0	1	0	0	0	0	0	4	0	4
MIMAT0000736	hsa-miR-381-3p	EML1	2009	ENSG00000066629	1	2	0	1	0	0	1	0	0	0	0	0	4	0	4
MIMAT0000736	hsa-miR-381-3p	ID2	3398	ENSG00000115738	1	1	0	1	0	0	0	1	0	0	0	0	4	0	4
MIMAT0000736	hsa-miR-381-3p	MAGI1	9223	ENSG00000151276	1	2	0	2	2	0	0	0	0	0	0	0	4	0	4
MIMAT0000736	hsa-miR-381-3p	MYH10	4628	ENSG00000133026	1	1	0	1	1	0	0	0	0	0	0	0	4	0	4
MIMAT0000736	hsa-miR-381-3p	SEMA6D	80031	ENSG00000137872	1	2	0	3	0	0	2	0	0	0	0	0	4	0	4
MIMAT0000758	hsa-miR-135b-5p	ARC	23237	ENSG00000198576	1	1	0	0	0	0	0	1	0	1	0	0	3	1	4
MIMAT0000758	hsa-miR-135b-5p	ARHGEF6	9459	ENSG00000129675	1	1	0	0	0	0	1	1	0	0	0	0	4	0	4
MIMAT0000758	hsa-miR-135b-5p	CADM3	57863	ENSG00000162706	1	1	0	0	1	0	0	1	0	0	0	0	4	0	4
MIMAT0000758	hsa-miR-135b-5p	CD68	968	ENSG00000129226	1	0	1	1	0	0	1	0	0	0	0	0	4	0	4
MIMAT0000758	hsa-miR-135b-5p	FRMPD4	9758	ENSG00000169933	1	2	0	1	0	0	1	0	0	0	0	0	4	0	4
MIMAT0000758	hsa-miR-135b-5p	NTNG1	22854	ENSG00000162631	0	1	0	6	1	0	0	1	0	0	0	0	4	0	4
MIMAT0000758	hsa-miR-135b-5p	PHLDB2	90102	ENSG00000144824	0	1	0	2	0	0	1	1	0	0	0	0	4	0	4
MIMAT0000758	hsa-miR-135b-5p	PHOSPHO1	162466	ENSG00000173868	1	1	0	0	0	0	1	1	0	0	0	0	4	0	4
MIMAT0000758	hsa-miR-135b-5p	PLAGL1	5325	ENSG00000118495	1	1	0	1	0	0	1	0	0	0	0	0	4	0	4
MIMAT0000758	hsa-miR-135b-5p	UTRN	7402	ENSG00000152818	1	2	0	1	0	0	1	0	0	0	0	0	4	0	4
MIMAT0001080	hsa-miR-196b-5p	CELF2	10659	ENSG00000048740	1	1	0	0	0	1	1	0	0	0	0	0	4	0	4
MIMAT0001080	hsa-miR-196b-5p	RSPO2	340419	ENSG00000147655	1	1	0	1	0	0	0	1	0	0	0	0	4	0	4
MIMAT0001080	hsa-miR-196b-5p	SMAD6	4091	ENSG00000137834	1	1	0	0	0	0	1	1	0	0	0	0	4	0	4
MIMAT0001341	hsa-miR-424-5p	AP1S2	8905	ENSG00000182287	1	1	0	2	0	0	1	0	0	0	0	0	4	0	4
MIMAT0001341	hsa-miR-424-5p	APLN	8862	ENSG00000171388	1	7	0	0	0	1	0	1	0	0	0	0	4	0	4
MIMAT0001341	hsa-miR-424-5p	BCL2L2	599	ENSG00000129473	1	3	0	0	0	1	2	0	0	0	0	0	4	0	4
MIMAT0001341	hsa-miR-424-5p	BDNF	627	ENSG00000176697	0	1	0	1	0	0	2	1	0	0	0	0	4	0	4
MIMAT0001341	hsa-miR-424-5p	CADM1	23705	ENSG00000182985	1	1	0	1	0	0	1	0	0	0	0	0	4	0	4
MIMAT0001341	hsa-miR-424-5p	CCND2	894	ENSG00000118971	1	1	0	0	0	1	0	0	0	2	0	0	3	1	4
MIMAT0001341	hsa-miR-424-5p	CSRNP1	64651	ENSG00000144655	1	1	0	0	1	0	0	1	0	0	0	0	4	0	4
MIMAT0001341	hsa-miR-424-5p	DLL1	28514	ENSG00000198719	1	2	1	0	0	0	1	0	0	0	0	0	4	0	4
MIMAT0001341	hsa-miR-424-5p	ELMOD1	55531	ENSG00000110675	0	1	0	1	0	0	1	1	0	0	0	0	4	0	4
MIMAT0001341	hsa-miR-424-5p	FAT3	120114	ENSG00000165323	1	2	0	0	1	1	0	0	0	0	0	0	4	0	4
MIMAT0001341	hsa-miR-424-5p	FRMPD1	22844	ENSG00000070601	0	1	1	1	0	0	1	0	0	0	0	0	4	0	4
MIMAT0001341	hsa-miR-424-5p	GALNT13	114805	ENSG00000144278	0	0	0	3	1	0	1	1	0	0	0	0	4	0	4
MIMAT0001341	hsa-miR-424-5p	GHR	2690	ENSG00000112964	1	1	0	1	0	0	0	1	0	0	0	0	4	0	4
MIMAT0001341	hsa-miR-424-5p	HPSE2	60495	ENSG00000172987	1	1	1	0	2	0	0	0	0	0	0	0	4	0	4
MIMAT0001341	hsa-miR-424-5p	KCNJ2	3759	ENSG00000123700	1	2	0	0	0	1	0	1	0	0	0	0	4	0	4
MIMAT0001341	hsa-miR-424-5p	LATS2	26524	ENSG00000150457	1	1	0	1	0	0	1	0	0	0	0	0	4	0	4
MIMAT0001341	hsa-miR-424-5p	NEBL	10529	ENSG00000078114	1	1	0	0	0	2	0	1	0	0	0	0	4	0	4
MIMAT0001341	hsa-miR-424-5p	PCDH9	5101	ENSG00000184226	1	1	0	0	1	0	1	0	0	0	0	0	4	0	4
MIMAT0001341	hsa-miR-424-5p	PIK3R1	5295	ENSG00000145675	1	1	0	0	0	0	1	0	0	4	0	0	3	1	4
MIMAT0001341	hsa-miR-424-5p	PNPLA6	10908	ENSG00000032444	1	1	0	0	0	0	0	1	0	1	0	0	3	1	4
MIMAT0001341	hsa-miR-424-5p	PRICKLE2	166336	ENSG00000163637	1	1	0	0	0	0	1	0	0	1	0	0	3	1	4
MIMAT0001341	hsa-miR-424-5p	RNF144B	255488	ENSG00000137393	1	1	0	0	1	0	0	1	0	0	0	0	4	0	4
MIMAT0001341	hsa-miR-424-5p	SCN1A	6323	ENSG00000144285	1	1	0	2	0	0	1	0	0	0	0	0	4	0	4
MIMAT0001341	hsa-miR-424-5p	SCN4B	6330	ENSG00000177098	1	1	0	0	0	1	1	0	0	0	0	0	4	0	4
MIMAT0001341	hsa-miR-424-5p	SH3GL2	6456	ENSG00000107295	1	2	0	1	0	1	0	0	0	0	0	0	4	0	4
MIMAT0001341	hsa-miR-424-5p	SOBP	55084	ENSG00000112320	1	1	0	1	0	0	0	1	0	0	0	0	4	0	4
MIMAT0001341	hsa-miR-424-5p	SVEP1	79987	ENSG00000165124	1	1	0	1	0	0	0	1	0	0	0	0	4	0	4
MIMAT0001341	hsa-miR-424-5p	WIF1	11197	ENSG00000156076	1	1	0	1	0	0	0	1	0	0	0	0	4	0	4
MIMAT0001536	hsa-miR-429	AFF3	3899	ENSG00000144218	1	1	0	1	1	0	0	0	0	0	0	0	4	0	4
MIMAT0001536	hsa-miR-429	ARHGAP6	395	ENSG00000047648	1	2	0	2	2	0	0	0	0	0	0	0	4	0	4
MIMAT0001536	hsa-miR-429	CHRDL1	91851	ENSG00000101938	1	2	1	1	0	0	0	0	0	0	0	0	4	0	4
MIMAT0001536	hsa-miR-429	DOCK4	9732	ENSG00000128512	1	1	0	1	0	0	1	0	0	0	0	0	4	0	4
MIMAT0001536	hsa-miR-429	FAT3	120114	ENSG00000165323	1	3	0	0	1	1	0	0	0	0	0	0	4	0	4
MIMAT0001536	hsa-miR-429	FHL1	2273	ENSG00000022267	1	1	0	3	2	0	0	0	0	0	0	0	4	0	4
MIMAT0001536	hsa-miR-429	GPM6A	2823	ENSG00000150625	1	4	0	2	1	0	0	0	0	0	0	0	4	0	4
MIMAT0001536	hsa-miR-429	KLF4	9314	ENSG00000136826	1	1	0	1	0	0	1	0	0	0	0	0	4	0	4
MIMAT0001536	hsa-miR-429	NFASC	23114	ENSG00000163531	1	2	0	0	0	1	1	0	0	0	0	0	4	0	4
MIMAT0001536	hsa-miR-429	NR5A2	2494	ENSG00000116833	1	2	0	2	1	0	0	0	0	0	0	0	4	0	4
MIMAT0001536	hsa-miR-429	PTPN21	11099	ENSG00000070778	1	2	0	0	1	0	0	1	0	0	0	0	4	0	4
MIMAT0001536	hsa-miR-429	PTPRD	5789	ENSG00000153707	0	0	0	1	0	0	0	0	1	1	1	0	1	3	4
MIMAT0001536	hsa-miR-429	SCN1A	6323	ENSG00000144285	1	1	0	2	0	0	1	0	0	0	0	0	4	0	4
MIMAT0001536	hsa-miR-429	SGCE	8910	ENSG00000127990	0	1	1	1	0	0	0	1	0	0	0	0	4	0	4
MIMAT0001536	hsa-miR-429	SLC14A1	6563	ENSG00000141469	1	1	0	2	0	0	0	1	0	0	0	0	4	0	4
MIMAT0001536	hsa-miR-429	SYDE1	85360	ENSG00000105137	1	1	0	1	1	0	0	0	0	0	0	0	4	0	4
MIMAT0001536	hsa-miR-429	TMEFF2	23671	ENSG00000144339	0	1	0	1	1	0	0	1	0	0	0	0	4	0	4
MIMAT0001536	hsa-miR-429	WASF3	10810	ENSG00000132970	1	2	0	0	1	0	0	0	0	1	0	0	3	1	4
MIMAT0001536	hsa-miR-429	ZEB1	100996668	ENSG00000148516	1	3	0	0	0	1	0	0	0	0	1	0	3	1	4
MIMAT0001541	hsa-miR-449a	C3orf70	285382	ENSG00000187068	1	1	0	0	0	1	1	0	0	0	0	0	4	0	4
MIMAT0001541	hsa-miR-449a	CELF2	10659	ENSG00000048740	1	1	0	1	0	1	0	0	0	0	0	0	4	0	4
MIMAT0001541	hsa-miR-449a	FAT3	120114	ENSG00000165323	1	1	0	0	0	1	1	0	0	0	0	0	4	0	4
MIMAT0001541	hsa-miR-449a	FAT4	79633	ENSG00000196159	1	1	1	1	0	0	0	0	0	0	0	0	4	0	4
MIMAT0001541	hsa-miR-449a	GRID1	2894	ENSG00000182771	0	1	0	0	0	1	1	1	0	0	0	0	4	0	4
MIMAT0001541	hsa-miR-449a	MYRIP	25924	ENSG00000170011	1	1	0	0	0	1	2	0	0	0	0	0	4	0	4
MIMAT0001541	hsa-miR-449a	NDST1	3340	ENSG00000070614	1	3	0	0	0	1	1	0	0	0	0	0	4	0	4
MIMAT0001541	hsa-miR-449a	NRN1	51299	ENSG00000124785	1	0	0	1	0	0	1	1	0	0	0	0	4	0	4
MIMAT0001541	hsa-miR-449a	PLEKHH2	130271	ENSG00000152527	1	1	0	1	0	0	0	1	0	0	0	0	4	0	4
MIMAT0001541	hsa-miR-449a	PPARGC1B	133522	ENSG00000155846	1	1	0	0	1	1	0	0	0	0	0	0	4	0	4
MIMAT0001541	hsa-miR-449a	PTPRD	5789	ENSG00000153707	1	1	0	1	0	0	1	0	0	0	0	0	4	0	4
MIMAT0001541	hsa-miR-449a	SCN1A	6323	ENSG00000144285	1	1	0	2	0	0	2	0	0	0	0	0	4	0	4
MIMAT0001541	hsa-miR-449a	SYNC	81493	ENSG00000162520	1	1	0	1	0	0	1	0	0	0	0	0	4	0	4
MIMAT0001625	hsa-miR-431-5p	CD34	947	ENSG00000174059	1	0	0	0	1	0	1	1	0	0	0	0	4	0	4
MIMAT0002172	hsa-miR-376b-3p	CRISPLD2	83716	ENSG00000103196	1	0	0	1	1	0	0	1	0	0	0	0	4	0	4
MIMAT0002172	hsa-miR-376b-3p	NFKBIZ	64332	ENSG00000144802	1	0	1	1	0	0	0	1	0	0	0	0	4	0	4
MIMAT0002172	hsa-miR-376b-3p	SIDT2	51092	ENSG00000149577	1	0	0	1	1	0	0	1	0	0	0	0	4	0	4
MIMAT0002874	hsa-miR-503-5p	AKT3	10000	ENSG00000117020	1	1	0	0	0	0	1	0	0	2	0	0	3	1	4
MIMAT0002874	hsa-miR-503-5p	FGF2	2247	ENSG00000138685	1	1	0	0	0	0	2	0	0	4	0	0	3	1	4
MIMAT0002874	hsa-miR-503-5p	PIK3R1	5295	ENSG00000145675	1	1	0	0	0	0	2	0	0	5	0	0	3	1	4
MIMAT0002874	hsa-miR-503-5p	RECK	8434	ENSG00000122707	1	1	0	0	0	0	1	0	0	1	0	0	3	1	4
MIMAT0002874	hsa-miR-503-5p	WNT3A	89780	ENSG00000154342	1	1	0	0	0	0	1	1	0	0	0	0	4	0	4
MIMAT0002880	hsa-miR-508-3p	ABI3BP	25890	ENSG00000154175	1	0	2	1	0	0	1	0	0	0	0	0	4	0	4
MIMAT0003163	hsa-miR-539-5p	MYLK	4638	ENSG00000065534	1	1	0	1	0	0	1	0	0	0	0	0	4	0	4
MIMAT0003163	hsa-miR-539-5p	RSPO2	340419	ENSG00000147655	1	1	0	2	2	0	0	0	0	0	0	0	4	0	4
MIMAT0003163	hsa-miR-539-5p	RUNX1T1	862	ENSG00000079102	0	1	0	1	0	1	1	0	0	0	0	0	4	0	4
MIMAT0003163	hsa-miR-539-5p	SYNPO2	171024	ENSG00000172403	1	1	0	0	1	1	0	0	0	0	0	0	4	0	4
MIMAT0003163	hsa-miR-539-5p	TRHDE	29953	ENSG00000072657	1	1	0	1	0	0	1	0	0	0	0	0	4	0	4
MIMAT0003163	hsa-miR-539-5p	ZEB1	6935	ENSG00000148516	0	1	0	1	0	0	1	0	0	1	0	0	3	1	4
MIMAT0003235	hsa-miR-570-3p	BAI3	577	ENSG00000135298	1	1	2	1	0	0	0	0	0	0	0	0	4	0	4
MIMAT0003235	hsa-miR-570-3p	CFL2	1073	ENSG00000165410	1	1	0	2	1	0	0	0	0	0	0	0	4	0	4
MIMAT0003235	hsa-miR-570-3p	CORO2B	10391	ENSG00000103647	1	1	0	1	1	0	0	0	0	0	0	0	4	0	4
MIMAT0003235	hsa-miR-570-3p	CRIM1	51232	ENSG00000150938	1	1	0	6	1	0	0	0	0	0	0	0	4	0	4
MIMAT0003235	hsa-miR-570-3p	EMCN	51705	ENSG00000164035	1	1	0	1	1	0	0	0	0	0	0	0	4	0	4
MIMAT0003235	hsa-miR-570-3p	FAM189A1	23359	ENSG00000104059	1	1	0	1	1	0	0	0	0	0	0	0	4	0	4
MIMAT0003235	hsa-miR-570-3p	FAT3	120114	ENSG00000165323	1	1	0	0	1	0	1	0	0	0	0	0	4	0	4
MIMAT0003235	hsa-miR-570-3p	JUND	3727	ENSG00000130522	1	1	0	2	0	0	1	0	0	0	0	0	4	0	4
MIMAT0003235	hsa-miR-570-3p	KCNMB2	10242	ENSG00000197584	1	1	0	6	0	0	1	0	0	0	0	0	4	0	4
MIMAT0003235	hsa-miR-570-3p	KCTD12	115207	ENSG00000178695	1	1	0	1	0	0	1	0	0	0	0	0	4	0	4
MIMAT0003235	hsa-miR-570-3p	MRC1	4360	ENSG00000260314	1	1	1	6	0	0	0	0	0	0	0	0	4	0	4
MIMAT0003235	hsa-miR-570-3p	QKI	9444	ENSG00000112531	1	1	0	1	3	0	0	0	0	0	0	0	4	0	4
MIMAT0003235	hsa-miR-570-3p	RAPGEF4	11069	ENSG00000091428	1	1	0	1	1	0	0	0	0	0	0	0	4	0	4
MIMAT0003235	hsa-miR-570-3p	SLC8A1	6546	ENSG00000183023	1	1	0	1	1	0	0	0	0	0	0	0	4	0	4
MIMAT0003235	hsa-miR-570-3p	SPTBN1	6711	ENSG00000115306	1	1	0	3	1	0	0	0	0	0	0	0	4	0	4
MIMAT0003235	hsa-miR-570-3p	UTRN	7402	ENSG00000152818	1	1	0	1	1	0	0	0	0	0	0	0	4	0	4
MIMAT0003242	hsa-miR-577	APLN	8862	ENSG00000171388	1	1	0	1	1	0	0	0	0	0	0	0	4	0	4
MIMAT0003242	hsa-miR-577	DACH1	1602	ENSG00000276644	1	1	0	1	1	0	0	0	0	0	0	0	4	0	4
MIMAT0003242	hsa-miR-577	KLF9	687	ENSG00000119138	1	2	0	1	0	0	1	0	0	0	0	0	4	0	4
MIMAT0003242	hsa-miR-577	RBMS3	27303	ENSG00000144642	1	1	0	2	1	0	0	0	0	0	0	0	4	0	4
MIMAT0003242	hsa-miR-577	SECISBP2L	9728	ENSG00000138593	1	1	0	0	1	0	1	0	0	0	0	0	4	0	4
MIMAT0003242	hsa-miR-577	TRHDE	29953	ENSG00000072657	1	2	0	1	1	0	0	0	0	0	0	0	4	0	4
MIMAT0003247	hsa-miR-582-5p	DAB2IP	153090	ENSG00000136848	1	2	0	1	0	0	1	0	0	0	0	0	4	0	4
MIMAT0003247	hsa-miR-582-5p	MSRB3	253827	ENSG00000174099	1	1	0	0	0	0	1	1	0	0	0	0	4	0	4
MIMAT0003247	hsa-miR-582-5p	NR5A2	2494	ENSG00000116833	1	2	0	1	0	0	2	0	0	0	0	0	4	0	4
MIMAT0003247	hsa-miR-582-5p	ROBO2	6092	ENSG00000185008	1	2	0	1	1	0	0	0	0	0	0	0	4	0	4
MIMAT0003247	hsa-miR-582-5p	SCHIP1	29970	ENSG00000151967	1	1	0	1	0	0	0	1	0	0	0	0	4	0	4
MIMAT0003258	hsa-miR-590-5p	ARMCX1	51309	ENSG00000126947	1	0	1	2	0	0	0	1	0	0	0	0	4	0	4
MIMAT0003258	hsa-miR-590-5p	MEIS1	4211	ENSG00000143995	1	0	0	3	0	0	1	1	0	0	0	0	4	0	4
MIMAT0003258	hsa-miR-590-5p	RECK	8434	ENSG00000122707	1	1	0	2	0	0	0	1	0	0	0	0	4	0	4
MIMAT0003258	hsa-miR-590-5p	SOX5	6660	ENSG00000134532	1	1	0	2	0	0	0	1	0	0	0	0	4	0	4
MIMAT0003258	hsa-miR-590-5p	TBX2	6909	ENSG00000121068	1	1	1	1	0	0	0	0	0	0	0	0	4	0	4
MIMAT0003258	hsa-miR-590-5p	VIM	7431	ENSG00000026025	1	0	1	2	0	0	1	0	0	0	0	0	4	0	4
MIMAT0003284	hsa-miR-616-5p	CELF2	10659	ENSG00000048740	1	1	0	1	0	0	2	0	0	0	0	0	4	0	4
MIMAT0003284	hsa-miR-616-5p	KCTD12	115207	ENSG00000178695	1	2	0	0	1	1	0	0	0	0	0	0	4	0	4
MIMAT0003284	hsa-miR-616-5p	PKNOX2	63876	ENSG00000165495	1	1	0	1	0	0	1	0	0	0	0	0	4	0	4
MIMAT0003284	hsa-miR-616-5p	PLEKHH2	130271	ENSG00000152527	1	1	0	1	1	0	0	0	0	0	0	0	4	0	4
MIMAT0003284	hsa-miR-616-5p	SYT4	6860	ENSG00000132872	1	2	0	2	1	0	0	0	0	0	0	0	4	0	4
MIMAT0003284	hsa-miR-616-5p	TMEM47	83604	ENSG00000147027	1	1	0	1	1	0	0	0	0	0	0	0	4	0	4
MIMAT0003284	hsa-miR-616-5p	TRHDE	29953	ENSG00000072657	1	2	0	1	1	0	0	0	0	0	0	0	4	0	4
MIMAT0003294	hsa-miR-625-5p	HECW2	57520	ENSG00000138411	1	0	0	1	1	0	1	0	0	0	0	0	4	0	4
MIMAT0003294	hsa-miR-625-5p	MYH10	4628	ENSG00000133026	1	0	2	1	0	0	1	0	0	0	0	0	4	0	4
MIMAT0003301	hsa-miR-33b-5p	GAS1	2619	ENSG00000180447	1	1	0	1	0	0	0	0	0	3	0	0	3	1	4
MIMAT0003302	hsa-miR-632	COLEC12	81035	ENSG00000158270	1	0	0	1	1	0	1	0	0	0	0	0	4	0	4
MIMAT0003302	hsa-miR-632	MASP1	5648	ENSG00000127241	1	0	1	0	1	0	1	0	0	0	0	0	4	0	4
MIMAT0003302	hsa-miR-632	NTM	50863	ENSG00000182667	1	0	0	1	2	0	2	0	0	0	0	0	4	0	4
MIMAT0003302	hsa-miR-632	ROR1	4919	ENSG00000185483	1	0	0	1	1	0	1	0	0	0	0	0	4	0	4
MIMAT0003327	hsa-miR-449b-5p	FAM167A	83648	ENSG00000154319	1	1	0	0	1	0	0	1	0	0	0	0	4	0	4
MIMAT0003327	hsa-miR-449b-5p	FAT4	79633	ENSG00000196159	1	1	1	1	0	0	0	0	0	0	0	0	4	0	4
MIMAT0003327	hsa-miR-449b-5p	MYRIP	25924	ENSG00000170011	1	1	0	0	0	1	2	0	0	0	0	0	4	0	4
MIMAT0003327	hsa-miR-449b-5p	NRN1	51299	ENSG00000124785	1	0	0	1	0	0	1	1	0	0	0	0	4	0	4
MIMAT0003327	hsa-miR-449b-5p	PLEKHH2	130271	ENSG00000152527	1	1	0	1	0	0	0	1	0	0	0	0	4	0	4
MIMAT0003327	hsa-miR-449b-5p	PPARGC1B	133522	ENSG00000155846	1	1	0	0	1	1	0	0	0	0	0	0	4	0	4
MIMAT0003327	hsa-miR-449b-5p	SYNC	81493	ENSG00000162520	1	1	0	1	0	0	1	0	0	0	0	0	4	0	4
MIMAT0003327	hsa-miR-449b-5p	TMCC3	57458	ENSG00000057704	1	1	0	0	0	0	1	1	0	0	0	0	4	0	4
MIMAT0003389	hsa-miR-542-3p	FLRT3	23767	ENSG00000125848	1	0	0	1	1	0	1	0	0	0	0	0	4	0	4
MIMAT0003879	hsa-miR-758-3p	C1orf198	84886	ENSG00000119280	1	1	0	0	1	0	0	1	0	0	0	0	4	0	4
MIMAT0003879	hsa-miR-758-3p	CNKSR2	22866	ENSG00000149970	1	2	0	0	1	0	0	0	0	1	0	0	3	1	4
MIMAT0003879	hsa-miR-758-3p	JUN	3725	ENSG00000177606	1	1	0	1	0	0	1	0	0	0	0	0	4	0	4
MIMAT0003879	hsa-miR-758-3p	MOB3B	79817	ENSG00000120162	1	2	0	0	0	0	1	1	0	0	0	0	4	0	4
MIMAT0003879	hsa-miR-758-3p	PALM2-AKAP2	445815	ENSG00000157654	1	3	0	1	1	0	0	0	0	0	0	0	4	0	4
MIMAT0003879	hsa-miR-758-3p	SLC14A1	6563	ENSG00000141469	1	1	0	1	0	0	0	1	0	0	0	0	4	0	4
MIMAT0003879	hsa-miR-758-3p	TFRC	7037	ENSG00000072274	0	1	0	1	0	0	1	1	0	0	0	0	4	0	4
MIMAT0003880	hsa-miR-671-5p	ANKS1A	23294	ENSG00000064999	1	0	0	1	1	0	1	0	0	0	0	0	4	0	4
MIMAT0003880	hsa-miR-671-5p	CALN1	83698	ENSG00000183166	1	0	1	0	0	1	1	0	0	0	0	0	4	0	4
MIMAT0003880	hsa-miR-671-5p	CFL2	1073	ENSG00000165410	1	0	0	2	1	0	3	0	0	0	0	0	4	0	4
MIMAT0003880	hsa-miR-671-5p	LGALSL	29094	ENSG00000119862	1	0	0	1	1	0	1	0	0	0	0	0	4	0	4
MIMAT0003880	hsa-miR-671-5p	SPTBN1	6711	ENSG00000115306	1	0	0	1	1	0	1	0	0	0	0	0	4	0	4
MIMAT0003882	hsa-miR-767-5p	COL4A4	1286	ENSG00000081052	1	1	0	2	0	0	1	0	0	0	0	0	4	0	4
MIMAT0003882	hsa-miR-767-5p	KLF2	10365	ENSG00000127528	1	1	0	1	0	0	1	0	0	0	0	0	4	0	4
MIMAT0003882	hsa-miR-767-5p	KLF4	9314	ENSG00000136826	0	1	0	1	1	0	1	0	0	0	0	0	4	0	4
MIMAT0003882	hsa-miR-767-5p	N4BP2L1	90634	ENSG00000139597	0	1	0	2	5	0	1	0	0	0	0	0	4	0	4
MIMAT0003883	hsa-miR-767-3p	ARAP2	116984	ENSG00000047365	1	0	0	1	1	0	0	0	0	1	0	0	3	1	4
MIMAT0003883	hsa-miR-767-3p	CNR1	1268	ENSG00000118432	1	0	0	1	2	0	1	0	0	0	0	0	4	0	4
MIMAT0004493	hsa-miR-20a-3p	FGFR2	2263	ENSG00000066468	1	1	2	4	0	0	0	0	0	0	0	0	4	0	4
MIMAT0004503	hsa-miR-29a-5p	NR4A3	8013	ENSG00000119508	1	1	0	1	1	0	0	0	0	0	0	0	4	0	4
MIMAT0004510	hsa-miR-96-3p	ASPA	443	ENSG00000108381	1	0	1	1	1	0	0	0	0	0	0	0	4	0	4
MIMAT0004514	hsa-miR-29b-1-5p	PROS1	5627	ENSG00000184500	1	1	0	2	1	0	0	0	0	0	0	0	4	0	4
MIMAT0004543	hsa-miR-192-3p	NFKBIZ	64332	ENSG00000144802	1	1	0	1	1	0	0	0	0	0	0	0	4	0	4
MIMAT0004549	hsa-miR-148a-5p	FLRT3	23767	ENSG00000125848	1	1	0	1	1	0	0	0	0	0	0	0	4	0	4
MIMAT0004549	hsa-miR-148a-5p	GRM3	2913	ENSG00000198822	1	1	1	2	0	0	0	0	0	0	0	0	4	0	4
MIMAT0004549	hsa-miR-148a-5p	ID4	3400	ENSG00000172201	1	1	0	1	0	0	0	0	0	1	0	0	3	1	4
MIMAT0004549	hsa-miR-148a-5p	SLIT3	6586	ENSG00000184347	1	1	0	1	1	0	0	0	0	0	0	0	4	0	4
MIMAT0004553	hsa-miR-7-1-3p	CACNB4	785	ENSG00000182389	1	5	0	0	1	1	0	0	0	0	0	0	4	0	4
MIMAT0004553	hsa-miR-7-1-3p	CELF2	10659	ENSG00000048740	1	3	0	1	0	2	0	0	0	0	0	0	4	0	4
MIMAT0004553	hsa-miR-7-1-3p	CTGF	1490	ENSG00000118523	1	2	0	2	1	0	0	0	0	0	0	0	4	0	4
MIMAT0004553	hsa-miR-7-1-3p	CYP26B1	56603	ENSG00000003137	1	1	0	1	1	0	0	0	0	0	0	0	4	0	4
MIMAT0004553	hsa-miR-7-1-3p	FAT4	79633	ENSG00000196159	1	1	0	1	1	0	0	0	0	0	0	0	4	0	4
MIMAT0004553	hsa-miR-7-1-3p	KHDRBS2	202559	ENSG00000112232	1	1	0	3	1	0	0	0	0	0	0	0	4	0	4
MIMAT0004553	hsa-miR-7-1-3p	MSX1	4487	ENSG00000163132	1	1	0	1	1	0	0	0	0	0	0	0	4	0	4
MIMAT0004553	hsa-miR-7-1-3p	NHSL1	57224	ENSG00000135540	1	1	0	1	1	0	0	0	0	0	0	0	4	0	4
MIMAT0004553	hsa-miR-7-1-3p	NTRK2	4915	ENSG00000148053	1	2	0	2	1	0	0	0	0	0	0	0	4	0	4
MIMAT0004553	hsa-miR-7-1-3p	RBMS3	27303	ENSG00000144642	1	3	0	1	1	0	0	0	0	0	0	0	4	0	4
MIMAT0004553	hsa-miR-7-1-3p	SEMA6D	80031	ENSG00000137872	1	1	0	2	2	0	0	0	0	0	0	0	4	0	4
MIMAT0004553	hsa-miR-7-1-3p	SGCE	8910	ENSG00000127990	0	1	1	2	2	0	0	0	0	0	0	0	4	0	4
MIMAT0004553	hsa-miR-7-1-3p	SLC39A8	64116	ENSG00000138821	1	1	0	3	1	0	0	0	0	0	0	0	4	0	4
MIMAT0004553	hsa-miR-7-1-3p	SNCA	6622	ENSG00000145335	1	2	0	1	1	0	0	0	0	0	0	0	4	0	4
MIMAT0004553	hsa-miR-7-1-3p	SPRYD7	57213	ENSG00000123178	1	2	0	2	1	0	0	0	0	0	0	0	4	0	4
MIMAT0004553	hsa-miR-7-1-3p	TMEFF2	23671	ENSG00000144339	1	1	0	1	1	0	0	0	0	0	0	0	4	0	4
MIMAT0004553	hsa-miR-7-1-3p	TMEM132C	92293	ENSG00000181234	1	1	0	1	1	0	0	0	0	0	0	0	4	0	4
MIMAT0004560	hsa-miR-183-3p	SPTBN1	6711	ENSG00000115306	0	2	1	2	1	0	0	0	0	0	0	0	4	0	4
MIMAT0004560	hsa-miR-183-3p	STARD13	90627	ENSG00000133121	0	2	0	1	1	0	0	0	0	2	0	0	3	1	4
MIMAT0004584	hsa-let-7g-3p	CNKSR2	22866	ENSG00000149970	1	4	0	0	1	1	0	0	0	0	0	0	4	0	4
MIMAT0004584	hsa-let-7g-3p	DACH1	1602	ENSG00000276644	1	2	0	1	1	0	0	0	0	0	0	0	4	0	4
MIMAT0004584	hsa-let-7g-3p	DLC1	10395	ENSG00000164741	1	1	0	1	0	0	0	0	0	1	0	0	3	1	4
MIMAT0004584	hsa-let-7g-3p	FLRT3	23767	ENSG00000125848	1	2	0	2	1	0	0	0	0	0	0	0	4	0	4
MIMAT0004584	hsa-let-7g-3p	FZD4	8322	ENSG00000174804	1	1	0	1	0	1	0	0	0	0	0	0	4	0	4
MIMAT0004584	hsa-let-7g-3p	KLF15	28999	ENSG00000163884	1	1	0	1	1	0	0	0	0	0	0	0	4	0	4
MIMAT0004584	hsa-let-7g-3p	LPHN2	23266	ENSG00000117114	1	1	0	3	0	1	0	0	0	0	0	0	4	0	4
MIMAT0004584	hsa-let-7g-3p	MAGI2	9863	ENSG00000187391	1	2	0	1	1	0	0	0	0	0	0	0	4	0	4
MIMAT0004584	hsa-let-7g-3p	MAP3K8	1326	ENSG00000107968	1	1	0	1	1	0	0	0	0	0	0	0	4	0	4
MIMAT0004584	hsa-let-7g-3p	NFKBIZ	64332	ENSG00000144802	1	1	0	1	1	0	0	0	0	0	0	0	4	0	4
MIMAT0004584	hsa-let-7g-3p	TRHDE	29953	ENSG00000072657	1	2	0	0	1	1	0	0	0	0	0	0	4	0	4
MIMAT0004593	hsa-miR-130a-5p	CA2	760	ENSG00000104267	1	1	0	0	1	0	0	1	0	0	0	0	4	0	4
MIMAT0004593	hsa-miR-130a-5p	CELF2	10659	ENSG00000048740	1	4	0	2	0	1	0	0	0	0	0	0	4	0	4
MIMAT0004593	hsa-miR-130a-5p	CFL2	1073	ENSG00000165410	1	1	0	2	0	0	0	1	0	0	0	0	4	0	4
MIMAT0004593	hsa-miR-130a-5p	CHST7	56548	ENSG00000147119	1	1	1	1	0	0	0	0	0	0	0	0	4	0	4
MIMAT0004593	hsa-miR-130a-5p	CXorf57	55086	ENSG00000147231	1	1	0	1	1	0	0	0	0	0	0	0	4	0	4
MIMAT0004593	hsa-miR-130a-5p	KLRF1	51348	ENSG00000150045	1	1	1	6	0	0	0	0	0	0	0	0	4	0	4
MIMAT0004593	hsa-miR-130a-5p	MAB21L2	10586	ENSG00000181541	1	1	0	1	0	0	0	1	0	0	0	0	4	0	4
MIMAT0004593	hsa-miR-130a-5p	MEIS1	4211	ENSG00000143995	1	1	0	5	0	0	0	1	0	0	0	0	4	0	4
MIMAT0004593	hsa-miR-130a-5p	MRC1	4360	ENSG00000260314	1	3	0	10	1	0	0	0	0	0	0	0	4	0	4
MIMAT0004593	hsa-miR-130a-5p	MYH2	4620	ENSG00000125414	1	1	1	1	0	0	0	0	0	0	0	0	4	0	4
MIMAT0004593	hsa-miR-130a-5p	NRGN	4900	ENSG00000154146	1	1	0	2	0	0	0	1	0	0	0	0	4	0	4
MIMAT0004593	hsa-miR-130a-5p	PPP4R4	57718	ENSG00000119698	1	3	0	1	1	0	0	0	0	0	0	0	4	0	4
MIMAT0004593	hsa-miR-130a-5p	REEP1	65055	ENSG00000068615	1	1	0	2	2	0	0	0	0	0	0	0	4	0	4
MIMAT0004593	hsa-miR-130a-5p	TGFBR2	7048	ENSG00000163513	1	1	0	1	1	0	0	0	0	0	0	0	4	0	4
MIMAT0004593	hsa-miR-130a-5p	UACA	55075	ENSG00000137831	1	1	0	1	0	0	0	1	0	0	0	0	4	0	4
MIMAT0004598	hsa-miR-141-5p	DLC1	10395	ENSG00000164741	1	0	1	1	1	0	0	0	0	0	0	0	4	0	4
MIMAT0004598	hsa-miR-141-5p	RSPH4A	345895	ENSG00000111834	1	0	0	2	2	0	0	0	0	1	0	0	3	1	4
MIMAT0004599	hsa-miR-143-5p	RORA	6095	ENSG00000069667	1	0	1	0	1	1	0	0	0	0	0	0	4	0	4
MIMAT0004612	hsa-miR-186-3p	EGR2	1959	ENSG00000122877	1	1	0	2	1	0	0	0	0	0	0	0	4	0	4
MIMAT0004613	hsa-miR-188-3p	NRN1	51299	ENSG00000124785	1	0	0	1	1	0	1	0	0	0	0	0	4	0	4
MIMAT0004765	hsa-miR-491-3p	MRC1	4360	ENSG00000260314	1	1	0	4	1	0	0	0	0	0	0	0	4	0	4
MIMAT0004765	hsa-miR-491-3p	SLC27A6	28965	ENSG00000113396	1	1	0	1	1	0	0	0	0	0	0	0	4	0	4
MIMAT0004765	hsa-miR-491-3p	ZC3H12B	340554	ENSG00000102053	1	1	0	0	1	1	0	0	0	0	0	0	4	0	4
MIMAT0004793	hsa-miR-556-3p	CCDC85A	114800	ENSG00000055813	1	1	0	1	0	0	1	0	0	0	0	0	4	0	4
MIMAT0004793	hsa-miR-556-3p	KCTD4	386618	ENSG00000180332	1	0	0	1	1	0	1	0	0	0	0	0	4	0	4
MIMAT0004793	hsa-miR-556-3p	SEC14L1	6397	ENSG00000129657	1	1	0	1	3	0	0	0	0	0	0	0	4	0	4
MIMAT0004809	hsa-miR-628-5p	FGFR2	2263	ENSG00000066468	1	0	0	4	1	0	1	0	0	0	0	0	4	0	4
MIMAT0004810	hsa-miR-629-5p	TCF4	6925	ENSG00000196628	0	0	1	1	1	0	3	0	0	0	0	0	4	0	4
MIMAT0004909	hsa-miR-450b-5p	ADCYAP1	116	ENSG00000141433	1	1	0	0	0	0	1	0	0	1	0	0	3	1	4
MIMAT0004909	hsa-miR-450b-5p	CNTN6	27255	ENSG00000134115	1	1	1	1	0	0	0	0	0	0	0	0	4	0	4
MIMAT0004909	hsa-miR-450b-5p	DKK3	27122	ENSG00000050165	1	1	0	1	0	1	0	0	0	0	0	0	4	0	4
MIMAT0004909	hsa-miR-450b-5p	ETS1	2113	ENSG00000134954	1	3	0	0	0	1	0	0	0	1	0	0	3	1	4
MIMAT0004909	hsa-miR-450b-5p	FAM189A2	9413	ENSG00000135063	1	1	0	2	1	0	0	0	0	0	0	0	4	0	4
MIMAT0004909	hsa-miR-450b-5p	FRMD4A	55691	ENSG00000151474	1	2	0	1	1	0	0	0	0	0	0	0	4	0	4
MIMAT0004909	hsa-miR-450b-5p	FRMPD4	9758	ENSG00000169933	1	2	0	1	0	1	0	0	0	0	0	0	4	0	4
MIMAT0004909	hsa-miR-450b-5p	GFRA2	2675	ENSG00000168546	1	1	0	1	1	0	0	0	0	0	0	0	4	0	4
MIMAT0004909	hsa-miR-450b-5p	HSPB8	26353	ENSG00000152137	1	1	0	4	1	0	0	0	0	0	0	0	4	0	4
MIMAT0004909	hsa-miR-450b-5p	MAMDC2	256691	ENSG00000165072	1	1	0	2	1	0	0	0	0	0	0	0	4	0	4
MIMAT0004909	hsa-miR-450b-5p	OGN	4969	ENSG00000106809	1	2	1	0	0	0	1	0	0	0	0	0	4	0	4
MIMAT0004909	hsa-miR-450b-5p	PDZRN3	23024	ENSG00000121440	1	1	0	1	1	0	0	0	0	0	0	0	4	0	4
MIMAT0004909	hsa-miR-450b-5p	QKI	9444	ENSG00000112531	0	4	0	1	0	4	1	0	0	0	0	0	4	0	4
MIMAT0004909	hsa-miR-450b-5p	RSPO2	340419	ENSG00000147655	1	1	0	0	2	1	0	0	0	0	0	0	4	0	4
MIMAT0004909	hsa-miR-450b-5p	SLC24A4	123041	ENSG00000140090	1	2	0	2	0	1	0	0	0	0	0	0	4	0	4
MIMAT0004909	hsa-miR-450b-5p	TCEAL7	56849	ENSG00000182916	1	1	1	2	0	0	0	0	0	0	0	0	4	0	4
MIMAT0004927	hsa-miR-708-3p	EPB41L3	23136	ENSG00000082397	1	1	0	2	2	0	0	0	0	0	0	0	4	0	4
MIMAT0004927	hsa-miR-708-3p	ZEB1	6935	ENSG00000148516	1	1	0	1	1	0	0	0	0	0	0	0	4	0	4
MIMAT0004958	hsa-miR-301b	FAM43A	131583	ENSG00000185112	1	1	1	1	0	0	0	0	0	0	0	0	4	0	4
MIMAT0004958	hsa-miR-301b	FAM46B	115572	ENSG00000158246	1	1	2	1	0	0	0	0	0	0	0	0	4	0	4
MIMAT0004958	hsa-miR-301b	FOXF2	2295	ENSG00000137273	1	1	0	1	0	0	1	0	0	0	0	0	4	0	4
MIMAT0004958	hsa-miR-301b	HECW2	57520	ENSG00000138411	1	1	0	1	0	0	1	0	0	0	0	0	4	0	4
MIMAT0004958	hsa-miR-301b	NPNT	255743	ENSG00000168743	1	1	0	2	0	0	1	0	0	0	0	0	4	0	4
MIMAT0004958	hsa-miR-301b	PURG	29942	ENSG00000172733	1	1	0	1	0	0	1	0	0	0	0	0	4	0	4
MIMAT0004958	hsa-miR-301b	SASH1	23328	ENSG00000111961	1	1	0	1	0	0	1	0	0	0	0	0	4	0	4
MIMAT0004958	hsa-miR-301b	SECISBP2L	9728	ENSG00000138593	1	2	1	0	0	0	1	0	0	0	0	0	4	0	4
MIMAT0004958	hsa-miR-301b	TGFBR2	7048	ENSG00000163513	1	1	0	1	0	0	1	0	0	0	0	0	4	0	4
MIMAT0004987	hsa-miR-944	BCL2L2	599	ENSG00000129473	1	1	0	1	1	0	0	0	0	0	0	0	4	0	4
MIMAT0004987	hsa-miR-944	BMPR2	659	ENSG00000204217	1	5	1	0	0	0	1	0	0	0	0	0	4	0	4
MIMAT0004987	hsa-miR-944	DPYSL2	1808	ENSG00000092964	1	2	0	3	0	0	0	0	0	1	0	0	3	1	4
MIMAT0004987	hsa-miR-944	FGFR2	2263	ENSG00000066468	1	2	2	6	0	0	0	0	0	0	0	0	4	0	4
MIMAT0004987	hsa-miR-944	FLI1	2313	ENSG00000151702	1	3	0	2	1	0	0	0	0	0	0	0	4	0	4
MIMAT0004987	hsa-miR-944	GATA6	2627	ENSG00000141448	1	1	0	2	0	0	0	0	0	1	0	0	3	1	4
MIMAT0004987	hsa-miR-944	GYPA	2993	ENSG00000170180	1	3	0	1	0	0	0	0	0	1	0	0	3	1	4
MIMAT0004987	hsa-miR-944	HECW2	57520	ENSG00000138411	1	2	0	1	0	0	0	0	0	1	0	0	3	1	4
MIMAT0004987	hsa-miR-944	KAT2B	8850	ENSG00000114166	1	3	0	2	1	0	0	0	0	0	0	0	4	0	4
MIMAT0004987	hsa-miR-944	KLF4	9314	ENSG00000136826	1	1	2	0	0	0	1	0	0	0	0	0	4	0	4
MIMAT0004987	hsa-miR-944	LRCH2	57631	ENSG00000130224	1	2	0	2	1	0	0	0	0	0	0	0	4	0	4
MIMAT0004987	hsa-miR-944	MDH1B	130752	ENSG00000138400	1	2	1	1	0	0	0	0	0	0	0	0	4	0	4
MIMAT0004987	hsa-miR-944	MME	4311	ENSG00000196549	1	1	0	1	1	0	0	0	0	0	0	0	4	0	4
MIMAT0004987	hsa-miR-944	NKD1	85407	ENSG00000140807	1	1	0	1	1	0	0	0	0	0	0	0	4	0	4
MIMAT0004987	hsa-miR-944	PABPC5	140886	ENSG00000174740	1	3	0	2	1	0	0	0	0	0	0	0	4	0	4
MIMAT0004987	hsa-miR-944	PDE7B	27115	ENSG00000171408	1	2	0	1	1	0	0	0	0	0	0	0	4	0	4
MIMAT0004987	hsa-miR-944	PRKCH	5583	ENSG00000027075	1	1	0	1	1	0	0	0	0	0	0	0	4	0	4
MIMAT0004987	hsa-miR-944	RBMS3	27303	ENSG00000144642	1	3	0	1	1	0	0	0	0	0	0	0	4	0	4
MIMAT0004987	hsa-miR-944	SEMA3D	223117	ENSG00000153993	1	3	0	1	1	0	0	0	0	0	0	0	4	0	4
MIMAT0004987	hsa-miR-944	TMEM47	83604	ENSG00000147027	1	1	0	1	1	0	0	0	0	0	0	0	4	0	4
MIMAT0005900	hsa-miR-1248	ADAMTS1	9510	ENSG00000154734	1	0	0	1	1	0	1	0	0	0	0	0	4	0	4
MIMAT0005900	hsa-miR-1248	CCND2	894	ENSG00000118971	1	0	0	0	1	0	1	0	0	1	0	0	3	1	4
MIMAT0005923	hsa-miR-1269a	RBMS3	27303	ENSG00000144642	1	0	0	1	1	0	1	0	0	0	0	0	4	0	4
MIMAT0009197	hsa-miR-205-3p	CAV1	857	ENSG00000105974	1	1	0	2	0	1	0	0	0	0	0	0	4	0	4
MIMAT0009197	hsa-miR-205-3p	CELF2	10659	ENSG00000048740	1	2	0	3	0	2	0	0	0	0	0	0	4	0	4
MIMAT0009197	hsa-miR-205-3p	DST	667	ENSG00000151914	1	1	0	1	2	0	0	0	0	0	0	0	4	0	4
MIMAT0009197	hsa-miR-205-3p	FAM49A	81553	ENSG00000197872	1	2	0	2	1	0	0	0	0	0	0	0	4	0	4
MIMAT0009197	hsa-miR-205-3p	GJA1	2697	ENSG00000152661	1	3	0	3	1	0	0	0	0	0	0	0	4	0	4
MIMAT0009197	hsa-miR-205-3p	ITM2A	9452	ENSG00000078596	1	1	0	1	0	0	0	0	0	1	0	0	3	1	4
MIMAT0009197	hsa-miR-205-3p	MGAT3	4248	ENSG00000128268	1	2	0	1	1	0	0	0	0	0	0	0	4	0	4
MIMAT0009198	hsa-miR-224-3p	CADM1	23705	ENSG00000182985	1	3	0	1	1	0	0	0	0	0	0	0	4	0	4
MIMAT0009198	hsa-miR-224-3p	ETV1	2115	ENSG00000006468	1	2	0	1	1	0	0	0	0	0	0	0	4	0	4
MIMAT0009198	hsa-miR-224-3p	FLRT3	23767	ENSG00000125848	1	3	0	1	1	0	0	0	0	0	0	0	4	0	4
MIMAT0009198	hsa-miR-224-3p	KCTD12	115207	ENSG00000178695	1	3	0	1	1	0	0	0	0	0	0	0	4	0	4
MIMAT0009198	hsa-miR-224-3p	KIAA1462	57608	ENSG00000165757	1	3	0	2	1	0	0	0	0	0	0	0	4	0	4
MIMAT0009198	hsa-miR-224-3p	PROK2	60675	ENSG00000163421	1	2	0	1	1	0	0	0	0	0	0	0	4	0	4
MIMAT0010251	hsa-miR-449c-5p	BTG2	7832	ENSG00000159388	1	0	0	1	1	0	0	0	0	3	0	0	3	1	4
MIMAT0010251	hsa-miR-449c-5p	CELF2	10659	ENSG00000048740	1	1	0	1	0	1	0	0	0	0	0	0	4	0	4
MIMAT0010251	hsa-miR-449c-5p	DLL1	28514	ENSG00000198719	1	1	0	1	1	0	0	0	0	0	0	0	4	0	4
MIMAT0010251	hsa-miR-449c-5p	ELMOD1	55531	ENSG00000110675	1	1	0	1	2	0	0	0	0	0	0	0	4	0	4
MIMAT0010251	hsa-miR-449c-5p	KCTD16	57528	ENSG00000183775	1	1	0	1	1	0	0	0	0	0	0	0	4	0	4
MIMAT0010251	hsa-miR-449c-5p	PHACTR1	221692	ENSG00000112137	1	1	0	1	1	0	0	0	0	0	0	0	4	0	4
MIMAT0015009	hsa-miR-548t-5p	ADAMTS9	56999	ENSG00000163638	1	0	0	1	1	0	0	0	0	1	0	0	3	1	4
MIMAT0015009	hsa-miR-548t-5p	C20orf194	25943	ENSG00000088854	1	1	0	1	1	0	0	0	0	0	0	0	4	0	4
MIMAT0015009	hsa-miR-548t-5p	CELF2	10659	ENSG00000048740	1	1	0	1	0	2	0	0	0	0	0	0	4	0	4
MIMAT0015009	hsa-miR-548t-5p	CFL2	1073	ENSG00000165410	1	1	0	2	0	1	0	0	0	0	0	0	4	0	4
MIMAT0015009	hsa-miR-548t-5p	DOCK4	9732	ENSG00000128512	1	1	0	1	1	0	0	0	0	0	0	0	4	0	4
MIMAT0015009	hsa-miR-548t-5p	KLF9	687	ENSG00000119138	1	1	0	1	0	1	0	0	0	0	0	0	4	0	4
MIMAT0015009	hsa-miR-548t-5p	NCKAP5	344148	ENSG00000176771	1	1	0	2	1	0	0	0	0	0	0	0	4	0	4
MIMAT0015009	hsa-miR-548t-5p	PMP22	5376	ENSG00000109099	1	1	0	2	1	0	0	0	0	0	0	0	4	0	4
MIMAT0015009	hsa-miR-548t-5p	RUNX1T1	862	ENSG00000079102	1	1	0	1	0	1	0	0	0	0	0	0	4	0	4
MIMAT0015009	hsa-miR-548t-5p	SCN1A	6323	ENSG00000144285	1	0	0	2	1	1	0	0	0	0	0	0	4	0	4
MIMAT0015020	hsa-miR-548v	ETS1	2113	ENSG00000134954	1	1	0	4	1	0	0	0	0	0	0	0	4	0	4
MIMAT0015020	hsa-miR-548v	SEMA6D	80031	ENSG00000137872	0	2	0	1	1	1	0	0	0	0	0	0	4	0	4
MIMAT0015020	hsa-miR-548v	WIF1	11197	ENSG00000156076	1	1	0	1	1	0	0	0	0	0	0	0	4	0	4
MIMAT0015071	hsa-miR-3189-3p	CORO2B	10391	ENSG00000103647	1	0	0	1	1	1	0	0	0	0	0	0	4	0	4
MIMAT0017985	hsa-miR-3607-3p	QKI	9444	ENSG00000112531	1	3	0	0	0	3	0	0	0	1	0	0	3	1	4
MIMAT0017985	hsa-miR-3607-3p	TRIM71	131405	ENSG00000206557	1	1	0	0	1	0	0	0	0	1	0	0	3	1	4
MIMAT0000070	hsa-miR-17-5p	AGTPBP1	23287	ENSG00000135049	1	0	0	2	1	0	0	0	0	0	0	0	3	0	3
MIMAT0000070	hsa-miR-17-5p	AKT3	10000	ENSG00000117020	1	1	0	1	0	0	0	0	0	0	0	0	3	0	3
MIMAT0000070	hsa-miR-17-5p	ANKRD29	147463	ENSG00000154065	0	0	0	1	1	0	0	1	0	0	0	0	3	0	3
MIMAT0000070	hsa-miR-17-5p	BCL2L2	599	ENSG00000129473	0	2	0	0	0	0	1	0	0	1	0	0	2	1	3
MIMAT0000070	hsa-miR-17-5p	CCND2	894	ENSG00000118971	1	1	0	0	0	0	0	0	0	2	0	0	2	1	3
MIMAT0000070	hsa-miR-17-5p	CELF2	10659	ENSG00000048740	1	0	0	0	0	2	1	0	0	0	0	0	3	0	3
MIMAT0000070	hsa-miR-17-5p	CHRM2	1129	ENSG00000181072	0	1	0	0	1	0	0	1	0	0	0	0	3	0	3
MIMAT0000070	hsa-miR-17-5p	CNN1	1264	ENSG00000130176	0	1	1	1	0	0	0	0	0	0	0	0	3	0	3
MIMAT0000070	hsa-miR-17-5p	CORO2B	10391	ENSG00000103647	0	1	0	1	0	0	0	1	0	0	0	0	3	0	3
MIMAT0000070	hsa-miR-17-5p	CYBRD1	79901	ENSG00000071967	0	1	0	0	2	0	0	0	0	1	0	0	2	1	3
MIMAT0000070	hsa-miR-17-5p	DOCK4	9732	ENSG00000128512	0	1	1	0	0	0	2	0	0	0	0	0	3	0	3
MIMAT0000070	hsa-miR-17-5p	DPYSL2	1808	ENSG00000092964	0	1	0	2	0	0	0	0	0	2	0	0	2	1	3
MIMAT0000070	hsa-miR-17-5p	EPAS1	2034	ENSG00000116016	1	0	0	0	0	0	1	0	0	1	0	0	2	1	3
MIMAT0000070	hsa-miR-17-5p	FAM13C	220965	ENSG00000148541	0	1	0	0	0	0	1	1	0	0	0	0	3	0	3
MIMAT0000070	hsa-miR-17-5p	GJA1	2697	ENSG00000152661	0	1	0	1	0	0	2	0	0	0	0	0	3	0	3
MIMAT0000070	hsa-miR-17-5p	HEG1	57493	ENSG00000173706	1	1	0	0	1	0	0	0	0	0	0	0	3	0	3
MIMAT0000070	hsa-miR-17-5p	HLF	3131	ENSG00000108924	0	1	0	0	1	0	1	0	0	0	0	0	3	0	3
MIMAT0000070	hsa-miR-17-5p	KCNJ8	3764	ENSG00000121361	1	1	0	0	0	0	0	0	0	1	0	0	2	1	3
MIMAT0000070	hsa-miR-17-5p	MAGI1	151877	ENSG00000151276	0	1	1	0	0	0	1	0	0	0	0	0	3	0	3
MIMAT0000070	hsa-miR-17-5p	MAGI1	9223	ENSG00000151276	0	1	1	0	0	0	1	0	0	0	0	0	3	0	3
MIMAT0000070	hsa-miR-17-5p	NCKAP5	344148	ENSG00000176771	0	1	0	1	1	0	0	0	0	0	0	0	3	0	3
MIMAT0000070	hsa-miR-17-5p	OSR1	130497	ENSG00000143867	0	1	0	1	0	0	0	1	0	0	0	0	3	0	3
MIMAT0000070	hsa-miR-17-5p	PAK7	57144	ENSG00000101349	0	1	0	1	0	0	1	0	0	0	0	0	3	0	3
MIMAT0000070	hsa-miR-17-5p	PLEKHO2	80301	ENSG00000241839	0	1	0	0	0	0	1	0	0	1	0	0	2	1	3
MIMAT0000070	hsa-miR-17-5p	PTGER4	5734	ENSG00000171522	1	1	0	0	0	0	0	0	0	1	0	0	2	1	3
MIMAT0000070	hsa-miR-17-5p	PTPN21	11099	ENSG00000070778	0	1	0	1	1	0	0	0	0	0	0	0	3	0	3
MIMAT0000070	hsa-miR-17-5p	PTPRD	5789	ENSG00000153707	0	2	0	0	1	0	1	0	0	0	0	0	3	0	3
MIMAT0000070	hsa-miR-17-5p	PTPRO	5800	ENSG00000151490	0	1	0	0	0	0	1	0	0	1	0	0	2	1	3
MIMAT0000070	hsa-miR-17-5p	RORA	6095	ENSG00000069667	0	2	0	0	0	1	0	0	0	2	0	0	2	1	3
MIMAT0000070	hsa-miR-17-5p	SASH1	23328	ENSG00000111961	0	1	0	1	1	0	0	0	0	0	0	0	3	0	3
MIMAT0000070	hsa-miR-17-5p	SLC16A6	9120	ENSG00000108932	0	1	0	0	1	0	0	1	0	0	0	0	3	0	3
MIMAT0000070	hsa-miR-17-5p	SLITRK2	84631	ENSG00000185985	1	2	0	2	0	0	0	0	0	0	0	0	3	0	3
MIMAT0000070	hsa-miR-17-5p	SLITRK3	22865	ENSG00000121871	0	1	0	2	0	0	1	0	0	0	0	0	3	0	3
MIMAT0000070	hsa-miR-17-5p	SMAD6	4091	ENSG00000137834	0	1	0	1	0	0	0	0	0	1	0	0	2	1	3
MIMAT0000070	hsa-miR-17-5p	ST6GALNAC6	30815	ENSG00000160408	0	1	0	0	0	0	1	1	0	0	0	0	3	0	3
MIMAT0000070	hsa-miR-17-5p	SYNE1	23345	ENSG00000131018	0	1	0	2	0	0	1	0	0	0	0	0	3	0	3
MIMAT0000070	hsa-miR-17-5p	TCF4	6925	ENSG00000196628	0	2	0	0	0	0	2	0	0	1	0	0	2	1	3
MIMAT0000070	hsa-miR-17-5p	TCTEX1D1	200132	ENSG00000152760	0	1	0	1	0	0	0	1	0	0	0	0	3	0	3
MIMAT0000070	hsa-miR-17-5p	WFS1	7466	ENSG00000109501	0	1	0	0	0	0	1	1	0	0	0	0	3	0	3
MIMAT0000073	hsa-miR-19a-3p	ARRDC4	91947	ENSG00000140450	1	1	0	0	0	0	0	1	0	0	0	0	3	0	3
MIMAT0000073	hsa-miR-19a-3p	C20orf194	25943	ENSG00000088854	1	1	0	1	0	0	0	0	0	0	0	0	3	0	3
MIMAT0000073	hsa-miR-19a-3p	C2orf73	129852	ENSG00000177994	1	1	0	1	0	0	0	0	0	0	0	0	3	0	3
MIMAT0000073	hsa-miR-19a-3p	CBX7	23492	ENSG00000100307	1	1	0	0	0	0	0	0	0	1	0	0	2	1	3
MIMAT0000073	hsa-miR-19a-3p	CD69	969	ENSG00000110848	1	1	0	1	0	0	0	0	0	0	0	0	3	0	3
MIMAT0000073	hsa-miR-19a-3p	CFL2	1073	ENSG00000165410	0	1	0	0	1	0	0	0	0	1	0	0	2	1	3
MIMAT0000073	hsa-miR-19a-3p	CSF2RB	1439	ENSG00000100368	1	1	0	1	0	0	0	0	0	0	0	0	3	0	3
MIMAT0000073	hsa-miR-19a-3p	CTGF	1490	ENSG00000118523	1	1	0	0	0	0	0	0	1	0	0	0	2	1	3
MIMAT0000073	hsa-miR-19a-3p	EDNRB	1910	ENSG00000136160	1	1	0	0	0	0	0	1	0	0	0	0	3	0	3
MIMAT0000073	hsa-miR-19a-3p	ETV5	2119	ENSG00000244405	1	2	0	0	0	0	1	0	0	0	0	0	3	0	3
MIMAT0000073	hsa-miR-19a-3p	FAM46B	115572	ENSG00000158246	0	1	0	2	0	0	0	1	0	0	0	0	3	0	3
MIMAT0000073	hsa-miR-19a-3p	FIBIN	387758	ENSG00000176971	1	1	0	0	0	0	0	1	0	0	0	0	3	0	3
MIMAT0000073	hsa-miR-19a-3p	FRMD4A	55691	ENSG00000151474	0	1	0	1	0	0	1	0	0	0	0	0	3	0	3
MIMAT0000073	hsa-miR-19a-3p	GJA1	2697	ENSG00000152661	1	2	0	1	0	0	0	0	0	0	0	0	3	0	3
MIMAT0000073	hsa-miR-19a-3p	HECW2	57520	ENSG00000138411	0	1	0	1	0	0	0	0	0	1	0	0	2	1	3
MIMAT0000073	hsa-miR-19a-3p	HOXA5	3202	ENSG00000106004	1	0	0	0	0	0	0	0	0	2	1	0	1	2	3
MIMAT0000073	hsa-miR-19a-3p	KAZN	23254	ENSG00000189337	0	1	0	2	0	0	0	1	0	0	0	0	3	0	3
MIMAT0000073	hsa-miR-19a-3p	KCNT2	343450	ENSG00000162687	1	1	0	1	0	0	0	0	0	0	0	0	3	0	3
MIMAT0000073	hsa-miR-19a-3p	KCTD4	386618	ENSG00000180332	1	0	0	1	0	0	1	0	0	0	0	0	3	0	3
MIMAT0000073	hsa-miR-19a-3p	LBH	81606	ENSG00000213626	1	1	0	0	1	0	0	0	0	0	0	0	3	0	3
MIMAT0000073	hsa-miR-19a-3p	LPHN2	23266	ENSG00000117114	1	1	0	0	0	0	1	0	0	0	0	0	3	0	3
MIMAT0000073	hsa-miR-19a-3p	LRP2BP	55805	ENSG00000109771	1	0	1	1	0	0	0	0	0	0	0	0	3	0	3
MIMAT0000073	hsa-miR-19a-3p	MACF1	23499	ENSG00000127603	0	1	0	2	0	0	0	0	0	1	0	0	2	1	3
MIMAT0000073	hsa-miR-19a-3p	MAGI2	9863	ENSG00000187391	1	2	0	0	1	0	0	0	0	0	0	0	3	0	3
MIMAT0000073	hsa-miR-19a-3p	MTMR10	54893	ENSG00000166912	0	1	0	1	0	0	0	1	0	0	0	0	3	0	3
MIMAT0000073	hsa-miR-19a-3p	NCKAP5	344148	ENSG00000176771	0	1	0	1	1	0	0	0	0	0	0	0	3	0	3
MIMAT0000073	hsa-miR-19a-3p	PPP4R4	57718	ENSG00000119698	0	0	1	0	0	0	1	1	0	0	0	0	3	0	3
MIMAT0000073	hsa-miR-19a-3p	RASSF2	9770	ENSG00000101265	1	0	0	0	2	0	0	0	0	1	0	0	2	1	3
MIMAT0000073	hsa-miR-19a-3p	RBMS3	27303	ENSG00000144642	1	1	0	1	0	0	0	0	0	0	0	0	3	0	3
MIMAT0000073	hsa-miR-19a-3p	ROBO2	6092	ENSG00000185008	1	1	0	1	0	0	0	0	0	0	0	0	3	0	3
MIMAT0000073	hsa-miR-19a-3p	ROR1	4919	ENSG00000185483	1	0	0	0	1	0	0	1	0	0	0	0	3	0	3
MIMAT0000073	hsa-miR-19a-3p	SLC31A2	1318	ENSG00000136867	0	0	0	1	1	0	0	1	0	0	0	0	3	0	3
MIMAT0000073	hsa-miR-19a-3p	SLC8A1	6546	ENSG00000183023	0	2	0	1	0	0	1	0	0	0	0	0	3	0	3
MIMAT0000073	hsa-miR-19a-3p	ST6GALNAC6	30815	ENSG00000160408	0	1	3	0	0	0	1	0	0	0	0	0	3	0	3
MIMAT0000073	hsa-miR-19a-3p	SYNM	23336	ENSG00000182253	1	2	0	0	1	0	0	0	0	0	0	0	3	0	3
MIMAT0000073	hsa-miR-19a-3p	TMEM47	83604	ENSG00000147027	1	1	0	1	0	0	0	0	0	0	0	0	3	0	3
MIMAT0000073	hsa-miR-19a-3p	UNC80	285175	ENSG00000144406	1	1	0	1	0	0	0	0	0	0	0	0	3	0	3
MIMAT0000073	hsa-miR-19a-3p	ZBTB47	92999	ENSG00000114853	0	1	0	0	0	0	1	0	0	3	0	0	2	1	3
MIMAT0000075	hsa-miR-20a-5p	AHNAK	79026	ENSG00000124942	1	0	0	1	0	0	0	1	0	0	0	0	3	0	3
MIMAT0000075	hsa-miR-20a-5p	AKAP13	11214	ENSG00000170776	1	1	0	0	1	0	0	0	0	0	0	0	3	0	3
MIMAT0000075	hsa-miR-20a-5p	BCL2L2	599	ENSG00000129473	0	2	0	0	0	0	1	0	0	1	0	0	2	1	3
MIMAT0000075	hsa-miR-20a-5p	BMP2	650	ENSG00000125845	1	1	0	0	0	0	0	0	0	1	0	0	2	1	3
MIMAT0000075	hsa-miR-20a-5p	BTG2	7832	ENSG00000159388	1	1	0	0	0	0	0	0	0	2	0	0	2	1	3
MIMAT0000075	hsa-miR-20a-5p	C6orf201	404220	ENSG00000185689	1	0	1	1	0	0	0	0	0	0	0	0	3	0	3
MIMAT0000075	hsa-miR-20a-5p	CAV1	857	ENSG00000105974	0	1	0	0	0	1	0	0	0	1	0	0	2	1	3
MIMAT0000075	hsa-miR-20a-5p	CCND2	894	ENSG00000118971	1	1	0	0	0	0	0	0	0	1	0	0	2	1	3
MIMAT0000075	hsa-miR-20a-5p	COL4A3	1285	ENSG00000169031	1	1	1	0	0	0	0	0	0	0	0	0	3	0	3
MIMAT0000075	hsa-miR-20a-5p	CYP26B1	56603	ENSG00000003137	1	1	0	0	0	0	1	0	0	0	0	0	3	0	3
MIMAT0000075	hsa-miR-20a-5p	DLC1	10395	ENSG00000164741	1	1	0	0	0	0	0	0	0	1	0	0	2	1	3
MIMAT0000075	hsa-miR-20a-5p	DOCK4	9732	ENSG00000128512	1	1	1	0	0	0	0	0	0	0	0	0	3	0	3
MIMAT0000075	hsa-miR-20a-5p	FIBIN	387758	ENSG00000176971	1	1	0	1	0	0	0	0	0	0	0	0	3	0	3
MIMAT0000075	hsa-miR-20a-5p	FRMD4A	55691	ENSG00000151474	1	1	0	0	0	0	1	0	0	0	0	0	3	0	3
MIMAT0000075	hsa-miR-20a-5p	FZD4	8322	ENSG00000174804	1	1	0	0	0	1	0	0	0	0	0	0	3	0	3
MIMAT0000075	hsa-miR-20a-5p	GPR133	283383	ENSG00000111452	1	1	0	1	0	0	0	0	0	0	0	0	3	0	3
MIMAT0000075	hsa-miR-20a-5p	HPS5	11234	ENSG00000110756	1	1	0	1	0	0	0	0	0	0	0	0	3	0	3
MIMAT0000075	hsa-miR-20a-5p	KCNJ8	3764	ENSG00000121361	1	1	0	0	0	0	0	0	0	1	0	0	2	1	3
MIMAT0000075	hsa-miR-20a-5p	KIAA1462	57608	ENSG00000165757	1	1	0	0	0	0	1	0	0	0	0	0	3	0	3
MIMAT0000075	hsa-miR-20a-5p	LAMP3	27074	ENSG00000078081	1	1	0	1	0	0	0	0	0	0	0	0	3	0	3
MIMAT0000075	hsa-miR-20a-5p	MAP3K3	4215	ENSG00000198909	0	1	0	1	0	0	0	0	0	1	0	0	2	1	3
MIMAT0000075	hsa-miR-20a-5p	MFAP3L	9848	ENSG00000198948	1	1	0	0	0	1	0	0	0	0	0	0	3	0	3
MIMAT0000075	hsa-miR-20a-5p	NPNT	255743	ENSG00000168743	1	0	0	0	0	0	1	0	0	1	0	0	2	1	3
MIMAT0000075	hsa-miR-20a-5p	NTRK2	4915	ENSG00000148053	1	2	0	0	0	0	1	0	0	0	0	0	3	0	3
MIMAT0000075	hsa-miR-20a-5p	PLEKHO2	80301	ENSG00000241839	0	1	0	0	0	0	1	0	0	1	0	0	2	1	3
MIMAT0000075	hsa-miR-20a-5p	PPARGC1B	133522	ENSG00000155846	1	2	0	0	0	1	0	0	0	0	0	0	3	0	3
MIMAT0000075	hsa-miR-20a-5p	PTGER4	5734	ENSG00000171522	1	1	0	0	0	0	0	0	0	1	0	0	2	1	3
MIMAT0000075	hsa-miR-20a-5p	PTPN21	11099	ENSG00000070778	0	1	0	1	1	0	0	0	0	0	0	0	3	0	3
MIMAT0000075	hsa-miR-20a-5p	PTPRO	5800	ENSG00000151490	1	1	0	0	0	0	1	0	0	0	0	0	3	0	3
MIMAT0000075	hsa-miR-20a-5p	SH3BP5	9467	ENSG00000131370	1	1	0	0	0	0	0	0	0	1	0	0	2	1	3
MIMAT0000075	hsa-miR-20a-5p	SIRPA	140885	ENSG00000198053	1	1	0	0	0	0	0	0	0	1	0	0	2	1	3
MIMAT0000075	hsa-miR-20a-5p	SLITRK2	84631	ENSG00000185985	1	2	0	2	0	0	0	0	0	0	0	0	3	0	3
MIMAT0000075	hsa-miR-20a-5p	SLITRK3	22865	ENSG00000121871	1	1	0	2	0	0	0	0	0	0	0	0	3	0	3
MIMAT0000075	hsa-miR-20a-5p	SOBP	55084	ENSG00000112320	1	1	0	1	0	0	0	0	0	0	0	0	3	0	3
MIMAT0000075	hsa-miR-20a-5p	TAL1	6886	ENSG00000162367	1	1	0	0	0	0	1	0	0	0	0	0	3	0	3
MIMAT0000075	hsa-miR-20a-5p	TCEAL7	56849	ENSG00000182916	1	0	2	1	0	0	0	0	0	0	0	0	3	0	3
MIMAT0000075	hsa-miR-20a-5p	TNS1	7145	ENSG00000079308	1	1	0	0	0	0	1	0	0	0	0	0	3	0	3
MIMAT0000075	hsa-miR-20a-5p	WASF3	10810	ENSG00000132970	1	1	0	1	0	0	0	0	0	0	0	0	3	0	3
MIMAT0000075	hsa-miR-20a-5p	WFS1	7466	ENSG00000109501	1	1	0	0	0	0	0	1	0	0	0	0	3	0	3
MIMAT0000076	hsa-miR-21-5p	B3GALNT1	8706	ENSG00000169255	0	1	0	0	0	0	0	0	0	1	1	0	1	2	3
MIMAT0000076	hsa-miR-21-5p	GAB1	2549	ENSG00000109458	1	1	0	0	0	0	1	0	0	0	0	0	3	0	3
MIMAT0000076	hsa-miR-21-5p	KLF9	687	ENSG00000119138	0	1	0	0	0	0	0	0	0	1	1	0	1	2	3
MIMAT0000076	hsa-miR-21-5p	NELL2	4753	ENSG00000184613	1	1	0	1	0	0	0	0	0	0	0	0	3	0	3
MIMAT0000076	hsa-miR-21-5p	PRICKLE2	166336	ENSG00000163637	0	1	0	0	0	0	0	0	0	1	1	0	1	2	3
MIMAT0000076	hsa-miR-21-5p	PRKCE	5581	ENSG00000171132	0	1	0	0	0	0	0	0	0	1	1	0	1	2	3
MIMAT0000076	hsa-miR-21-5p	SNRK	54861	ENSG00000163788	0	1	0	0	0	0	0	0	0	1	1	0	1	2	3
MIMAT0000076	hsa-miR-21-5p	TBX2	6909	ENSG00000121068	0	1	0	1	0	0	0	1	0	0	0	0	3	0	3
MIMAT0000076	hsa-miR-21-5p	TGFBR3	7049	ENSG00000069702	0	1	0	0	0	0	0	0	1	2	0	0	1	2	3
MIMAT0000076	hsa-miR-21-5p	WWC2	80014	ENSG00000151718	1	0	0	0	0	0	0	0	0	2	1	0	1	2	3
MIMAT0000076	hsa-miR-21-5p	ZBTB47	92999	ENSG00000114853	0	1	0	0	0	0	0	0	0	1	1	0	1	2	3
MIMAT0000089	hsa-miR-31-5p	EDNRB	1910	ENSG00000136160	1	0	0	2	0	0	0	1	0	0	0	0	3	0	3
MIMAT0000089	hsa-miR-31-5p	HBEGF	1839	ENSG00000113070	1	1	0	0	0	0	1	0	0	0	0	0	3	0	3
MIMAT0000089	hsa-miR-31-5p	KLF13	51621	ENSG00000169926	0	1	0	0	0	0	1	0	0	1	0	0	2	1	3
MIMAT0000089	hsa-miR-31-5p	LSAMP	4045	ENSG00000185565	1	1	0	0	0	1	0	0	0	0	0	0	3	0	3
MIMAT0000089	hsa-miR-31-5p	QKI	9444	ENSG00000112531	0	1	0	0	0	3	4	0	0	0	0	0	3	0	3
MIMAT0000089	hsa-miR-31-5p	RNF144B	255488	ENSG00000137393	1	0	0	1	0	0	1	0	0	0	0	0	3	0	3
MIMAT0000089	hsa-miR-31-5p	VGLL3	389136	ENSG00000206538	1	0	0	0	0	0	1	1	0	0	0	0	3	0	3
MIMAT0000089	hsa-miR-31-5p	VSIG4	11326	ENSG00000155659	1	0	1	4	0	0	0	0	0	0	0	0	3	0	3
MIMAT0000091	hsa-miR-33a-5p	AFF3	3899	ENSG00000144218	1	0	0	0	0	1	2	0	0	0	0	0	3	0	3
MIMAT0000091	hsa-miR-33a-5p	AKAP2	11217	ENSG00000241978	1	1	0	2	0	0	0	0	0	0	0	0	3	0	3
MIMAT0000091	hsa-miR-33a-5p	AKAP2	445815	ENSG00000241978	1	1	0	1	0	0	0	0	0	0	0	0	3	0	3
MIMAT0000091	hsa-miR-33a-5p	CELF2	10659	ENSG00000048740	1	1	0	0	0	2	0	0	0	0	0	0	3	0	3
MIMAT0000091	hsa-miR-33a-5p	EDN1	1906	ENSG00000078401	1	1	0	0	0	0	0	0	0	1	0	0	2	1	3
MIMAT0000091	hsa-miR-33a-5p	KCNA4	3739	ENSG00000182255	1	0	0	1	0	0	1	0	0	0	0	0	3	0	3
MIMAT0000091	hsa-miR-33a-5p	LRRC4	64101	ENSG00000128594	1	1	0	0	0	0	1	0	0	0	0	0	3	0	3
MIMAT0000091	hsa-miR-33a-5p	PALM2-AKAP2	11217	ENSG00000157654	1	1	0	2	0	0	0	0	0	0	0	0	3	0	3
MIMAT0000091	hsa-miR-33a-5p	PALM2-AKAP2	445815	ENSG00000157654	1	1	0	1	0	0	0	0	0	0	0	0	3	0	3
MIMAT0000091	hsa-miR-33a-5p	PHACTR2	9749	ENSG00000112419	1	0	0	0	1	1	0	0	0	0	0	0	3	0	3
MIMAT0000091	hsa-miR-33a-5p	PTPRD	5789	ENSG00000153707	0	1	0	0	0	1	1	0	0	0	0	0	3	0	3
MIMAT0000091	hsa-miR-33a-5p	RCAN1	1827	ENSG00000159200	1	0	0	1	0	0	1	0	0	0	0	0	3	0	3
MIMAT0000091	hsa-miR-33a-5p	RERG	85004	ENSG00000134533	1	1	0	1	0	0	0	0	0	0	0	0	3	0	3
MIMAT0000091	hsa-miR-33a-5p	ROBO2	6092	ENSG00000185008	1	0	0	0	0	1	4	0	0	0	0	0	3	0	3
MIMAT0000091	hsa-miR-33a-5p	SAMD4A	23034	ENSG00000020577	1	1	0	0	0	1	0	0	0	0	0	0	3	0	3
MIMAT0000091	hsa-miR-33a-5p	SLITRK3	22865	ENSG00000121871	1	1	0	0	0	0	1	0	0	0	0	0	3	0	3
MIMAT0000091	hsa-miR-33a-5p	WIF1	11197	ENSG00000156076	1	0	1	1	0	0	0	0	0	0	0	0	3	0	3
MIMAT0000095	hsa-miR-96-5p	AATK	9625	ENSG00000181409	1	1	0	0	0	0	1	0	0	0	0	0	3	0	3
MIMAT0000095	hsa-miR-96-5p	AMOTL2	51421	ENSG00000114019	1	1	0	0	0	0	1	0	0	0	0	0	3	0	3
MIMAT0000095	hsa-miR-96-5p	BAI3	577	ENSG00000135298	1	1	0	1	0	0	0	0	0	0	0	0	3	0	3
MIMAT0000095	hsa-miR-96-5p	C7orf41	222166	ENSG00000180354	1	1	0	0	0	1	0	0	0	0	0	0	3	0	3
MIMAT0000095	hsa-miR-96-5p	CCDC50	152137	ENSG00000152492	1	1	0	0	0	0	0	1	0	0	0	0	3	0	3
MIMAT0000095	hsa-miR-96-5p	CLIC5	53405	ENSG00000112782	1	1	0	0	0	0	1	0	0	0	0	0	3	0	3
MIMAT0000095	hsa-miR-96-5p	CYYR1	116159	ENSG00000166265	1	1	0	2	0	0	0	0	0	0	0	0	3	0	3
MIMAT0000095	hsa-miR-96-5p	ERG	2078	ENSG00000157554	1	2	0	0	0	0	0	1	0	0	0	0	3	0	3
MIMAT0000095	hsa-miR-96-5p	FAT3	120114	ENSG00000165323	1	2	0	0	0	0	1	0	0	0	0	0	3	0	3
MIMAT0000095	hsa-miR-96-5p	FRMPD4	9758	ENSG00000169933	1	1	0	1	0	0	0	0	0	0	0	0	3	0	3
MIMAT0000095	hsa-miR-96-5p	GNAQ	2776	ENSG00000156052	1	2	0	0	0	0	1	0	0	0	0	0	3	0	3
MIMAT0000095	hsa-miR-96-5p	KLHL32	114792	ENSG00000186231	1	1	0	1	0	0	0	0	0	0	0	0	3	0	3
MIMAT0000095	hsa-miR-96-5p	LPHN2	23266	ENSG00000117114	1	1	0	3	0	0	0	0	0	0	0	0	3	0	3
MIMAT0000095	hsa-miR-96-5p	MAGI1	151877	ENSG00000151276	1	2	0	0	0	0	1	0	0	0	0	0	3	0	3
MIMAT0000095	hsa-miR-96-5p	MEOX1	4222	ENSG00000005102	1	1	0	0	0	0	1	0	0	0	0	0	3	0	3
MIMAT0000095	hsa-miR-96-5p	MFAP3L	9848	ENSG00000198948	1	1	0	0	0	1	0	0	0	0	0	0	3	0	3
MIMAT0000095	hsa-miR-96-5p	NR4A3	8013	ENSG00000119508	0	2	0	1	0	0	1	0	0	0	0	0	3	0	3
MIMAT0000095	hsa-miR-96-5p	PDE7B	27115	ENSG00000171408	1	1	0	0	0	1	0	0	0	0	0	0	3	0	3
MIMAT0000095	hsa-miR-96-5p	PDE8B	8622	ENSG00000113231	0	1	0	0	1	0	0	1	0	0	0	0	3	0	3
MIMAT0000095	hsa-miR-96-5p	PPM1F	9647	ENSG00000100034	1	2	0	0	0	0	0	1	0	0	0	0	3	0	3
MIMAT0000095	hsa-miR-96-5p	PRIMA1	145270	ENSG00000175785	1	1	0	0	0	0	0	1	0	0	0	0	3	0	3
MIMAT0000095	hsa-miR-96-5p	RASSF8	11228	ENSG00000123094	1	1	0	0	0	0	0	1	0	0	0	0	3	0	3
MIMAT0000095	hsa-miR-96-5p	RECK	8434	ENSG00000122707	1	1	0	0	0	0	0	0	0	2	0	0	2	1	3
MIMAT0000095	hsa-miR-96-5p	SEMA5A	9037	ENSG00000112902	1	2	0	0	0	0	1	0	0	0	0	0	3	0	3
MIMAT0000095	hsa-miR-96-5p	SGMS2	166929	ENSG00000164023	1	1	0	0	0	0	0	1	0	0	0	0	3	0	3
MIMAT0000095	hsa-miR-96-5p	SHROOM4	57477	ENSG00000158352	1	1	0	0	0	0	1	0	0	0	0	0	3	0	3
MIMAT0000095	hsa-miR-96-5p	SYNM	23336	ENSG00000182253	1	0	0	0	0	0	1	0	0	1	0	0	2	1	3
MIMAT0000095	hsa-miR-96-5p	TLL1	7092	ENSG00000038295	0	2	0	0	0	0	1	1	0	0	0	0	3	0	3
MIMAT0000095	hsa-miR-96-5p	TMOD1	7111	ENSG00000136842	1	1	0	0	0	0	1	0	0	0	0	0	3	0	3
MIMAT0000095	hsa-miR-96-5p	TNS3	64759	ENSG00000136205	1	2	0	1	0	0	0	0	0	0	0	0	3	0	3
MIMAT0000095	hsa-miR-96-5p	VGLL3	389136	ENSG00000206538	1	1	0	0	0	0	1	0	0	0	0	0	3	0	3
MIMAT0000095	hsa-miR-96-5p	WWC2	53842	ENSG00000151718	1	1	0	1	0	0	0	0	0	0	0	0	3	0	3
MIMAT0000100	hsa-miR-29b-3p	AFAP1L1	134265	ENSG00000157510	1	1	0	1	0	0	0	0	0	0	0	0	3	0	3
MIMAT0000100	hsa-miR-29b-3p	AGPAT4	56895	ENSG00000026652	0	1	0	0	1	0	0	1	0	0	0	0	3	0	3
MIMAT0000100	hsa-miR-29b-3p	BCL2L2	599	ENSG00000129473	0	1	0	0	0	1	0	1	0	0	0	0	3	0	3
MIMAT0000100	hsa-miR-29b-3p	EHD2	30846	ENSG00000024422	1	1	0	0	0	0	0	1	0	0	0	0	3	0	3
MIMAT0000100	hsa-miR-29b-3p	FAM167A	83648	ENSG00000154319	1	1	0	0	0	0	0	1	0	0	0	0	3	0	3
MIMAT0000100	hsa-miR-29b-3p	FOS	2353	ENSG00000170345	0	1	0	0	0	0	0	1	0	2	0	0	2	1	3
MIMAT0000100	hsa-miR-29b-3p	FZD4	8322	ENSG00000174804	1	1	0	0	0	0	0	1	0	0	0	0	3	0	3
MIMAT0000100	hsa-miR-29b-3p	LPL	4023	ENSG00000175445	1	1	0	0	0	0	0	1	0	0	0	0	3	0	3
MIMAT0000100	hsa-miR-29b-3p	MAP6	4135	ENSG00000171533	1	1	0	0	1	0	0	0	0	0	0	0	3	0	3
MIMAT0000100	hsa-miR-29b-3p	MAPK10	5602	ENSG00000109339	1	1	0	0	2	0	0	0	0	0	0	0	3	0	3
MIMAT0000100	hsa-miR-29b-3p	NDRG4	65009	ENSG00000103034	1	1	0	1	0	0	0	0	0	0	0	0	3	0	3
MIMAT0000100	hsa-miR-29b-3p	NEDD9	4739	ENSG00000111859	1	0	0	0	0	0	1	0	0	1	0	0	2	1	3
MIMAT0000100	hsa-miR-29b-3p	PALM	5064	ENSG00000099864	1	1	0	0	0	0	0	1	0	0	0	0	3	0	3
MIMAT0000100	hsa-miR-29b-3p	PCYT1B	9468	ENSG00000102230	1	2	0	0	0	1	0	0	0	0	0	0	3	0	3
MIMAT0000100	hsa-miR-29b-3p	PDGFB	5155	ENSG00000100311	1	1	0	0	0	0	0	0	0	1	0	0	2	1	3
MIMAT0000100	hsa-miR-29b-3p	PTX3	5806	ENSG00000163661	1	1	0	1	0	0	0	0	0	0	0	0	3	0	3
MIMAT0000100	hsa-miR-29b-3p	PURG	29942	ENSG00000172733	0	2	0	2	1	0	0	0	0	0	0	0	3	0	3
MIMAT0000100	hsa-miR-29b-3p	QKI	9444	ENSG00000112531	0	2	0	0	0	2	1	0	0	0	0	0	3	0	3
MIMAT0000100	hsa-miR-29b-3p	RORA	6095	ENSG00000069667	1	2	0	0	0	1	0	0	0	0	0	0	3	0	3
MIMAT0000100	hsa-miR-29b-3p	SAMD4A	23034	ENSG00000020577	0	1	0	1	0	0	0	1	0	0	0	0	3	0	3
MIMAT0000100	hsa-miR-29b-3p	SCHIP1	29970	ENSG00000151967	1	1	0	0	0	0	0	1	0	0	0	0	3	0	3
MIMAT0000100	hsa-miR-29b-3p	SIDT2	51092	ENSG00000149577	1	1	0	0	0	0	0	1	0	0	0	0	3	0	3
MIMAT0000100	hsa-miR-29b-3p	SVEP1	79987	ENSG00000165124	1	1	1	0	0	0	0	0	0	0	0	0	3	0	3
MIMAT0000100	hsa-miR-29b-3p	TLL1	7092	ENSG00000038295	1	1	0	0	0	0	0	1	0	0	0	0	3	0	3
MIMAT0000100	hsa-miR-29b-3p	TMEM236	653567	ENSG00000148483	1	1	0	0	0	0	0	1	0	0	0	0	3	0	3
MIMAT0000100	hsa-miR-29b-3p	TNFAIP3	7128	ENSG00000118503	1	1	0	0	0	0	0	1	0	0	0	0	3	0	3
MIMAT0000100	hsa-miR-29b-3p	ZHX3	23051	ENSG00000174306	1	1	0	0	0	1	0	0	0	0	0	0	3	0	3
MIMAT0000102	hsa-miR-105-5p	AKT3	10000	ENSG00000117020	1	1	0	0	0	0	1	0	0	0	0	0	3	0	3
MIMAT0000102	hsa-miR-105-5p	CAV2	858	ENSG00000105971	1	1	0	2	0	0	0	0	0	0	0	0	3	0	3
MIMAT0000102	hsa-miR-105-5p	CELF2	10659	ENSG00000048740	1	1	0	0	0	0	2	0	0	0	0	0	3	0	3
MIMAT0000102	hsa-miR-105-5p	CFL2	1073	ENSG00000165410	1	2	0	2	0	0	0	0	0	0	0	0	3	0	3
MIMAT0000102	hsa-miR-105-5p	CTGF	1490	ENSG00000118523	1	1	0	1	0	0	0	0	0	0	0	0	3	0	3
MIMAT0000102	hsa-miR-105-5p	CXCL12	6387	ENSG00000107562	1	1	0	0	0	0	1	0	0	0	0	0	3	0	3
MIMAT0000102	hsa-miR-105-5p	DTHD1	401124	ENSG00000197057	1	1	0	2	0	0	0	0	0	0	0	0	3	0	3
MIMAT0000102	hsa-miR-105-5p	FAT4	79633	ENSG00000196159	1	2	0	1	0	0	0	0	0	0	0	0	3	0	3
MIMAT0000102	hsa-miR-105-5p	HEY2	23493	ENSG00000135547	1	1	0	1	0	0	0	0	0	0	0	0	3	0	3
MIMAT0000102	hsa-miR-105-5p	HLF	3131	ENSG00000108924	1	1	0	1	0	0	0	0	0	0	0	0	3	0	3
MIMAT0000102	hsa-miR-105-5p	LMO7	4008	ENSG00000136153	1	3	0	4	0	0	0	0	0	0	0	0	3	0	3
MIMAT0000102	hsa-miR-105-5p	MAGI1	9223	ENSG00000151276	0	2	0	2	2	0	0	0	0	0	0	0	3	0	3
MIMAT0000102	hsa-miR-105-5p	MAP3K8	1326	ENSG00000107968	1	1	0	1	0	0	0	0	0	0	0	0	3	0	3
MIMAT0000102	hsa-miR-105-5p	MCC	4163	ENSG00000171444	1	1	0	0	1	0	0	0	0	0	0	0	3	0	3
MIMAT0000102	hsa-miR-105-5p	MITF	4286	ENSG00000187098	1	2	0	1	0	0	0	0	0	0	0	0	3	0	3
MIMAT0000102	hsa-miR-105-5p	MTMR10	54893	ENSG00000166912	1	2	0	1	0	0	0	0	0	0	0	0	3	0	3
MIMAT0000102	hsa-miR-105-5p	NRXN1	9378	ENSG00000179915	1	1	0	0	1	0	0	0	0	0	0	0	3	0	3
MIMAT0000102	hsa-miR-105-5p	PAK7	57144	ENSG00000101349	1	1	0	1	0	0	0	0	0	0	0	0	3	0	3
MIMAT0000102	hsa-miR-105-5p	PALMD	54873	ENSG00000099260	1	1	0	1	0	0	0	0	0	0	0	0	3	0	3
MIMAT0000102	hsa-miR-105-5p	PAX6	5080	ENSG00000007372	1	3	0	0	0	0	1	0	0	0	0	0	3	0	3
MIMAT0000102	hsa-miR-105-5p	PDE7B	27115	ENSG00000171408	1	1	0	1	0	0	0	0	0	0	0	0	3	0	3
MIMAT0000102	hsa-miR-105-5p	PRKD1	5587	ENSG00000184304	1	1	0	1	0	0	0	0	0	0	0	0	3	0	3
MIMAT0000102	hsa-miR-105-5p	RERG	85004	ENSG00000134533	1	2	0	2	0	0	0	0	0	0	0	0	3	0	3
MIMAT0000102	hsa-miR-105-5p	RTKN2	219790	ENSG00000182010	1	2	0	1	0	0	0	0	0	0	0	0	3	0	3
MIMAT0000102	hsa-miR-105-5p	SLCO2A1	6578	ENSG00000174640	1	1	0	1	0	0	0	0	0	0	0	0	3	0	3
MIMAT0000102	hsa-miR-105-5p	SPRYD7	57213	ENSG00000123178	1	1	0	1	0	0	0	0	0	0	0	0	3	0	3
MIMAT0000102	hsa-miR-105-5p	SPTBN1	6711	ENSG00000115306	1	1	0	0	0	0	1	0	0	0	0	0	3	0	3
MIMAT0000102	hsa-miR-105-5p	STARD13	90627	ENSG00000133121	0	1	0	1	1	0	0	0	0	0	0	0	3	0	3
MIMAT0000102	hsa-miR-105-5p	TCF4	6925	ENSG00000196628	1	3	0	0	0	0	2	0	0	0	0	0	3	0	3
MIMAT0000102	hsa-miR-105-5p	TEKT3	64518	ENSG00000125409	1	1	1	0	0	0	0	0	0	0	0	0	3	0	3
MIMAT0000102	hsa-miR-105-5p	ZCCHC5	203430	ENSG00000179300	1	0	1	0	0	0	1	0	0	0	0	0	3	0	3
MIMAT0000222	hsa-miR-192-5p	BMPR2	659	ENSG00000204217	1	0	0	0	0	0	0	0	0	1	1	0	1	2	3
MIMAT0000222	hsa-miR-192-5p	DNAJB4	11080	ENSG00000162616	0	0	0	1	0	0	0	0	0	1	1	0	1	2	3
MIMAT0000222	hsa-miR-192-5p	EGR1	1958	ENSG00000120738	1	0	0	0	0	0	0	0	0	2	1	0	1	2	3
MIMAT0000222	hsa-miR-192-5p	FRMD4B	23150	ENSG00000114541	1	0	0	1	0	0	0	1	0	0	0	0	3	0	3
MIMAT0000222	hsa-miR-192-5p	ID4	3400	ENSG00000172201	0	0	0	0	0	0	1	0	0	1	1	0	1	2	3
MIMAT0000222	hsa-miR-192-5p	ZEB2	9839	ENSG00000169554	1	0	0	2	1	0	0	0	0	0	0	0	3	0	3
MIMAT0000226	hsa-miR-196a-5p	AQP4	361	ENSG00000171885	1	1	0	0	1	0	0	0	0	0	0	0	3	0	3
MIMAT0000226	hsa-miR-196a-5p	CBFA2T3	863	ENSG00000129993	1	1	0	0	0	0	2	0	0	0	0	0	3	0	3
MIMAT0000226	hsa-miR-196a-5p	CCND2	894	ENSG00000118971	0	1	0	0	0	0	0	0	0	1	1	0	1	2	3
MIMAT0000226	hsa-miR-196a-5p	CELF2	10659	ENSG00000048740	0	1	0	0	0	2	1	0	0	0	0	0	3	0	3
MIMAT0000226	hsa-miR-196a-5p	EDNRB	1910	ENSG00000136160	1	0	0	2	0	0	1	0	0	0	0	0	3	0	3
MIMAT0000226	hsa-miR-196a-5p	FRAS1	80144	ENSG00000138759	1	0	1	0	0	0	1	0	0	0	0	0	3	0	3
MIMAT0000226	hsa-miR-196a-5p	GAS7	8522	ENSG00000007237	1	1	0	0	0	0	1	0	0	0	0	0	3	0	3
MIMAT0000226	hsa-miR-196a-5p	PRICKLE1	144165	ENSG00000139174	1	0	0	1	0	0	0	1	0	0	0	0	3	0	3
MIMAT0000226	hsa-miR-196a-5p	SCHIP1	29970	ENSG00000151967	0	1	0	1	0	0	0	1	0	0	0	0	3	0	3
MIMAT0000226	hsa-miR-196a-5p	ZNF385B	151126	ENSG00000144331	0	1	0	1	0	0	1	0	0	0	0	0	3	0	3
MIMAT0000243	hsa-miR-148a-3p	COLEC12	81035	ENSG00000158270	1	1	0	0	0	0	0	0	0	1	0	0	2	1	3
MIMAT0000243	hsa-miR-148a-3p	DUSP1	1843	ENSG00000120129	1	1	0	0	0	0	0	1	0	0	0	0	3	0	3
MIMAT0000243	hsa-miR-148a-3p	EPAS1	2034	ENSG00000116016	1	2	0	0	0	0	2	0	0	0	0	0	3	0	3
MIMAT0000243	hsa-miR-148a-3p	FAM184A	79632	ENSG00000111879	0	1	0	1	0	0	0	1	0	0	0	0	3	0	3
MIMAT0000243	hsa-miR-148a-3p	FAM43A	131583	ENSG00000185112	1	0	0	1	0	0	0	1	0	0	0	0	3	0	3
MIMAT0000243	hsa-miR-148a-3p	GAS1	2619	ENSG00000180447	0	1	0	0	0	0	0	0	0	3	1	0	1	2	3
MIMAT0000243	hsa-miR-148a-3p	KIAA1324L	222223	ENSG00000164659	1	1	0	1	0	0	0	0	0	0	0	0	3	0	3
MIMAT0000243	hsa-miR-148a-3p	MAGI1	9223	ENSG00000151276	0	1	0	1	0	0	1	0	0	0	0	0	3	0	3
MIMAT0000243	hsa-miR-148a-3p	MRAS	22808	ENSG00000158186	1	1	0	0	0	0	0	1	0	0	0	0	3	0	3
MIMAT0000243	hsa-miR-148a-3p	MTMR10	54893	ENSG00000166912	0	1	0	1	0	0	0	1	0	0	0	0	3	0	3
MIMAT0000243	hsa-miR-148a-3p	PHACTR2	9749	ENSG00000112419	1	1	0	0	0	0	0	0	0	1	0	0	2	1	3
MIMAT0000243	hsa-miR-148a-3p	PTPRD	5789	ENSG00000153707	1	1	0	1	0	0	0	0	0	0	0	0	3	0	3
MIMAT0000243	hsa-miR-148a-3p	RASSF8	100996477	ENSG00000123094	1	1	0	0	0	0	0	0	0	0	1	0	2	1	3
MIMAT0000243	hsa-miR-148a-3p	SLC16A6	9120	ENSG00000108932	1	1	0	0	0	0	0	1	0	0	0	0	3	0	3
MIMAT0000243	hsa-miR-148a-3p	SPRYD7	57213	ENSG00000123178	0	1	0	1	0	0	0	1	0	0	0	0	3	0	3
MIMAT0000243	hsa-miR-148a-3p	STX11	8676	ENSG00000135604	1	0	0	0	0	0	1	1	0	0	0	0	3	0	3
MIMAT0000243	hsa-miR-148a-3p	SYT4	6860	ENSG00000132872	0	1	0	1	0	0	2	0	0	0	0	0	3	0	3
MIMAT0000243	hsa-miR-148a-3p	TCF4	6925	ENSG00000196628	1	2	0	0	0	0	1	0	0	0	0	0	3	0	3
MIMAT0000243	hsa-miR-148a-3p	TEK	7010	ENSG00000120156	1	0	0	1	0	0	0	1	0	0	0	0	3	0	3
MIMAT0000243	hsa-miR-148a-3p	TSPAN18	90139	ENSG00000157570	1	1	0	0	0	0	0	1	0	0	0	0	3	0	3
MIMAT0000259	hsa-miR-182-5p	AKAP7	9465	ENSG00000118507	1	1	0	1	0	0	0	0	0	0	0	0	3	0	3
MIMAT0000259	hsa-miR-182-5p	ARHGAP6	395	ENSG00000047648	1	1	0	1	0	0	0	0	0	0	0	0	3	0	3
MIMAT0000259	hsa-miR-182-5p	BDNF	627	ENSG00000176697	0	1	0	0	0	0	1	0	0	1	0	0	2	1	3
MIMAT0000259	hsa-miR-182-5p	CACNB4	785	ENSG00000182389	1	4	0	0	0	0	2	0	0	0	0	0	3	0	3
MIMAT0000259	hsa-miR-182-5p	CCND2	894	ENSG00000118971	0	2	0	0	0	0	1	0	0	1	0	0	2	1	3
MIMAT0000259	hsa-miR-182-5p	CELF2	10659	ENSG00000048740	1	2	0	0	0	0	1	0	0	0	0	0	3	0	3
MIMAT0000259	hsa-miR-182-5p	COBL	23242	ENSG00000106078	1	0	0	0	1	0	1	0	0	0	0	0	3	0	3
MIMAT0000259	hsa-miR-182-5p	FAT3	120114	ENSG00000165323	1	2	0	0	0	0	2	0	0	0	0	0	3	0	3
MIMAT0000259	hsa-miR-182-5p	FIGF	2277	ENSG00000165197	0	1	0	1	0	0	1	0	0	0	0	0	3	0	3
MIMAT0000259	hsa-miR-182-5p	GRID1	2894	ENSG00000182771	1	1	0	0	0	0	1	0	0	0	0	0	3	0	3
MIMAT0000259	hsa-miR-182-5p	HECW2	57520	ENSG00000138411	1	1	0	0	0	0	1	0	0	0	0	0	3	0	3
MIMAT0000259	hsa-miR-182-5p	IGSF10	285313	ENSG00000152580	1	1	0	0	1	0	0	0	0	0	0	0	3	0	3
MIMAT0000259	hsa-miR-182-5p	KCNIP1	30820	ENSG00000182132	1	1	0	1	0	0	0	0	0	0	0	0	3	0	3
MIMAT0000259	hsa-miR-182-5p	KCNN3	3782	ENSG00000143603	1	1	0	1	0	0	0	0	0	0	0	0	3	0	3
MIMAT0000259	hsa-miR-182-5p	KLF13	51621	ENSG00000169926	1	1	0	0	0	0	1	0	0	0	0	0	3	0	3
MIMAT0000259	hsa-miR-182-5p	LDB3	11155	ENSG00000122367	1	1	0	1	0	0	0	0	0	0	0	0	3	0	3
MIMAT0000259	hsa-miR-182-5p	LIMCH1	22998	ENSG00000064042	1	1	0	1	0	0	0	0	0	0	0	0	3	0	3
MIMAT0000259	hsa-miR-182-5p	LPHN3	23284	ENSG00000150471	0	1	0	2	0	0	2	0	0	0	0	0	3	0	3
MIMAT0000259	hsa-miR-182-5p	MAP3K3	4215	ENSG00000198909	1	1	0	0	0	0	0	0	0	1	0	0	2	1	3
MIMAT0000259	hsa-miR-182-5p	MEOX1	4222	ENSG00000005102	1	1	0	0	0	0	0	1	0	0	0	0	3	0	3
MIMAT0000259	hsa-miR-182-5p	MYADM	91663	ENSG00000179820	1	1	0	0	0	0	1	0	0	0	0	0	3	0	3
MIMAT0000259	hsa-miR-182-5p	MYRIP	25924	ENSG00000170011	0	3	0	2	0	0	2	0	0	0	0	0	3	0	3
MIMAT0000259	hsa-miR-182-5p	NTNG1	22854	ENSG00000162631	0	1	0	6	0	0	1	0	0	0	0	0	3	0	3
MIMAT0000259	hsa-miR-182-5p	PCDH17	27253	ENSG00000118946	1	1	0	0	0	0	1	0	0	0	0	0	3	0	3
MIMAT0000259	hsa-miR-182-5p	PDZD2	23037	ENSG00000133401	1	1	0	0	1	0	0	0	0	0	0	0	3	0	3
MIMAT0000259	hsa-miR-182-5p	PDZRN4	29951	ENSG00000165966	1	1	0	0	0	0	1	0	0	0	0	0	3	0	3
MIMAT0000259	hsa-miR-182-5p	PODXL	5420	ENSG00000128567	0	1	0	0	0	0	1	0	0	1	0	0	2	1	3
MIMAT0000259	hsa-miR-182-5p	PRKD1	5587	ENSG00000184304	1	1	0	1	0	0	0	0	0	0	0	0	3	0	3
MIMAT0000259	hsa-miR-182-5p	REEP1	65055	ENSG00000068615	1	1	0	0	0	0	1	0	0	0	0	0	3	0	3
MIMAT0000259	hsa-miR-182-5p	SEMA5A	9037	ENSG00000112902	1	2	0	0	0	0	1	0	0	0	0	0	3	0	3
MIMAT0000259	hsa-miR-182-5p	SEMA6D	80031	ENSG00000137872	1	1	0	0	0	0	1	0	0	0	0	0	3	0	3
MIMAT0000259	hsa-miR-182-5p	SHROOM4	57477	ENSG00000158352	1	2	0	0	0	0	2	0	0	0	0	0	3	0	3
MIMAT0000259	hsa-miR-182-5p	SNX22	79856	ENSG00000157734	1	1	0	1	0	0	0	0	0	0	0	0	3	0	3
MIMAT0000259	hsa-miR-182-5p	TCEAL7	56849	ENSG00000182916	1	0	0	1	0	0	0	0	0	1	0	0	2	1	3
MIMAT0000259	hsa-miR-182-5p	TMOD1	7111	ENSG00000136842	1	1	0	1	0	0	0	0	0	0	0	0	3	0	3
MIMAT0000259	hsa-miR-182-5p	TMOD2	29767	ENSG00000128872	1	1	0	0	0	0	1	0	0	0	0	0	3	0	3
MIMAT0000259	hsa-miR-182-5p	TNS1	7145	ENSG00000079308	1	2	0	0	0	0	1	0	0	0	0	0	3	0	3
MIMAT0000259	hsa-miR-182-5p	TNS3	64759	ENSG00000136205	1	2	0	0	0	0	1	0	0	0	0	0	3	0	3
MIMAT0000259	hsa-miR-182-5p	UBASH3B	84959	ENSG00000154127	1	1	0	0	1	0	0	0	0	0	0	0	3	0	3
MIMAT0000259	hsa-miR-182-5p	VGLL3	389136	ENSG00000206538	1	2	0	0	0	0	1	0	0	0	0	0	3	0	3
MIMAT0000259	hsa-miR-182-5p	WWC2	53842	ENSG00000151718	1	2	0	0	0	0	1	0	0	0	0	0	3	0	3
MIMAT0000261	hsa-miR-183-5p	ARHGEF37	389337	ENSG00000183111	1	0	0	1	0	0	1	0	0	0	0	0	3	0	3
MIMAT0000261	hsa-miR-183-5p	CACNB4	785	ENSG00000182389	1	1	0	0	0	1	0	0	0	0	0	0	3	0	3
MIMAT0000261	hsa-miR-183-5p	DCHS1	8642	ENSG00000166341	1	0	0	1	0	0	1	0	0	0	0	0	3	0	3
MIMAT0000261	hsa-miR-183-5p	EGR1	1958	ENSG00000120738	1	1	0	0	0	0	0	0	0	1	0	0	2	1	3
MIMAT0000261	hsa-miR-183-5p	FAM26D	221301	ENSG00000164451	1	0	1	1	0	0	0	0	0	0	0	0	3	0	3
MIMAT0000261	hsa-miR-183-5p	FAT3	120114	ENSG00000165323	1	1	0	0	0	1	0	0	0	0	0	0	3	0	3
MIMAT0000261	hsa-miR-183-5p	FLRT3	23767	ENSG00000125848	1	1	0	0	0	0	1	0	0	0	0	0	3	0	3
MIMAT0000261	hsa-miR-183-5p	GAS1	2619	ENSG00000180447	0	0	0	0	0	0	1	0	0	1	1	0	1	2	3
MIMAT0000261	hsa-miR-183-5p	LATS2	26524	ENSG00000150457	1	0	0	0	0	0	1	0	0	1	0	0	2	1	3
MIMAT0000261	hsa-miR-183-5p	NRG1	3084	ENSG00000157168	1	1	0	2	0	0	0	0	0	0	0	0	3	0	3
MIMAT0000261	hsa-miR-183-5p	NTN4	59277	ENSG00000074527	1	0	0	1	0	0	1	0	0	0	0	0	3	0	3
MIMAT0000261	hsa-miR-183-5p	RAPGEF4	11069	ENSG00000091428	1	0	0	1	0	0	1	0	0	0	0	0	3	0	3
MIMAT0000261	hsa-miR-183-5p	SIRPA	140885	ENSG00000198053	1	1	0	1	0	0	0	0	0	0	0	0	3	0	3
MIMAT0000264	hsa-miR-203a	ABLIM3	22885	ENSG00000173210	1	1	0	2	0	0	0	0	0	0	0	0	3	0	3
MIMAT0000264	hsa-miR-203a	CCDC50	152137	ENSG00000152492	1	3	1	0	0	0	0	0	0	0	0	0	3	0	3
MIMAT0000264	hsa-miR-203a	DKK2	27123	ENSG00000155011	1	1	0	1	0	0	0	0	0	0	0	0	3	0	3
MIMAT0000264	hsa-miR-203a	ELMOD1	55531	ENSG00000110675	1	1	0	1	0	0	0	0	0	0	0	0	3	0	3
MIMAT0000264	hsa-miR-203a	ETV1	2115	ENSG00000006468	1	3	0	0	0	1	0	0	0	0	0	0	3	0	3
MIMAT0000264	hsa-miR-203a	GATA6	2627	ENSG00000141448	1	1	0	1	0	0	0	0	0	0	0	0	3	0	3
MIMAT0000264	hsa-miR-203a	HSPB8	26353	ENSG00000152137	1	1	1	0	0	0	0	0	0	0	0	0	3	0	3
MIMAT0000264	hsa-miR-203a	ID4	3400	ENSG00000172201	0	1	0	1	0	1	0	0	0	0	0	0	3	0	3
MIMAT0000264	hsa-miR-203a	NEDD9	4739	ENSG00000111859	0	1	0	1	0	0	1	0	0	0	0	0	3	0	3
MIMAT0000264	hsa-miR-203a	PPAP2B	8613	ENSG00000162407	0	2	0	1	0	0	1	0	0	0	0	0	3	0	3
MIMAT0000264	hsa-miR-203a	PRKG1	5592	ENSG00000185532	0	2	0	1	0	1	0	0	0	0	0	0	3	0	3
MIMAT0000264	hsa-miR-203a	RANBP3L	202151	ENSG00000164188	1	1	0	1	0	0	0	0	0	0	0	0	3	0	3
MIMAT0000264	hsa-miR-203a	RAPGEF4	11069	ENSG00000091428	1	2	0	1	0	0	0	0	0	0	0	0	3	0	3
MIMAT0000264	hsa-miR-203a	RUNX1T1	862	ENSG00000079102	1	2	0	0	0	1	0	0	0	0	0	0	3	0	3
MIMAT0000264	hsa-miR-203a	SCN1A	6323	ENSG00000144285	1	1	0	2	0	0	0	0	0	0	0	0	3	0	3
MIMAT0000264	hsa-miR-203a	TMEM47	83604	ENSG00000147027	0	1	0	1	0	0	1	0	0	0	0	0	3	0	3
MIMAT0000266	hsa-miR-205-5p	ACACB	32	ENSG00000076555	1	1	0	0	0	0	1	0	0	0	0	0	3	0	3
MIMAT0000266	hsa-miR-205-5p	C6orf201	404220	ENSG00000185689	1	0	0	1	0	0	0	0	0	1	0	0	2	1	3
MIMAT0000266	hsa-miR-205-5p	CADM1	23705	ENSG00000182985	0	2	0	1	0	0	0	1	0	0	0	0	3	0	3
MIMAT0000266	hsa-miR-205-5p	CYBB	1536	ENSG00000165168	1	2	0	3	0	0	0	0	0	0	0	0	3	0	3
MIMAT0000266	hsa-miR-205-5p	ERBB4	2066	ENSG00000178568	1	3	0	0	0	1	0	0	0	0	0	0	3	0	3
MIMAT0000266	hsa-miR-205-5p	LRRTM4	80059	ENSG00000176204	1	1	0	0	0	0	0	0	0	1	0	0	2	1	3
MIMAT0000266	hsa-miR-205-5p	MAGI2	9863	ENSG00000187391	1	3	0	0	0	0	1	0	0	0	0	0	3	0	3
MIMAT0000266	hsa-miR-205-5p	MS4A14	84689	ENSG00000166928	1	1	0	1	0	0	0	0	0	0	0	0	3	0	3
MIMAT0000266	hsa-miR-205-5p	PRKCH	5583	ENSG00000027075	1	1	0	1	0	0	0	0	0	0	0	0	3	0	3
MIMAT0000266	hsa-miR-205-5p	TBX3	6926	ENSG00000135111	1	1	0	1	0	0	0	0	0	0	0	0	3	0	3
MIMAT0000266	hsa-miR-205-5p	TCF4	6925	ENSG00000196628	1	2	0	0	0	0	1	0	0	0	0	0	3	0	3
MIMAT0000274	hsa-miR-217	BAI3	577	ENSG00000135298	1	1	0	1	0	0	0	0	0	0	0	0	3	0	3
MIMAT0000274	hsa-miR-217	CACHD1	57685	ENSG00000158966	1	0	0	1	0	0	0	1	0	0	0	0	3	0	3
MIMAT0000274	hsa-miR-217	CELF2	10659	ENSG00000048740	1	1	0	0	0	0	2	0	0	0	0	0	3	0	3
MIMAT0000274	hsa-miR-217	CHRDL1	91851	ENSG00000101938	1	1	0	1	0	0	0	0	0	0	0	0	3	0	3
MIMAT0000274	hsa-miR-217	ELMOD1	55531	ENSG00000110675	1	1	0	0	0	0	1	0	0	0	0	0	3	0	3
MIMAT0000274	hsa-miR-217	ELMOD1	643923	ENSG00000110675	1	1	0	0	0	0	1	0	0	0	0	0	3	0	3
MIMAT0000274	hsa-miR-217	ITM2A	9452	ENSG00000078596	1	0	0	1	0	0	1	0	0	0	0	0	3	0	3
MIMAT0000274	hsa-miR-217	NCAM1	4684	ENSG00000149294	1	1	0	0	0	0	1	0	0	0	0	0	3	0	3
MIMAT0000274	hsa-miR-217	RTN1	6252	ENSG00000139970	1	0	0	1	0	0	1	0	0	0	0	0	3	0	3
MIMAT0000274	hsa-miR-217	UTRN	7402	ENSG00000152818	1	1	0	1	0	0	0	0	0	0	0	0	3	0	3
MIMAT0000274	hsa-miR-217	ZNF385D	79750	ENSG00000151789	1	1	0	1	0	0	0	0	0	0	0	0	3	0	3
MIMAT0000281	hsa-miR-224-5p	AGTR2	186	ENSG00000180772	1	2	0	2	0	0	0	0	0	0	0	0	3	0	3
MIMAT0000281	hsa-miR-224-5p	C20orf202	400831	ENSG00000215595	1	1	0	1	0	0	0	0	0	0	0	0	3	0	3
MIMAT0000281	hsa-miR-224-5p	CRIM1	51232	ENSG00000150938	1	1	0	2	0	0	0	0	0	0	0	0	3	0	3
MIMAT0000281	hsa-miR-224-5p	CXorf57	55086	ENSG00000147231	1	1	0	1	0	0	0	0	0	0	0	0	3	0	3
MIMAT0000281	hsa-miR-224-5p	FZD4	8322	ENSG00000174804	1	2	0	0	0	0	1	0	0	0	0	0	3	0	3
MIMAT0000281	hsa-miR-224-5p	GPM6A	2823	ENSG00000150625	1	1	0	1	0	0	0	0	0	0	0	0	3	0	3
MIMAT0000281	hsa-miR-224-5p	HOXA5	3202	ENSG00000106004	1	1	1	0	0	0	0	0	0	0	0	0	3	0	3
MIMAT0000281	hsa-miR-224-5p	ID3	3399	ENSG00000117318	1	1	0	1	0	0	0	0	0	0	0	0	3	0	3
MIMAT0000281	hsa-miR-224-5p	KIF6	221458	ENSG00000164627	1	1	2	0	0	0	0	0	0	0	0	0	3	0	3
MIMAT0000281	hsa-miR-224-5p	MASP1	5648	ENSG00000127241	0	2	1	1	0	0	0	0	0	0	0	0	3	0	3
MIMAT0000281	hsa-miR-224-5p	NR4A3	8013	ENSG00000119508	1	2	0	1	0	0	0	0	0	0	0	0	3	0	3
MIMAT0000281	hsa-miR-224-5p	PACRG	135138	ENSG00000112530	0	1	1	0	1	0	0	0	0	0	0	0	3	0	3
MIMAT0000281	hsa-miR-224-5p	PIEZO2	63895	ENSG00000154864	0	1	1	0	0	0	1	0	0	0	0	0	3	0	3
MIMAT0000281	hsa-miR-224-5p	PTPRB	5787	ENSG00000127329	1	2	0	0	0	0	1	0	0	0	0	0	3	0	3
MIMAT0000281	hsa-miR-224-5p	WT1	7490	ENSG00000184937	1	1	0	1	0	0	0	0	0	0	0	0	3	0	3
MIMAT0000318	hsa-miR-200b-3p	AMOTL2	51421	ENSG00000114019	1	1	0	1	0	0	0	0	0	0	0	0	3	0	3
MIMAT0000318	hsa-miR-200b-3p	BMPER	168667	ENSG00000164619	1	1	0	1	0	0	0	0	0	0	0	0	3	0	3
MIMAT0000318	hsa-miR-200b-3p	CHRDL1	91851	ENSG00000101938	1	2	0	1	0	0	0	0	0	0	0	0	3	0	3
MIMAT0000318	hsa-miR-200b-3p	CNTN4	152330	ENSG00000144619	0	1	0	1	0	0	1	0	0	0	0	0	3	0	3
MIMAT0000318	hsa-miR-200b-3p	CRHBP	1393	ENSG00000145708	0	1	2	0	0	0	1	0	0	0	0	0	3	0	3
MIMAT0000318	hsa-miR-200b-3p	DACH1	1602	ENSG00000276644	1	1	0	1	0	0	0	0	0	0	0	0	3	0	3
MIMAT0000318	hsa-miR-200b-3p	DIXDC1	85458	ENSG00000150764	1	1	0	2	0	0	0	0	0	0	0	0	3	0	3
MIMAT0000318	hsa-miR-200b-3p	ETS1	2113	ENSG00000134954	1	2	0	0	0	0	0	0	0	1	0	0	2	1	3
MIMAT0000318	hsa-miR-200b-3p	FERMT2	10979	ENSG00000073712	1	1	0	0	0	0	0	0	0	1	0	0	2	1	3
MIMAT0000318	hsa-miR-200b-3p	FRMD4A	55691	ENSG00000151474	1	1	0	1	0	0	0	0	0	0	0	0	3	0	3
MIMAT0000318	hsa-miR-200b-3p	GATA2	2624	ENSG00000179348	1	1	0	0	0	0	1	0	0	0	0	0	3	0	3
MIMAT0000318	hsa-miR-200b-3p	HOXA5	3202	ENSG00000106004	1	1	1	0	0	0	0	0	0	0	0	0	3	0	3
MIMAT0000318	hsa-miR-200b-3p	IGSF10	285313	ENSG00000152580	1	1	0	0	1	0	0	0	0	0	0	0	3	0	3
MIMAT0000318	hsa-miR-200b-3p	KIAA1462	57608	ENSG00000165757	1	3	0	2	0	0	0	0	0	0	0	0	3	0	3
MIMAT0000318	hsa-miR-200b-3p	KLF9	687	ENSG00000119138	1	1	0	1	0	0	0	0	0	0	0	0	3	0	3
MIMAT0000318	hsa-miR-200b-3p	NAP1L5	266812	ENSG00000177432	1	1	0	1	0	0	0	0	0	0	0	0	3	0	3
MIMAT0000318	hsa-miR-200b-3p	NOTCH1	4851	ENSG00000148400	1	1	0	0	0	0	0	0	0	2	0	0	2	1	3
MIMAT0000318	hsa-miR-200b-3p	NRG1	3084	ENSG00000157168	1	2	0	3	0	0	0	0	0	0	0	0	3	0	3
MIMAT0000318	hsa-miR-200b-3p	NTRK2	4915	ENSG00000148053	0	2	0	1	1	0	0	0	0	0	0	0	3	0	3
MIMAT0000318	hsa-miR-200b-3p	PAK7	57144	ENSG00000101349	1	1	0	1	0	0	0	0	0	0	0	0	3	0	3
MIMAT0000318	hsa-miR-200b-3p	PCDH10	57575	ENSG00000138650	1	1	0	1	0	0	0	0	0	0	0	0	3	0	3
MIMAT0000318	hsa-miR-200b-3p	PLCL1	5334	ENSG00000115896	1	1	0	0	1	0	0	0	0	0	0	0	3	0	3
MIMAT0000318	hsa-miR-200b-3p	PPAP2B	8613	ENSG00000162407	1	1	0	1	0	0	0	0	0	0	0	0	3	0	3
MIMAT0000318	hsa-miR-200b-3p	PPM1F	9647	ENSG00000100034	1	2	0	0	1	0	0	0	0	0	0	0	3	0	3
MIMAT0000318	hsa-miR-200b-3p	RTKN2	219790	ENSG00000182010	1	1	0	0	1	0	0	0	0	0	0	0	3	0	3
MIMAT0000318	hsa-miR-200b-3p	SASH1	23328	ENSG00000111961	1	1	0	0	1	0	0	0	0	0	0	0	3	0	3
MIMAT0000318	hsa-miR-200b-3p	SECISBP2L	9728	ENSG00000138593	1	1	1	0	0	0	0	0	0	0	0	0	3	0	3
MIMAT0000318	hsa-miR-200b-3p	SEMA6D	80031	ENSG00000137872	1	2	0	2	0	0	0	0	0	0	0	0	3	0	3
MIMAT0000318	hsa-miR-200b-3p	ST6GALNAC5	81849	ENSG00000117069	1	1	0	2	0	0	0	0	0	0	0	0	3	0	3
MIMAT0000318	hsa-miR-200b-3p	TBX5	6910	ENSG00000089225	1	1	0	1	0	0	0	0	0	0	0	0	3	0	3
MIMAT0000318	hsa-miR-200b-3p	TRHDE	29953	ENSG00000072657	1	1	0	2	0	0	0	0	0	0	0	0	3	0	3
MIMAT0000318	hsa-miR-200b-3p	VASH1	22846	ENSG00000071246	1	2	0	0	1	0	0	0	0	0	0	0	3	0	3
MIMAT0000318	hsa-miR-200b-3p	WIF1	11197	ENSG00000156076	1	1	0	1	0	0	0	0	0	0	0	0	3	0	3
MIMAT0000429	hsa-miR-137	ABI3BP	25890	ENSG00000154175	1	2	0	1	0	0	0	0	0	0	0	0	3	0	3
MIMAT0000429	hsa-miR-137	ANGPT1	284	ENSG00000154188	1	1	0	1	0	0	0	0	0	0	0	0	3	0	3
MIMAT0000429	hsa-miR-137	APLN	8862	ENSG00000171388	1	0	0	1	0	0	0	1	0	0	0	0	3	0	3
MIMAT0000429	hsa-miR-137	ARHGAP44	9912	ENSG00000006740	1	1	0	0	0	0	0	1	0	0	0	0	3	0	3
MIMAT0000429	hsa-miR-137	ATP10A	57194	ENSG00000206190	1	1	0	1	0	0	0	0	0	0	0	0	3	0	3
MIMAT0000429	hsa-miR-137	CCDC153	283152	ENSG00000248712	0	1	0	1	0	0	0	1	0	0	0	0	3	0	3
MIMAT0000429	hsa-miR-137	CD69	969	ENSG00000110848	1	1	0	0	0	0	1	0	0	0	0	0	3	0	3
MIMAT0000429	hsa-miR-137	CELF2	10659	ENSG00000048740	1	1	0	1	0	0	0	0	0	0	0	0	3	0	3
MIMAT0000429	hsa-miR-137	CXCL12	6387	ENSG00000107562	0	1	0	1	0	0	0	1	0	0	0	0	3	0	3
MIMAT0000429	hsa-miR-137	ENKUR	219670	ENSG00000151023	1	1	1	0	0	0	0	0	0	0	0	0	3	0	3
MIMAT0000429	hsa-miR-137	FAT3	120114	ENSG00000165323	1	1	0	1	0	0	0	0	0	0	0	0	3	0	3
MIMAT0000429	hsa-miR-137	FXYD6	53826	ENSG00000137726	1	1	0	0	0	0	0	1	0	0	0	0	3	0	3
MIMAT0000429	hsa-miR-137	HK3	3101	ENSG00000160883	0	1	0	1	0	0	0	1	0	0	0	0	3	0	3
MIMAT0000429	hsa-miR-137	LRRC10B	390205	ENSG00000204950	1	1	0	0	0	0	0	1	0	0	0	0	3	0	3
MIMAT0000429	hsa-miR-137	LRRTM4	80059	ENSG00000176204	1	1	0	1	0	0	0	0	0	0	0	0	3	0	3
MIMAT0000429	hsa-miR-137	MAPK10	5602	ENSG00000109339	1	4	0	0	2	0	0	0	0	0	0	0	3	0	3
MIMAT0000429	hsa-miR-137	MSRB3	253827	ENSG00000174099	1	3	0	1	0	0	0	0	0	0	0	0	3	0	3
MIMAT0000429	hsa-miR-137	NRG3	10718	ENSG00000185737	0	1	0	1	0	0	0	1	0	0	0	0	3	0	3
MIMAT0000429	hsa-miR-137	NRXN1	9378	ENSG00000179915	1	1	0	1	0	0	0	0	0	0	0	0	3	0	3
MIMAT0000429	hsa-miR-137	PALM2-AKAP2	445815	ENSG00000157654	1	4	0	0	1	0	0	0	0	0	0	0	3	0	3
MIMAT0000429	hsa-miR-137	RASSF8	11228	ENSG00000123094	1	1	0	1	0	0	0	0	0	0	0	0	3	0	3
MIMAT0000429	hsa-miR-137	RBMS3	27303	ENSG00000144642	1	1	0	1	0	0	0	0	0	0	0	0	3	0	3
MIMAT0000429	hsa-miR-137	SCN1A	6323	ENSG00000144285	1	1	0	4	0	0	0	0	0	0	0	0	3	0	3
MIMAT0000429	hsa-miR-137	SH3BP5	9467	ENSG00000131370	1	1	0	0	0	0	0	1	0	0	0	0	3	0	3
MIMAT0000429	hsa-miR-137	SLC8A1	6546	ENSG00000183023	1	1	0	1	0	0	0	0	0	0	0	0	3	0	3
MIMAT0000429	hsa-miR-137	TBX3	6926	ENSG00000135111	1	1	0	0	0	0	0	0	0	1	0	0	2	1	3
MIMAT0000429	hsa-miR-137	TCF4	6925	ENSG00000196628	1	2	0	0	0	0	0	1	0	0	0	0	3	0	3
MIMAT0000429	hsa-miR-137	TEF	7008	ENSG00000167074	1	1	0	0	0	0	0	0	0	1	0	0	2	1	3
MIMAT0000429	hsa-miR-137	UACA	55075	ENSG00000137831	1	1	0	1	0	0	0	0	0	0	0	0	3	0	3
MIMAT0000429	hsa-miR-137	ZNF385B	151126	ENSG00000144331	1	1	0	1	0	0	0	0	0	0	0	0	3	0	3
MIMAT0000429	hsa-miR-137	ZNF385D	79750	ENSG00000151789	1	1	0	1	0	0	0	0	0	0	0	0	3	0	3
MIMAT0000432	hsa-miR-141-3p	ADAMTS8	11095	ENSG00000134917	1	0	0	1	0	0	1	0	0	0	0	0	3	0	3
MIMAT0000432	hsa-miR-141-3p	ADRB1	153	ENSG00000043591	0	1	0	1	0	0	1	0	0	0	0	0	3	0	3
MIMAT0000432	hsa-miR-141-3p	CXCL12	6387	ENSG00000107562	1	2	0	1	0	0	0	0	0	0	0	0	3	0	3
MIMAT0000432	hsa-miR-141-3p	ELMOD1	643923	ENSG00000110675	1	1	0	0	2	0	0	0	0	0	0	0	3	0	3
MIMAT0000432	hsa-miR-141-3p	FAT3	120114	ENSG00000165323	1	2	0	0	0	0	1	0	0	0	0	0	3	0	3
MIMAT0000432	hsa-miR-141-3p	GAB1	2549	ENSG00000109458	1	2	0	0	1	0	0	0	0	0	0	0	3	0	3
MIMAT0000432	hsa-miR-141-3p	HCAR3	8843	ENSG00000255398	1	1	0	0	0	0	0	1	0	0	0	0	3	0	3
MIMAT0000432	hsa-miR-141-3p	KHDRBS2	202559	ENSG00000112232	1	1	0	1	0	0	0	0	0	0	0	0	3	0	3
MIMAT0000432	hsa-miR-141-3p	KLF6	1316	ENSG00000067082	1	1	0	0	2	0	0	0	0	0	0	0	3	0	3
MIMAT0000432	hsa-miR-141-3p	LHFP	10186	ENSG00000183722	1	0	0	2	1	0	0	0	0	0	0	0	3	0	3
MIMAT0000432	hsa-miR-141-3p	NCKAP5	344148	ENSG00000176771	0	1	0	1	1	0	0	0	0	0	0	0	3	0	3
MIMAT0000432	hsa-miR-141-3p	NDNF	79625	ENSG00000173376	0	1	0	1	0	0	1	0	0	0	0	0	3	0	3
MIMAT0000432	hsa-miR-141-3p	NECAB1	64168	ENSG00000123119	1	1	0	0	0	0	1	0	0	0	0	0	3	0	3
MIMAT0000432	hsa-miR-141-3p	PDZD2	23037	ENSG00000133401	1	1	0	1	0	0	0	0	0	0	0	0	3	0	3
MIMAT0000432	hsa-miR-141-3p	PRKD1	5587	ENSG00000184304	1	1	0	1	0	0	0	0	0	0	0	0	3	0	3
MIMAT0000432	hsa-miR-141-3p	RSPO2	340419	ENSG00000147655	1	1	0	1	0	0	0	0	0	0	0	0	3	0	3
MIMAT0000432	hsa-miR-141-3p	SYT4	6860	ENSG00000132872	1	1	0	1	0	0	0	0	0	0	0	0	3	0	3
MIMAT0000432	hsa-miR-141-3p	TCF4	6925	ENSG00000196628	1	3	0	2	0	0	0	0	0	0	0	0	3	0	3
MIMAT0000432	hsa-miR-141-3p	TFRC	7037	ENSG00000072274	1	2	0	1	0	0	0	0	0	0	0	0	3	0	3
MIMAT0000432	hsa-miR-141-3p	TNFAIP3	7128	ENSG00000118503	1	1	0	0	1	0	0	0	0	0	0	0	3	0	3
MIMAT0000432	hsa-miR-141-3p	TRHDE	29953	ENSG00000072657	1	1	0	0	1	0	0	0	0	0	0	0	3	0	3
MIMAT0000432	hsa-miR-141-3p	WWC2	53842	ENSG00000151718	1	1	0	0	0	0	1	0	0	0	0	0	3	0	3
MIMAT0000432	hsa-miR-141-3p	WWC2	80014	ENSG00000151718	1	1	0	0	0	0	1	0	0	0	0	0	3	0	3
MIMAT0000432	hsa-miR-141-3p	ZCCHC24	219654	ENSG00000165424	1	3	0	0	1	0	0	0	0	0	0	0	3	0	3
MIMAT0000432	hsa-miR-141-3p	ZNF385D	79750	ENSG00000151789	1	1	0	1	0	0	0	0	0	0	0	0	3	0	3
MIMAT0000434	hsa-miR-142-3p	ACSL1	2180	ENSG00000151726	0	0	0	1	0	0	1	0	0	1	0	0	2	1	3
MIMAT0000434	hsa-miR-142-3p	DNAJB4	11080	ENSG00000162616	1	0	0	0	0	0	0	0	0	1	1	0	1	2	3
MIMAT0000434	hsa-miR-142-3p	GAB1	2549	ENSG00000109458	1	1	0	0	0	0	2	0	0	0	0	0	3	0	3
MIMAT0000434	hsa-miR-142-3p	GHR	2690	ENSG00000112964	1	1	0	1	0	0	0	0	0	0	0	0	3	0	3
MIMAT0000434	hsa-miR-142-3p	KLF4	9314	ENSG00000136826	1	1	0	0	0	0	1	0	0	0	0	0	3	0	3
MIMAT0000434	hsa-miR-142-3p	MYLK	4638	ENSG00000065534	0	1	0	1	0	0	1	0	0	0	0	0	3	0	3
MIMAT0000434	hsa-miR-142-3p	QKI	9444	ENSG00000112531	0	2	0	0	0	1	1	0	0	0	0	0	3	0	3
MIMAT0000434	hsa-miR-142-3p	UTRN	7402	ENSG00000152818	1	1	0	1	0	0	0	0	0	0	0	0	3	0	3
MIMAT0000434	hsa-miR-142-3p	ZCCHC24	219654	ENSG00000165424	1	1	0	0	0	0	1	0	0	0	0	0	3	0	3
MIMAT0000434	hsa-miR-142-3p	ZEB2	9839	ENSG00000169554	1	3	0	0	1	0	0	0	0	0	0	0	3	0	3
MIMAT0000441	hsa-miR-9-5p	AATK	9625	ENSG00000181409	1	1	0	0	0	0	1	0	0	0	0	0	3	0	3
MIMAT0000441	hsa-miR-9-5p	AKAP7	9465	ENSG00000118507	1	2	0	1	0	0	0	0	0	0	0	0	3	0	3
MIMAT0000441	hsa-miR-9-5p	ARHGEF10	9639	ENSG00000104728	0	0	0	0	0	0	1	0	0	1	2	0	1	2	3
MIMAT0000441	hsa-miR-9-5p	ATOH8	84913	ENSG00000168874	1	2	0	0	0	1	0	0	0	0	0	0	3	0	3
MIMAT0000441	hsa-miR-9-5p	CCDC50	152137	ENSG00000152492	1	1	1	0	0	0	0	0	0	0	0	0	3	0	3
MIMAT0000441	hsa-miR-9-5p	CNTN4	152330	ENSG00000144619	1	1	0	1	0	0	0	0	0	0	0	0	3	0	3
MIMAT0000441	hsa-miR-9-5p	CRIM1	51232	ENSG00000150938	1	1	0	2	0	0	0	0	0	0	0	0	3	0	3
MIMAT0000441	hsa-miR-9-5p	ETS1	2113	ENSG00000134954	1	1	0	0	0	0	0	0	0	2	0	0	2	1	3
MIMAT0000441	hsa-miR-9-5p	FLRT3	23767	ENSG00000125848	1	1	0	1	0	0	0	0	0	0	0	0	3	0	3
MIMAT0000441	hsa-miR-9-5p	FOXF2	2295	ENSG00000137273	1	1	0	0	0	0	1	0	0	0	0	0	3	0	3
MIMAT0000441	hsa-miR-9-5p	KLF13	51621	ENSG00000169926	1	1	0	0	0	1	0	0	0	0	0	0	3	0	3
MIMAT0000441	hsa-miR-9-5p	PCDH12	51294	ENSG00000113555	1	1	1	0	0	0	0	0	0	0	0	0	3	0	3
MIMAT0000441	hsa-miR-9-5p	PDE7B	27115	ENSG00000171408	0	1	0	0	0	0	1	1	0	0	0	0	3	0	3
MIMAT0000441	hsa-miR-9-5p	PHACTR1	221692	ENSG00000112137	1	0	1	1	0	0	0	0	0	0	0	0	3	0	3
MIMAT0000441	hsa-miR-9-5p	PTPRB	5787	ENSG00000127329	1	1	0	1	0	0	0	0	0	0	0	0	3	0	3
MIMAT0000441	hsa-miR-9-5p	RGS9	8787	ENSG00000108370	1	1	1	0	0	0	0	0	0	0	0	0	3	0	3
MIMAT0000441	hsa-miR-9-5p	RHOJ	57381	ENSG00000126785	1	2	0	1	0	0	0	0	0	0	0	0	3	0	3
MIMAT0000441	hsa-miR-9-5p	RUNDC3B	154661	ENSG00000105784	1	1	1	0	0	0	0	0	0	0	0	0	3	0	3
MIMAT0000441	hsa-miR-9-5p	SELP	6403	ENSG00000174175	1	1	0	2	0	0	0	0	0	0	0	0	3	0	3
MIMAT0000441	hsa-miR-9-5p	SHROOM4	57477	ENSG00000158352	1	3	0	0	0	1	0	0	0	0	0	0	3	0	3
MIMAT0000441	hsa-miR-9-5p	SLC14A1	6563	ENSG00000141469	1	1	0	1	0	0	0	0	0	0	0	0	3	0	3
MIMAT0000441	hsa-miR-9-5p	SNRK	54861	ENSG00000163788	1	1	0	0	1	0	0	0	0	0	0	0	3	0	3
MIMAT0000441	hsa-miR-9-5p	SNX25	83891	ENSG00000109762	0	1	0	1	0	0	0	1	0	0	0	0	3	0	3
MIMAT0000441	hsa-miR-9-5p	STAC	6769	ENSG00000144681	1	1	0	1	0	0	0	0	0	0	0	0	3	0	3
MIMAT0000441	hsa-miR-9-5p	STARD13	90627	ENSG00000133121	1	2	0	0	0	0	1	0	0	0	0	0	3	0	3
MIMAT0000441	hsa-miR-9-5p	TCF4	6925	ENSG00000196628	1	1	0	0	0	0	1	0	0	0	0	0	3	0	3
MIMAT0000441	hsa-miR-9-5p	TGFBR2	7048	ENSG00000163513	1	1	0	0	0	0	0	0	0	1	0	0	2	1	3
MIMAT0000441	hsa-miR-9-5p	TMTC1	83857	ENSG00000133687	1	2	0	0	0	0	1	0	0	0	0	0	3	0	3
MIMAT0000441	hsa-miR-9-5p	TNS1	7145	ENSG00000079308	1	2	0	0	0	0	1	0	0	0	0	0	3	0	3
MIMAT0000441	hsa-miR-9-5p	UTRN	7402	ENSG00000152818	1	2	0	1	0	0	0	0	0	0	0	0	3	0	3
MIMAT0000442	hsa-miR-9-3p	CFL2	1073	ENSG00000165410	1	1	0	2	0	0	0	0	0	0	0	0	3	0	3
MIMAT0000442	hsa-miR-9-3p	CPA3	1359	ENSG00000163751	1	1	0	1	0	0	0	0	0	0	0	0	3	0	3
MIMAT0000442	hsa-miR-9-3p	CYBRD1	79901	ENSG00000071967	1	2	0	2	0	0	0	0	0	0	0	0	3	0	3
MIMAT0000442	hsa-miR-9-3p	DYNC2H1	79659	ENSG00000187240	1	1	1	0	0	0	0	0	0	0	0	0	3	0	3
MIMAT0000442	hsa-miR-9-3p	GPM6B	2824	ENSG00000046653	1	1	0	1	0	0	0	0	0	0	0	0	3	0	3
MIMAT0000442	hsa-miR-9-3p	KHDRBS2	202559	ENSG00000112232	0	3	1	1	0	0	0	0	0	0	0	0	3	0	3
MIMAT0000442	hsa-miR-9-3p	KLHL32	114792	ENSG00000186231	1	1	0	1	0	0	0	0	0	0	0	0	3	0	3
MIMAT0000442	hsa-miR-9-3p	LHFPL3	375612	ENSG00000187416	1	1	0	2	0	0	0	0	0	0	0	0	3	0	3
MIMAT0000442	hsa-miR-9-3p	MAGI1	9223	ENSG00000151276	0	2	0	4	2	0	0	0	0	0	0	0	3	0	3
MIMAT0000442	hsa-miR-9-3p	NR4A3	8013	ENSG00000119508	1	1	0	1	0	0	0	0	0	0	0	0	3	0	3
MIMAT0000442	hsa-miR-9-3p	RBMS3	27303	ENSG00000144642	1	3	0	1	0	0	0	0	0	0	0	0	3	0	3
MIMAT0000442	hsa-miR-9-3p	RGS9BP	388531	ENSG00000186326	1	2	0	1	0	0	0	0	0	0	0	0	3	0	3
MIMAT0000442	hsa-miR-9-3p	SESN1	27244	ENSG00000080546	1	1	0	2	0	0	0	0	0	0	0	0	3	0	3
MIMAT0000442	hsa-miR-9-3p	SLC15A2	6565	ENSG00000163406	0	1	0	1	1	0	0	0	0	0	0	0	3	0	3
MIMAT0000442	hsa-miR-9-3p	TBC1D26	353149	ENSG00000214946	1	1	0	1	0	0	0	0	0	0	0	0	3	0	3
MIMAT0000442	hsa-miR-9-3p	TGFBR2	7048	ENSG00000163513	1	2	0	1	0	0	0	0	0	0	0	0	3	0	3
MIMAT0000442	hsa-miR-9-3p	TUBB1	81027	ENSG00000101162	1	1	0	1	0	0	0	0	0	0	0	0	3	0	3
MIMAT0000448	hsa-miR-136-5p	ESYT3	83850	ENSG00000158220	1	0	1	1	0	0	0	0	0	0	0	0	3	0	3
MIMAT0000448	hsa-miR-136-5p	GLIPR2	152007	ENSG00000122694	1	0	0	3	0	0	0	1	0	0	0	0	3	0	3
MIMAT0000448	hsa-miR-136-5p	MAMDC2	256691	ENSG00000165072	1	0	1	2	0	0	0	0	0	0	0	0	3	0	3
MIMAT0000448	hsa-miR-136-5p	SNRK	54861	ENSG00000163788	1	0	0	1	1	0	0	0	0	0	0	0	3	0	3
MIMAT0000453	hsa-miR-154-3p	LATS2	26524	ENSG00000150457	1	2	0	1	0	0	0	0	0	0	0	0	3	0	3
MIMAT0000453	hsa-miR-154-3p	NRG1	3084	ENSG00000157168	1	1	0	2	0	0	0	0	0	0	0	0	3	0	3
MIMAT0000460	hsa-miR-194-5p	HHIP	64399	ENSG00000164161	1	0	0	1	0	0	1	0	0	0	0	0	3	0	3
MIMAT0000460	hsa-miR-194-5p	KHDRBS2	202559	ENSG00000112232	0	1	0	1	0	0	0	1	0	0	0	0	3	0	3
MIMAT0000460	hsa-miR-194-5p	LHX6	26468	ENSG00000106852	1	1	0	0	0	0	2	0	0	0	0	0	3	0	3
MIMAT0000460	hsa-miR-194-5p	LPHN2	23266	ENSG00000117114	1	1	0	0	0	0	1	0	0	0	0	0	3	0	3
MIMAT0000460	hsa-miR-194-5p	MITF	4286	ENSG00000187098	1	1	0	1	0	0	0	0	0	0	0	0	3	0	3
MIMAT0000460	hsa-miR-194-5p	PTPRD	5789	ENSG00000153707	1	0	0	1	0	0	2	0	0	0	0	0	3	0	3
MIMAT0000460	hsa-miR-194-5p	SOCS2	8835	ENSG00000120833	1	0	0	1	0	0	0	0	0	1	0	0	2	1	3
MIMAT0000460	hsa-miR-194-5p	SRGN	5552	ENSG00000122862	1	0	1	1	0	0	0	0	0	0	0	0	3	0	3
MIMAT0000682	hsa-miR-200a-3p	CXCL12	6387	ENSG00000107562	1	2	0	1	0	0	0	0	0	0	0	0	3	0	3
MIMAT0000682	hsa-miR-200a-3p	ELMOD1	643923	ENSG00000110675	1	1	0	0	2	0	0	0	0	0	0	0	3	0	3
MIMAT0000682	hsa-miR-200a-3p	HCAR3	8843	ENSG00000255398	1	1	0	0	0	0	0	1	0	0	0	0	3	0	3
MIMAT0000682	hsa-miR-200a-3p	KHDRBS2	202559	ENSG00000112232	1	1	0	1	0	0	0	0	0	0	0	0	3	0	3
MIMAT0000682	hsa-miR-200a-3p	KIAA0408	9729	ENSG00000189367	1	1	0	0	0	0	1	0	0	0	0	0	3	0	3
MIMAT0000682	hsa-miR-200a-3p	KLF6	1316	ENSG00000067082	1	1	0	0	2	0	0	0	0	0	0	0	3	0	3
MIMAT0000682	hsa-miR-200a-3p	LGALSL	29094	ENSG00000119862	1	1	0	1	0	0	0	0	0	0	0	0	3	0	3
MIMAT0000682	hsa-miR-200a-3p	LHFP	10186	ENSG00000183722	1	0	0	2	1	0	0	0	0	0	0	0	3	0	3
MIMAT0000682	hsa-miR-200a-3p	NCKAP5	344148	ENSG00000176771	0	1	0	1	1	0	0	0	0	0	0	0	3	0	3
MIMAT0000682	hsa-miR-200a-3p	NDNF	79625	ENSG00000173376	0	1	0	1	0	0	1	0	0	0	0	0	3	0	3
MIMAT0000682	hsa-miR-200a-3p	NECAB1	64168	ENSG00000123119	1	1	0	0	0	0	1	0	0	0	0	0	3	0	3
MIMAT0000682	hsa-miR-200a-3p	PDZD2	23037	ENSG00000133401	1	1	0	1	0	0	0	0	0	0	0	0	3	0	3
MIMAT0000682	hsa-miR-200a-3p	PRKD1	5587	ENSG00000184304	1	1	0	1	0	0	0	0	0	0	0	0	3	0	3
MIMAT0000682	hsa-miR-200a-3p	QKI	9444	ENSG00000112531	0	1	0	1	0	0	0	0	0	1	0	0	2	1	3
MIMAT0000682	hsa-miR-200a-3p	RSPO2	340419	ENSG00000147655	1	1	0	1	0	0	0	0	0	0	0	0	3	0	3
MIMAT0000682	hsa-miR-200a-3p	SYT4	6860	ENSG00000132872	1	1	0	1	0	0	0	0	0	0	0	0	3	0	3
MIMAT0000682	hsa-miR-200a-3p	TCF4	6925	ENSG00000196628	1	3	0	2	0	0	0	0	0	0	0	0	3	0	3
MIMAT0000682	hsa-miR-200a-3p	TNFAIP3	7128	ENSG00000118503	1	1	0	0	1	0	0	0	0	0	0	0	3	0	3
MIMAT0000682	hsa-miR-200a-3p	TRHDE	29953	ENSG00000072657	1	1	0	0	1	0	0	0	0	0	0	0	3	0	3
MIMAT0000682	hsa-miR-200a-3p	UBASH3B	84959	ENSG00000154127	1	2	0	0	0	0	0	0	0	1	0	0	2	1	3
MIMAT0000682	hsa-miR-200a-3p	WWC2	53842	ENSG00000151718	1	1	0	0	0	0	1	0	0	0	0	0	3	0	3
MIMAT0000682	hsa-miR-200a-3p	WWC2	80014	ENSG00000151718	1	1	0	0	0	0	1	0	0	0	0	0	3	0	3
MIMAT0000682	hsa-miR-200a-3p	ZCCHC24	219654	ENSG00000165424	1	3	0	0	1	0	0	0	0	0	0	0	3	0	3
MIMAT0000682	hsa-miR-200a-3p	ZNF385D	79750	ENSG00000151789	1	1	0	1	0	0	0	0	0	0	0	0	3	0	3
MIMAT0000688	hsa-miR-301a-3p	ACSL1	2180	ENSG00000151726	0	1	0	1	0	0	0	1	0	0	0	0	3	0	3
MIMAT0000688	hsa-miR-301a-3p	BMPR2	659	ENSG00000204217	1	1	0	0	0	0	0	1	0	0	0	0	3	0	3
MIMAT0000688	hsa-miR-301a-3p	CNR1	1268	ENSG00000118432	1	1	0	0	0	0	1	0	0	0	0	0	3	0	3
MIMAT0000688	hsa-miR-301a-3p	CXCL12	6387	ENSG00000107562	0	1	0	3	0	0	1	0	0	0	0	0	3	0	3
MIMAT0000688	hsa-miR-301a-3p	DLL1	28514	ENSG00000198719	0	2	0	0	0	0	1	1	0	0	0	0	3	0	3
MIMAT0000688	hsa-miR-301a-3p	FOXF1	2294	ENSG00000103241	1	1	0	0	0	0	1	0	0	0	0	0	3	0	3
MIMAT0000688	hsa-miR-301a-3p	HEG1	57493	ENSG00000173706	1	1	0	0	1	0	0	0	0	0	0	0	3	0	3
MIMAT0000688	hsa-miR-301a-3p	KCNA4	3739	ENSG00000182255	1	0	0	0	1	0	0	1	0	0	0	0	3	0	3
MIMAT0000688	hsa-miR-301a-3p	KLF6	1316	ENSG00000067082	1	2	0	0	0	0	0	0	0	1	0	0	2	1	3
MIMAT0000688	hsa-miR-301a-3p	MTMR10	54893	ENSG00000166912	0	1	0	2	0	0	0	1	0	0	0	0	3	0	3
MIMAT0000688	hsa-miR-301a-3p	NCKAP5	344148	ENSG00000176771	0	1	0	1	1	0	0	0	0	0	0	0	3	0	3
MIMAT0000688	hsa-miR-301a-3p	PHACTR2	9749	ENSG00000112419	1	1	0	0	0	0	1	0	0	0	0	0	3	0	3
MIMAT0000688	hsa-miR-301a-3p	PTPRD	5789	ENSG00000153707	1	2	0	0	0	0	4	0	0	0	0	0	3	0	3
MIMAT0000688	hsa-miR-301a-3p	RAI2	10742	ENSG00000131831	0	1	0	1	0	0	0	1	0	0	0	0	3	0	3
MIMAT0000688	hsa-miR-301a-3p	ROBO2	6092	ENSG00000185008	1	1	0	1	0	0	0	0	0	0	0	0	3	0	3
MIMAT0000688	hsa-miR-301a-3p	RXFP2	122042	ENSG00000133105	1	1	1	0	0	0	0	0	0	0	0	0	3	0	3
MIMAT0000688	hsa-miR-301a-3p	SLC8A1	6546	ENSG00000183023	1	1	0	1	0	0	0	0	0	0	0	0	3	0	3
MIMAT0000688	hsa-miR-301a-3p	SOX5	6660	ENSG00000134532	0	1	0	1	0	0	1	0	0	0	0	0	3	0	3
MIMAT0000688	hsa-miR-301a-3p	TMOD1	7111	ENSG00000136842	0	0	0	2	0	0	1	1	0	0	0	0	3	0	3
MIMAT0000688	hsa-miR-301a-3p	TOM1L2	146691	ENSG00000175662	1	1	0	0	0	0	1	0	0	0	0	0	3	0	3
MIMAT0000688	hsa-miR-301a-3p	TRPC3	7222	ENSG00000138741	0	0	0	1	0	0	0	1	0	2	0	0	2	1	3
MIMAT0000688	hsa-miR-301a-3p	WNT2B	7482	ENSG00000134245	1	1	0	1	0	0	0	0	0	0	0	0	3	0	3
MIMAT0000688	hsa-miR-301a-3p	ZEB2	9839	ENSG00000169554	1	1	0	1	0	0	0	0	0	0	0	0	3	0	3
MIMAT0000691	hsa-miR-130b-3p	BAI3	577	ENSG00000135298	1	1	0	1	0	0	0	0	0	0	0	0	3	0	3
MIMAT0000691	hsa-miR-130b-3p	CNR1	1268	ENSG00000118432	1	1	0	1	0	0	0	0	0	0	0	0	3	0	3
MIMAT0000691	hsa-miR-130b-3p	CXCL12	6387	ENSG00000107562	0	1	0	1	0	0	2	0	0	0	0	0	3	0	3
MIMAT0000691	hsa-miR-130b-3p	DLL1	28514	ENSG00000198719	0	2	0	0	0	0	1	1	0	0	0	0	3	0	3
MIMAT0000691	hsa-miR-130b-3p	FAM43A	131583	ENSG00000185112	1	1	0	1	0	0	0	0	0	0	0	0	3	0	3
MIMAT0000691	hsa-miR-130b-3p	FAM46B	115572	ENSG00000158246	1	1	0	1	0	0	0	0	0	0	0	0	3	0	3
MIMAT0000691	hsa-miR-130b-3p	GAS1	2619	ENSG00000180447	0	1	0	0	0	0	0	0	0	1	1	0	1	2	3
MIMAT0000691	hsa-miR-130b-3p	KCNA4	3739	ENSG00000182255	1	0	0	0	1	0	0	1	0	0	0	0	3	0	3
MIMAT0000691	hsa-miR-130b-3p	KLF13	51621	ENSG00000169926	1	1	0	0	0	0	1	0	0	0	0	0	3	0	3
MIMAT0000691	hsa-miR-130b-3p	MYH11	4629	ENSG00000133392	0	1	2	0	0	0	0	0	0	1	0	0	2	1	3
MIMAT0000691	hsa-miR-130b-3p	PCDH15	65217	ENSG00000150275	1	1	0	1	0	0	0	0	0	0	0	0	3	0	3
MIMAT0000691	hsa-miR-130b-3p	PHACTR2	9749	ENSG00000112419	1	1	0	0	0	0	1	0	0	0	0	0	3	0	3
MIMAT0000691	hsa-miR-130b-3p	PTPRD	5789	ENSG00000153707	1	2	0	0	0	0	2	0	0	0	0	0	3	0	3
MIMAT0000691	hsa-miR-130b-3p	RAI2	10742	ENSG00000131831	0	1	0	1	0	0	0	1	0	0	0	0	3	0	3
MIMAT0000691	hsa-miR-130b-3p	RASSF8	11228	ENSG00000123094	0	1	0	0	0	0	0	0	0	1	1	0	1	2	3
MIMAT0000691	hsa-miR-130b-3p	RXFP2	122042	ENSG00000133105	1	1	1	0	0	0	0	0	0	0	0	0	3	0	3
MIMAT0000691	hsa-miR-130b-3p	SLC8A1	6546	ENSG00000183023	1	1	0	1	0	0	0	0	0	0	0	0	3	0	3
MIMAT0000691	hsa-miR-130b-3p	TXNIP	10628	ENSG00000265972	1	1	0	0	0	0	0	0	0	3	0	0	2	1	3
MIMAT0000691	hsa-miR-130b-3p	WNT2B	7482	ENSG00000134245	1	1	0	1	0	0	0	0	0	0	0	0	3	0	3
MIMAT0000691	hsa-miR-130b-3p	ZEB2	9839	ENSG00000169554	1	1	0	1	0	0	0	0	0	0	0	0	3	0	3
MIMAT0000728	hsa-miR-375	AGTPBP1	23287	ENSG00000135049	1	0	0	0	0	0	0	0	0	1	1	0	1	2	3
MIMAT0000728	hsa-miR-375	CDKN2B	1030	ENSG00000147883	0	1	0	0	0	0	0	0	0	1	1	0	1	2	3
MIMAT0000728	hsa-miR-375	CRIM1	51232	ENSG00000150938	0	1	0	0	0	0	0	0	0	1	2	0	1	2	3
MIMAT0000728	hsa-miR-375	LPHN2	23266	ENSG00000117114	1	1	0	0	0	0	1	0	0	0	0	0	3	0	3
MIMAT0000728	hsa-miR-375	NECAB1	64168	ENSG00000123119	1	1	0	0	0	0	1	0	0	0	0	0	3	0	3
MIMAT0000728	hsa-miR-375	NFIX	4784	ENSG00000008441	1	2	0	0	0	0	2	0	0	0	0	0	3	0	3
MIMAT0000728	hsa-miR-375	PTPN1	5770	ENSG00000196396	0	0	0	0	0	0	1	0	0	1	1	0	1	2	3
MIMAT0000728	hsa-miR-375	RASSF8	100996477	ENSG00000123094	1	1	0	0	0	0	0	0	0	0	1	0	2	1	3
MIMAT0000728	hsa-miR-375	SGMS2	166929	ENSG00000164023	1	0	0	0	0	0	0	0	0	1	1	0	1	2	3
MIMAT0000728	hsa-miR-375	TCF4	6925	ENSG00000196628	1	2	0	0	0	0	1	0	0	0	0	0	3	0	3
MIMAT0000728	hsa-miR-375	TTC7B	145567	ENSG00000165914	0	1	0	0	0	0	0	0	0	1	1	0	1	2	3
MIMAT0000729	hsa-miR-376a-3p	FERMT2	10979	ENSG00000073712	0	0	0	1	1	0	0	1	0	0	0	0	3	0	3
MIMAT0000729	hsa-miR-376a-3p	LILRA2	11027	ENSG00000239998	1	0	1	0	1	0	0	0	0	0	0	0	3	0	3
MIMAT0000729	hsa-miR-376a-3p	PRSS35	167681	ENSG00000146250	1	0	0	1	0	0	1	0	0	0	0	0	3	0	3
MIMAT0000729	hsa-miR-376a-3p	ST6GALNAC3	256435	ENSG00000184005	1	0	0	1	1	0	0	0	0	0	0	0	3	0	3
MIMAT0000730	hsa-miR-377-3p	ADAMTS9	56999	ENSG00000163638	1	0	0	1	1	0	0	0	0	0	0	0	3	0	3
MIMAT0000730	hsa-miR-377-3p	ARHGAP29	9411	ENSG00000137962	1	0	0	1	0	0	0	1	0	0	0	0	3	0	3
MIMAT0000730	hsa-miR-377-3p	CELF2	10659	ENSG00000048740	1	1	0	0	0	0	1	0	0	0	0	0	3	0	3
MIMAT0000730	hsa-miR-377-3p	ELMO1	9844	ENSG00000155849	1	0	0	1	1	0	0	0	0	0	0	0	3	0	3
MIMAT0000730	hsa-miR-377-3p	KCNA4	3739	ENSG00000182255	1	0	0	0	1	0	0	0	0	1	0	0	2	1	3
MIMAT0000730	hsa-miR-377-3p	RASSF8	11228	ENSG00000123094	1	0	0	1	1	0	0	0	0	0	0	0	3	0	3
MIMAT0000730	hsa-miR-377-3p	RNF144B	255488	ENSG00000137393	1	0	0	1	1	0	0	0	0	0	0	0	3	0	3
MIMAT0000730	hsa-miR-377-3p	ST6GALNAC5	81849	ENSG00000117069	1	0	0	3	0	0	0	0	0	1	0	0	2	1	3
MIMAT0000730	hsa-miR-377-3p	TCEAL7	56849	ENSG00000182916	1	0	1	1	0	0	0	0	0	0	0	0	3	0	3
MIMAT0000730	hsa-miR-377-3p	TTLL7	79739	ENSG00000137941	1	0	0	1	1	0	0	0	0	0	0	0	3	0	3
MIMAT0000736	hsa-miR-381-3p	ADCYAP1	116	ENSG00000141433	1	2	0	0	0	0	1	0	0	0	0	0	3	0	3
MIMAT0000736	hsa-miR-381-3p	ARHGAP24	83478	ENSG00000138639	1	1	0	1	0	0	0	0	0	0	0	0	3	0	3
MIMAT0000736	hsa-miR-381-3p	BMPR2	659	ENSG00000204217	1	2	0	0	0	0	1	0	0	0	0	0	3	0	3
MIMAT0000736	hsa-miR-381-3p	CCDC85A	114800	ENSG00000055813	1	1	0	1	0	0	0	0	0	0	0	0	3	0	3
MIMAT0000736	hsa-miR-381-3p	CNKSR2	22866	ENSG00000149970	1	3	0	1	0	0	0	0	0	0	0	0	3	0	3
MIMAT0000736	hsa-miR-381-3p	DLC1	10395	ENSG00000164741	1	2	0	1	0	0	0	0	0	0	0	0	3	0	3
MIMAT0000736	hsa-miR-381-3p	DOCK4	9732	ENSG00000128512	1	1	0	0	0	0	1	0	0	0	0	0	3	0	3
MIMAT0000736	hsa-miR-381-3p	FLRT3	23767	ENSG00000125848	1	1	0	1	0	0	0	0	0	0	0	0	3	0	3
MIMAT0000736	hsa-miR-381-3p	FOXF2	2295	ENSG00000137273	1	1	0	1	0	0	0	0	0	0	0	0	3	0	3
MIMAT0000736	hsa-miR-381-3p	GRIA1	2890	ENSG00000155511	1	1	0	2	0	0	0	0	0	0	0	0	3	0	3
MIMAT0000736	hsa-miR-381-3p	IL13	3596	ENSG00000169194	1	0	0	1	0	0	1	0	0	0	0	0	3	0	3
MIMAT0000736	hsa-miR-381-3p	IL20	50604	ENSG00000162891	1	0	1	1	0	0	0	0	0	0	0	0	3	0	3
MIMAT0000736	hsa-miR-381-3p	KCNA4	3739	ENSG00000182255	1	1	0	1	0	0	0	0	0	0	0	0	3	0	3
MIMAT0000736	hsa-miR-381-3p	KLF4	9314	ENSG00000136826	1	2	0	2	0	0	0	0	0	0	0	0	3	0	3
MIMAT0000736	hsa-miR-381-3p	LDLR	3949	ENSG00000130164	0	1	0	0	0	0	1	0	0	3	0	0	2	1	3
MIMAT0000736	hsa-miR-381-3p	MITF	4286	ENSG00000187098	1	1	0	1	0	0	0	0	0	0	0	0	3	0	3
MIMAT0000736	hsa-miR-381-3p	NCAM1	4684	ENSG00000149294	0	2	0	4	0	0	1	0	0	0	0	0	3	0	3
MIMAT0000736	hsa-miR-381-3p	NR5A2	2494	ENSG00000116833	1	3	0	0	0	0	1	0	0	0	0	0	3	0	3
MIMAT0000736	hsa-miR-381-3p	NRXN1	9378	ENSG00000179915	1	2	0	0	1	0	0	0	0	0	0	0	3	0	3
MIMAT0000736	hsa-miR-381-3p	NTN4	59277	ENSG00000074527	1	2	0	2	0	0	0	0	0	0	0	0	3	0	3
MIMAT0000736	hsa-miR-381-3p	PAX6	5080	ENSG00000007372	1	1	0	0	0	0	1	0	0	0	0	0	3	0	3
MIMAT0000736	hsa-miR-381-3p	PLG	5340	ENSG00000122194	1	0	1	0	1	0	0	0	0	0	0	0	3	0	3
MIMAT0000736	hsa-miR-381-3p	PMP22	5376	ENSG00000109099	1	1	0	2	0	0	0	0	0	0	0	0	3	0	3
MIMAT0000736	hsa-miR-381-3p	PPAP2B	8613	ENSG00000162407	1	1	0	1	0	0	0	0	0	0	0	0	3	0	3
MIMAT0000736	hsa-miR-381-3p	RORA	6095	ENSG00000069667	1	1	0	0	0	0	0	0	0	1	0	0	2	1	3
MIMAT0000736	hsa-miR-381-3p	SIRPA	140885	ENSG00000198053	1	1	0	0	0	0	1	0	0	0	0	0	3	0	3
MIMAT0000736	hsa-miR-381-3p	SLCO2B1	11309	ENSG00000137491	1	1	0	1	0	0	0	0	0	0	0	0	3	0	3
MIMAT0000736	hsa-miR-381-3p	SNRK	54861	ENSG00000163788	1	1	0	1	0	0	0	0	0	0	0	0	3	0	3
MIMAT0000736	hsa-miR-381-3p	SORBS1	10580	ENSG00000095637	1	2	0	1	0	0	0	0	0	0	0	0	3	0	3
MIMAT0000736	hsa-miR-381-3p	TEK	7010	ENSG00000120156	1	0	2	1	0	0	0	0	0	0	0	0	3	0	3
MIMAT0000736	hsa-miR-381-3p	TRPC4	7223	ENSG00000133107	0	1	1	1	0	0	0	0	0	0	0	0	3	0	3
MIMAT0000758	hsa-miR-135b-5p	ADARB2	105	ENSG00000185736	1	1	3	0	0	0	0	0	0	0	0	0	3	0	3
MIMAT0000758	hsa-miR-135b-5p	BMPER	168667	ENSG00000164619	0	1	0	1	1	0	0	0	0	0	0	0	3	0	3
MIMAT0000758	hsa-miR-135b-5p	BMPR2	659	ENSG00000204217	0	1	0	0	0	0	1	0	0	1	0	0	2	1	3
MIMAT0000758	hsa-miR-135b-5p	COL4A3	1285	ENSG00000169031	1	1	0	0	1	0	0	0	0	0	0	0	3	0	3
MIMAT0000758	hsa-miR-135b-5p	FERMT2	10979	ENSG00000073712	1	1	0	0	0	0	0	1	0	0	0	0	3	0	3
MIMAT0000758	hsa-miR-135b-5p	FRMD4A	55691	ENSG00000151474	1	1	0	0	0	0	1	0	0	0	0	0	3	0	3
MIMAT0000758	hsa-miR-135b-5p	GHR	2690	ENSG00000112964	1	1	0	1	0	0	0	0	0	0	0	0	3	0	3
MIMAT0000758	hsa-miR-135b-5p	GNAQ	2776	ENSG00000156052	1	1	0	1	0	0	0	0	0	0	0	0	3	0	3
MIMAT0000758	hsa-miR-135b-5p	GPM6B	2824	ENSG00000046653	1	1	0	1	0	0	0	0	0	0	0	0	3	0	3
MIMAT0000758	hsa-miR-135b-5p	JDP2	122953	ENSG00000140044	1	1	0	0	0	0	0	1	0	0	0	0	3	0	3
MIMAT0000758	hsa-miR-135b-5p	MRAS	22808	ENSG00000158186	1	1	0	0	0	0	0	1	0	0	0	0	3	0	3
MIMAT0000758	hsa-miR-135b-5p	PAK7	57144	ENSG00000101349	1	1	0	1	0	0	0	0	0	0	0	0	3	0	3
MIMAT0000758	hsa-miR-135b-5p	PCYT1B	9468	ENSG00000102230	1	1	1	0	0	0	0	0	0	0	0	0	3	0	3
MIMAT0000758	hsa-miR-135b-5p	PTPN1	5770	ENSG00000196396	1	0	1	0	0	0	1	0	0	0	0	0	3	0	3
MIMAT0000758	hsa-miR-135b-5p	PTPRD	5789	ENSG00000153707	1	2	0	0	0	0	1	0	0	0	0	0	3	0	3
MIMAT0000758	hsa-miR-135b-5p	SEMA6D	80031	ENSG00000137872	1	1	0	0	0	0	1	0	0	0	0	0	3	0	3
MIMAT0000758	hsa-miR-135b-5p	SLC31A2	1318	ENSG00000136867	1	1	0	1	0	0	0	0	0	0	0	0	3	0	3
MIMAT0000758	hsa-miR-135b-5p	TBX4	9496	ENSG00000121075	1	0	0	1	0	0	0	1	0	0	0	0	3	0	3
MIMAT0000758	hsa-miR-135b-5p	TMEM236	653567	ENSG00000148483	1	0	0	2	0	0	0	1	0	0	0	0	3	0	3
MIMAT0000758	hsa-miR-135b-5p	TXNIP	10628	ENSG00000265972	1	1	0	0	0	0	0	0	0	4	0	0	2	1	3
MIMAT0001080	hsa-miR-196b-5p	AQP4	361	ENSG00000171885	1	1	0	0	1	0	0	0	0	0	0	0	3	0	3
MIMAT0001080	hsa-miR-196b-5p	CBFA2T3	863	ENSG00000129993	1	1	0	0	0	0	2	0	0	0	0	0	3	0	3
MIMAT0001080	hsa-miR-196b-5p	EDNRB	1910	ENSG00000136160	1	0	0	2	0	0	1	0	0	0	0	0	3	0	3
MIMAT0001080	hsa-miR-196b-5p	GAS7	8522	ENSG00000007237	1	1	0	0	0	0	1	0	0	0	0	0	3	0	3
MIMAT0001080	hsa-miR-196b-5p	NRXN1	9378	ENSG00000179915	1	1	0	0	0	0	1	0	0	0	0	0	3	0	3
MIMAT0001080	hsa-miR-196b-5p	NTN4	59277	ENSG00000074527	1	0	0	1	1	0	0	0	0	0	0	0	3	0	3
MIMAT0001080	hsa-miR-196b-5p	PRICKLE1	144165	ENSG00000139174	1	0	0	1	0	0	0	1	0	0	0	0	3	0	3
MIMAT0001080	hsa-miR-196b-5p	RXFP2	122042	ENSG00000133105	1	0	2	0	0	0	0	1	0	0	0	0	3	0	3
MIMAT0001080	hsa-miR-196b-5p	SCHIP1	29970	ENSG00000151967	0	1	0	1	0	0	0	1	0	0	0	0	3	0	3
MIMAT0001080	hsa-miR-196b-5p	SOCS2	8835	ENSG00000120833	1	0	0	1	0	0	0	1	0	0	0	0	3	0	3
MIMAT0001080	hsa-miR-196b-5p	ZNF385B	151126	ENSG00000144331	0	1	0	1	0	0	1	0	0	0	0	0	3	0	3
MIMAT0001341	hsa-miR-424-5p	ADAMTSL1	92949	ENSG00000178031	1	3	0	0	1	0	0	0	0	0	0	0	3	0	3
MIMAT0001341	hsa-miR-424-5p	C10orf54	64115	ENSG00000107738	1	2	0	0	0	0	0	0	0	1	0	0	2	1	3
MIMAT0001341	hsa-miR-424-5p	C5orf64	285668	ENSG00000178722	1	1	0	0	0	0	1	0	0	0	0	0	3	0	3
MIMAT0001341	hsa-miR-424-5p	CACNB4	785	ENSG00000182389	1	2	0	0	0	1	0	0	0	0	0	0	3	0	3
MIMAT0001341	hsa-miR-424-5p	CBFA2T3	863	ENSG00000129993	1	1	0	0	0	0	0	1	0	0	0	0	3	0	3
MIMAT0001341	hsa-miR-424-5p	ELMOD1	643923	ENSG00000110675	0	1	0	0	0	0	1	1	0	0	0	0	3	0	3
MIMAT0001341	hsa-miR-424-5p	FAM189A1	23359	ENSG00000104059	1	0	0	0	1	1	0	0	0	0	0	0	3	0	3
MIMAT0001341	hsa-miR-424-5p	FAT4	79633	ENSG00000196159	1	1	0	1	0	0	0	0	0	0	0	0	3	0	3
MIMAT0001341	hsa-miR-424-5p	IHH	3549	ENSG00000163501	1	1	0	0	0	0	0	1	0	0	0	0	3	0	3
MIMAT0001341	hsa-miR-424-5p	KCNAB1	7881	ENSG00000169282	1	1	0	0	0	0	1	0	0	0	0	0	3	0	3
MIMAT0001341	hsa-miR-424-5p	LMO7	4008	ENSG00000136153	1	1	0	0	0	0	1	0	0	0	0	0	3	0	3
MIMAT0001341	hsa-miR-424-5p	LPHN2	23266	ENSG00000117114	1	1	0	3	0	0	0	0	0	0	0	0	3	0	3
MIMAT0001341	hsa-miR-424-5p	MAP3K3	4215	ENSG00000198909	1	1	0	0	0	1	0	0	0	0	0	0	3	0	3
MIMAT0001341	hsa-miR-424-5p	MOB3B	79817	ENSG00000120162	1	1	0	0	1	0	0	0	0	0	0	0	3	0	3
MIMAT0001341	hsa-miR-424-5p	MYRIP	25924	ENSG00000170011	0	1	0	1	1	0	0	0	0	0	0	0	3	0	3
MIMAT0001341	hsa-miR-424-5p	PID1	55022	ENSG00000153823	1	3	0	1	0	0	0	0	0	0	0	0	3	0	3
MIMAT0001341	hsa-miR-424-5p	PRKG1	5592	ENSG00000185532	1	1	0	0	0	1	0	0	0	0	0	0	3	0	3
MIMAT0001341	hsa-miR-424-5p	RASSF8	100996477	ENSG00000123094	1	2	0	0	0	1	0	0	0	0	0	0	3	0	3
MIMAT0001341	hsa-miR-424-5p	RORA	6095	ENSG00000069667	1	1	0	0	0	1	0	0	0	0	0	0	3	0	3
MIMAT0001341	hsa-miR-424-5p	RUNDC3B	154661	ENSG00000105784	1	1	0	1	0	0	0	0	0	0	0	0	3	0	3
MIMAT0001341	hsa-miR-424-5p	SIDT2	51092	ENSG00000149577	1	1	0	0	0	0	0	0	0	1	0	0	2	1	3
MIMAT0001341	hsa-miR-424-5p	SLIT2	9353	ENSG00000145147	1	0	0	0	1	0	0	1	0	0	0	0	3	0	3
MIMAT0001341	hsa-miR-424-5p	SNRK	54861	ENSG00000163788	1	1	0	0	0	1	0	0	0	0	0	0	3	0	3
MIMAT0001341	hsa-miR-424-5p	TACC1	6867	ENSG00000147526	1	2	0	0	1	0	0	0	0	0	0	0	3	0	3
MIMAT0001341	hsa-miR-424-5p	TGFBR3	7049	ENSG00000069702	0	1	0	0	1	0	0	0	0	1	0	0	2	1	3
MIMAT0001341	hsa-miR-424-5p	TPPP3	51673	ENSG00000159713	1	1	0	0	0	0	1	0	0	0	0	0	3	0	3
MIMAT0001341	hsa-miR-424-5p	WNT7A	7476	ENSG00000154764	1	1	0	0	0	0	0	1	0	0	0	0	3	0	3
MIMAT0001341	hsa-miR-424-5p	ZHX3	23051	ENSG00000174306	1	1	0	0	0	1	0	0	0	0	0	0	3	0	3
MIMAT0001536	hsa-miR-429	AMOTL2	51421	ENSG00000114019	1	1	0	1	0	0	0	0	0	0	0	0	3	0	3
MIMAT0001536	hsa-miR-429	BMPER	168667	ENSG00000164619	1	1	0	1	0	0	0	0	0	0	0	0	3	0	3
MIMAT0001536	hsa-miR-429	CNTN4	152330	ENSG00000144619	0	1	0	1	0	0	1	0	0	0	0	0	3	0	3
MIMAT0001536	hsa-miR-429	CRHBP	1393	ENSG00000145708	0	1	2	0	0	0	1	0	0	0	0	0	3	0	3
MIMAT0001536	hsa-miR-429	DACH1	1602	ENSG00000276644	1	1	0	1	0	0	0	0	0	0	0	0	3	0	3
MIMAT0001536	hsa-miR-429	DIXDC1	85458	ENSG00000150764	1	1	0	2	0	0	0	0	0	0	0	0	3	0	3
MIMAT0001536	hsa-miR-429	FRMD4A	55691	ENSG00000151474	1	1	0	1	0	0	0	0	0	0	0	0	3	0	3
MIMAT0001536	hsa-miR-429	FRMD4B	23150	ENSG00000114541	1	1	0	0	0	0	1	0	0	0	0	0	3	0	3
MIMAT0001536	hsa-miR-429	HLF	3131	ENSG00000108924	1	2	0	1	0	0	0	0	0	0	0	0	3	0	3
MIMAT0001536	hsa-miR-429	HOXA5	3202	ENSG00000106004	1	1	1	0	0	0	0	0	0	0	0	0	3	0	3
MIMAT0001536	hsa-miR-429	IGSF10	285313	ENSG00000152580	1	1	0	0	1	0	0	0	0	0	0	0	3	0	3
MIMAT0001536	hsa-miR-429	KIAA1462	57608	ENSG00000165757	1	3	0	2	0	0	0	0	0	0	0	0	3	0	3
MIMAT0001536	hsa-miR-429	KLF9	687	ENSG00000119138	1	1	0	1	0	0	0	0	0	0	0	0	3	0	3
MIMAT0001536	hsa-miR-429	LRP1	4035	ENSG00000123384	0	1	0	1	0	0	1	0	0	0	0	0	3	0	3
MIMAT0001536	hsa-miR-429	NAP1L5	266812	ENSG00000177432	1	1	0	1	0	0	0	0	0	0	0	0	3	0	3
MIMAT0001536	hsa-miR-429	NRG1	3084	ENSG00000157168	1	2	0	3	0	0	0	0	0	0	0	0	3	0	3
MIMAT0001536	hsa-miR-429	NTRK2	4915	ENSG00000148053	0	2	0	1	1	0	0	0	0	0	0	0	3	0	3
MIMAT0001536	hsa-miR-429	PAK7	57144	ENSG00000101349	1	1	0	1	0	0	0	0	0	0	0	0	3	0	3
MIMAT0001536	hsa-miR-429	PCDH10	57575	ENSG00000138650	1	1	0	1	0	0	0	0	0	0	0	0	3	0	3
MIMAT0001536	hsa-miR-429	PHACTR2	9749	ENSG00000112419	1	1	0	0	1	0	0	0	0	0	0	0	3	0	3
MIMAT0001536	hsa-miR-429	PLCL1	5334	ENSG00000115896	1	1	0	0	1	0	0	0	0	0	0	0	3	0	3
MIMAT0001536	hsa-miR-429	PPAP2B	8613	ENSG00000162407	1	1	0	1	0	0	0	0	0	0	0	0	3	0	3
MIMAT0001536	hsa-miR-429	PPM1F	9647	ENSG00000100034	1	2	0	0	1	0	0	0	0	0	0	0	3	0	3
MIMAT0001536	hsa-miR-429	RASSF8	100996477	ENSG00000123094	1	3	0	0	0	1	0	0	0	0	0	0	3	0	3
MIMAT0001536	hsa-miR-429	RUSC2	9853	ENSG00000198853	1	2	0	0	0	0	1	0	0	0	0	0	3	0	3
MIMAT0001536	hsa-miR-429	SECISBP2L	9728	ENSG00000138593	1	1	1	0	0	0	0	0	0	0	0	0	3	0	3
MIMAT0001536	hsa-miR-429	SEMA6D	80031	ENSG00000137872	1	2	0	2	0	0	0	0	0	0	0	0	3	0	3
MIMAT0001536	hsa-miR-429	ST6GALNAC5	81849	ENSG00000117069	1	1	0	2	0	0	0	0	0	0	0	0	3	0	3
MIMAT0001536	hsa-miR-429	STARD13	90627	ENSG00000133121	1	1	0	1	0	0	0	0	0	0	0	0	3	0	3
MIMAT0001536	hsa-miR-429	TBX5	6910	ENSG00000089225	1	1	0	1	0	0	0	0	0	0	0	0	3	0	3
MIMAT0001536	hsa-miR-429	VASH1	22846	ENSG00000071246	1	2	0	0	1	0	0	0	0	0	0	0	3	0	3
MIMAT0001536	hsa-miR-429	WIF1	11197	ENSG00000156076	1	1	0	2	0	0	0	0	0	0	0	0	3	0	3
MIMAT0001541	hsa-miR-449a	ANKS1A	23294	ENSG00000064999	1	2	0	0	0	1	0	0	0	0	0	0	3	0	3
MIMAT0001541	hsa-miR-449a	AXIN2	8313	ENSG00000168646	1	1	0	0	0	0	1	0	0	0	0	0	3	0	3
MIMAT0001541	hsa-miR-449a	CALN1	83698	ENSG00000183166	1	1	0	0	0	0	1	0	0	0	0	0	3	0	3
MIMAT0001541	hsa-miR-449a	CCDC50	152137	ENSG00000152492	1	1	0	0	0	1	0	0	0	0	0	0	3	0	3
MIMAT0001541	hsa-miR-449a	DAB2IP	153090	ENSG00000136848	1	1	0	0	0	1	0	0	0	0	0	0	3	0	3
MIMAT0001541	hsa-miR-449a	DARC	2532	ENSG00000213088	1	0	1	1	0	0	0	0	0	0	0	0	3	0	3
MIMAT0001541	hsa-miR-449a	DIXDC1	85458	ENSG00000150764	0	1	0	0	0	0	1	1	0	0	0	0	3	0	3
MIMAT0001541	hsa-miR-449a	ESYT3	83850	ENSG00000158220	1	1	0	0	0	0	0	1	0	0	0	0	3	0	3
MIMAT0001541	hsa-miR-449a	FRMD4A	55691	ENSG00000151474	1	1	0	0	0	0	1	0	0	0	0	0	3	0	3
MIMAT0001541	hsa-miR-449a	GFRA1	2674	ENSG00000151892	1	1	0	0	0	1	0	0	0	0	0	0	3	0	3
MIMAT0001541	hsa-miR-449a	HECW2	57520	ENSG00000138411	1	1	0	0	0	0	1	0	0	0	0	0	3	0	3
MIMAT0001541	hsa-miR-449a	KCNK3	3777	ENSG00000171303	1	1	0	0	0	1	0	0	0	0	0	0	3	0	3
MIMAT0001541	hsa-miR-449a	MTMR10	54893	ENSG00000166912	1	1	0	0	0	0	1	0	0	0	0	0	3	0	3
MIMAT0001541	hsa-miR-449a	NFKBIZ	64332	ENSG00000144802	1	0	1	0	0	0	1	0	0	0	0	0	3	0	3
MIMAT0001541	hsa-miR-449a	OLFML1	283298	ENSG00000183801	1	0	0	1	1	0	0	0	0	0	0	0	3	0	3
MIMAT0001541	hsa-miR-449a	PDE7B	27115	ENSG00000171408	1	0	0	0	0	0	1	1	0	0	0	0	3	0	3
MIMAT0001541	hsa-miR-449a	PDZRN3	23024	ENSG00000121440	0	1	0	1	0	0	1	0	0	0	0	0	3	0	3
MIMAT0001541	hsa-miR-449a	PODXL	5420	ENSG00000128567	1	0	0	0	0	1	0	0	0	1	0	0	2	1	3
MIMAT0001541	hsa-miR-449a	PPP1R16B	26051	ENSG00000101445	1	1	0	0	0	1	0	0	0	0	0	0	3	0	3
MIMAT0001541	hsa-miR-449a	PRKD1	5587	ENSG00000184304	1	1	0	0	0	0	1	0	0	0	0	0	3	0	3
MIMAT0001541	hsa-miR-449a	PTPRM	5797	ENSG00000173482	1	1	0	0	0	0	1	0	0	0	0	0	3	0	3
MIMAT0001541	hsa-miR-449a	RCAN1	1827	ENSG00000159200	1	0	0	1	0	0	0	1	0	0	0	0	3	0	3
MIMAT0001541	hsa-miR-449a	RORA	6095	ENSG00000069667	1	1	0	0	0	1	0	0	0	0	0	0	3	0	3
MIMAT0001541	hsa-miR-449a	SERINC1	57515	ENSG00000111897	1	1	0	0	0	0	1	0	0	0	0	0	3	0	3
MIMAT0001541	hsa-miR-449a	SIDT2	51092	ENSG00000149577	1	2	0	0	0	1	0	0	0	0	0	0	3	0	3
MIMAT0001541	hsa-miR-449a	TPPP	11076	ENSG00000171368	1	0	0	0	1	0	1	0	0	0	0	0	3	0	3
MIMAT0001545	hsa-miR-450a-5p	FAM150B	285016	ENSG00000189292	1	0	1	1	0	0	0	0	0	0	0	0	3	0	3
MIMAT0001620	hsa-miR-200a-5p	KLF6	1316	ENSG00000067082	1	0	0	2	2	0	0	0	0	0	0	0	3	0	3
MIMAT0001620	hsa-miR-200a-5p	NR4A1	3164	ENSG00000123358	1	0	0	2	1	0	0	0	0	0	0	0	3	0	3
MIMAT0001625	hsa-miR-431-5p	CELF2	10659	ENSG00000048740	1	0	0	1	0	0	2	0	0	0	0	0	3	0	3
MIMAT0001625	hsa-miR-431-5p	NR4A3	8013	ENSG00000119508	1	0	0	1	0	0	1	0	0	0	0	0	3	0	3
MIMAT0001625	hsa-miR-431-5p	NRG1	3084	ENSG00000157168	1	0	0	2	0	0	1	0	0	0	0	0	3	0	3
MIMAT0001625	hsa-miR-431-5p	SERTM1	400120	ENSG00000180440	1	0	0	1	0	0	0	1	0	0	0	0	3	0	3
MIMAT0001638	hsa-miR-409-5p	EPB41L3	23136	ENSG00000082397	1	0	0	2	0	0	1	0	0	0	0	0	3	0	3
MIMAT0001638	hsa-miR-409-5p	GPM6A	2823	ENSG00000150625	1	0	0	1	1	0	0	0	0	0	0	0	3	0	3
MIMAT0001638	hsa-miR-409-5p	HYDIN	54768	ENSG00000157423	1	0	1	1	0	0	0	0	0	0	0	0	3	0	3
MIMAT0002172	hsa-miR-376b-3p	BMPR2	659	ENSG00000204217	1	0	0	0	0	1	2	0	0	0	0	0	3	0	3
MIMAT0002172	hsa-miR-376b-3p	FERMT2	10979	ENSG00000073712	0	0	0	1	1	0	0	1	0	0	0	0	3	0	3
MIMAT0002172	hsa-miR-376b-3p	LILRA2	11027	ENSG00000239998	1	0	1	0	1	0	0	0	0	0	0	0	3	0	3
MIMAT0002172	hsa-miR-376b-3p	PRSS35	167681	ENSG00000146250	1	0	0	1	0	0	1	0	0	0	0	0	3	0	3
MIMAT0002172	hsa-miR-376b-3p	ST6GALNAC3	256435	ENSG00000184005	1	0	0	1	1	0	0	0	0	0	0	0	3	0	3
MIMAT0002172	hsa-miR-376b-3p	SYT4	6860	ENSG00000132872	1	0	0	1	1	0	0	0	0	0	0	0	3	0	3
MIMAT0002874	hsa-miR-503-5p	CYP26B1	56603	ENSG00000003137	0	1	0	0	0	0	1	0	0	2	0	0	2	1	3
MIMAT0002874	hsa-miR-503-5p	FRY	10129	ENSG00000073910	1	1	0	0	0	0	1	0	0	0	0	0	3	0	3
MIMAT0002874	hsa-miR-503-5p	GHR	2690	ENSG00000112964	1	1	0	0	0	0	1	0	0	0	0	0	3	0	3
MIMAT0002874	hsa-miR-503-5p	IHH	3549	ENSG00000163501	1	1	0	0	0	0	1	0	0	0	0	0	3	0	3
MIMAT0002874	hsa-miR-503-5p	KCNJ2	3759	ENSG00000123700	1	1	0	0	0	0	3	0	0	0	0	0	3	0	3
MIMAT0002874	hsa-miR-503-5p	PCDH9	5101	ENSG00000184226	1	1	0	0	0	0	1	0	0	0	0	0	3	0	3
MIMAT0002874	hsa-miR-503-5p	SEMA3D	223117	ENSG00000153993	1	1	0	0	0	0	1	0	0	0	0	0	3	0	3
MIMAT0002874	hsa-miR-503-5p	SEMA6D	80031	ENSG00000137872	1	1	0	0	0	0	1	0	0	0	0	0	3	0	3
MIMAT0002874	hsa-miR-503-5p	SNRK	54861	ENSG00000163788	1	1	0	0	0	0	1	0	0	0	0	0	3	0	3
MIMAT0002874	hsa-miR-503-5p	TMEM100	55273	ENSG00000166292	1	0	0	0	0	0	1	0	0	1	0	0	2	1	3
MIMAT0002874	hsa-miR-503-5p	WNT7A	7476	ENSG00000154764	1	0	0	0	0	0	1	1	0	0	0	0	3	0	3
MIMAT0002880	hsa-miR-508-3p	CFL2	1073	ENSG00000165410	1	0	0	2	1	0	0	0	0	0	0	0	3	0	3
MIMAT0002880	hsa-miR-508-3p	PCOLCE2	26577	ENSG00000163710	0	0	1	1	0	0	1	0	0	0	0	0	3	0	3
MIMAT0003163	hsa-miR-539-5p	AKT3	10000	ENSG00000117020	1	1	0	0	0	1	0	0	0	0	0	0	3	0	3
MIMAT0003163	hsa-miR-539-5p	ALPL	249	ENSG00000162551	1	0	3	0	0	0	1	0	0	0	0	0	3	0	3
MIMAT0003163	hsa-miR-539-5p	BMP2	650	ENSG00000125845	1	1	0	1	0	0	0	0	0	0	0	0	3	0	3
MIMAT0003163	hsa-miR-539-5p	DAB2	1601	ENSG00000153071	1	0	0	1	0	0	1	0	0	0	0	0	3	0	3
MIMAT0003163	hsa-miR-539-5p	DACH1	1602	ENSG00000276644	1	1	0	0	0	0	1	0	0	0	0	0	3	0	3
MIMAT0003163	hsa-miR-539-5p	DNAJB4	11080	ENSG00000162616	1	1	0	1	0	0	0	0	0	0	0	0	3	0	3
MIMAT0003163	hsa-miR-539-5p	ERBB4	2066	ENSG00000178568	1	1	0	0	0	0	1	0	0	0	0	0	3	0	3
MIMAT0003163	hsa-miR-539-5p	FMO2	2327	ENSG00000094963	1	1	0	1	0	0	0	0	0	0	0	0	3	0	3
MIMAT0003163	hsa-miR-539-5p	FRAS1	80144	ENSG00000138759	1	2	0	1	0	0	0	0	0	0	0	0	3	0	3
MIMAT0003163	hsa-miR-539-5p	FRMD4A	55691	ENSG00000151474	0	1	1	0	0	0	1	0	0	0	0	0	3	0	3
MIMAT0003163	hsa-miR-539-5p	FRMPD4	9758	ENSG00000169933	1	1	0	0	0	0	1	0	0	0	0	0	3	0	3
MIMAT0003163	hsa-miR-539-5p	GIMAP5	55340	ENSG00000196329	1	0	1	1	0	0	0	0	0	0	0	0	3	0	3
MIMAT0003163	hsa-miR-539-5p	GPM6A	2823	ENSG00000150625	1	1	0	1	0	0	0	0	0	0	0	0	3	0	3
MIMAT0003163	hsa-miR-539-5p	GRK5	2869	ENSG00000198873	1	1	0	1	0	0	0	0	0	0	0	0	3	0	3
MIMAT0003163	hsa-miR-539-5p	HEY2	23493	ENSG00000135547	1	1	0	1	0	0	0	0	0	0	0	0	3	0	3
MIMAT0003163	hsa-miR-539-5p	LAMA4	3910	ENSG00000112769	1	0	0	2	0	0	1	0	0	0	0	0	3	0	3
MIMAT0003163	hsa-miR-539-5p	MAB21L2	10586	ENSG00000181541	1	0	1	0	0	0	1	0	0	0	0	0	3	0	3
MIMAT0003163	hsa-miR-539-5p	MAGI2	9863	ENSG00000187391	1	1	0	1	0	0	0	0	0	0	0	0	3	0	3
MIMAT0003163	hsa-miR-539-5p	MITF	4286	ENSG00000187098	0	1	0	0	1	1	0	0	0	0	0	0	3	0	3
MIMAT0003163	hsa-miR-539-5p	PALMD	54873	ENSG00000099260	1	1	0	1	0	0	0	0	0	0	0	0	3	0	3
MIMAT0003163	hsa-miR-539-5p	PDE7B	27115	ENSG00000171408	1	0	0	0	1	0	1	0	0	0	0	0	3	0	3
MIMAT0003163	hsa-miR-539-5p	PKNOX2	63876	ENSG00000165495	1	1	0	0	0	0	1	0	0	0	0	0	3	0	3
MIMAT0003163	hsa-miR-539-5p	PRICKLE1	144165	ENSG00000139174	1	1	1	0	0	0	0	0	0	0	0	0	3	0	3
MIMAT0003163	hsa-miR-539-5p	SNCA	6622	ENSG00000145335	1	0	0	1	0	1	0	0	0	0	0	0	3	0	3
MIMAT0003163	hsa-miR-539-5p	TCF4	6925	ENSG00000196628	1	2	0	0	0	1	0	0	0	0	0	0	3	0	3
MIMAT0003163	hsa-miR-539-5p	VGLL3	389136	ENSG00000206538	1	1	0	0	0	0	1	0	0	0	0	0	3	0	3
MIMAT0003163	hsa-miR-539-5p	WASF3	10810	ENSG00000132970	1	0	0	0	0	1	0	0	0	2	0	0	2	1	3
MIMAT0003233	hsa-miR-551b-3p	ERBB4	2066	ENSG00000178568	1	0	0	0	0	0	1	1	0	0	0	0	3	0	3
MIMAT0003235	hsa-miR-570-3p	ADAMTSL1	92949	ENSG00000178031	0	1	1	1	0	0	0	0	0	0	0	0	3	0	3
MIMAT0003235	hsa-miR-570-3p	APLN	8862	ENSG00000171388	1	1	0	1	0	0	0	0	0	0	0	0	3	0	3
MIMAT0003235	hsa-miR-570-3p	BMP2	650	ENSG00000125845	1	1	0	2	0	0	0	0	0	0	0	0	3	0	3
MIMAT0003235	hsa-miR-570-3p	C3orf70	285382	ENSG00000187068	1	1	0	0	1	0	0	0	0	0	0	0	3	0	3
MIMAT0003235	hsa-miR-570-3p	CYP7A1	1581	ENSG00000167910	1	1	0	0	1	0	0	0	0	0	0	0	3	0	3
MIMAT0003235	hsa-miR-570-3p	CYR61	3491	ENSG00000142871	1	1	0	0	0	0	1	0	0	0	0	0	3	0	3
MIMAT0003235	hsa-miR-570-3p	CYYR1	116159	ENSG00000166265	1	1	0	1	0	0	0	0	0	0	0	0	3	0	3
MIMAT0003235	hsa-miR-570-3p	DACH1	1602	ENSG00000276644	1	1	0	2	0	0	0	0	0	0	0	0	3	0	3
MIMAT0003235	hsa-miR-570-3p	DCC	1630	ENSG00000187323	0	1	0	4	0	0	1	0	0	0	0	0	3	0	3
MIMAT0003235	hsa-miR-570-3p	DIXDC1	85458	ENSG00000150764	0	1	0	2	1	0	0	0	0	0	0	0	3	0	3
MIMAT0003235	hsa-miR-570-3p	DPYSL2	1808	ENSG00000092964	1	1	0	2	0	0	0	0	0	0	0	0	3	0	3
MIMAT0003235	hsa-miR-570-3p	ELMOD1	55531	ENSG00000110675	1	1	0	1	0	0	0	0	0	0	0	0	3	0	3
MIMAT0003235	hsa-miR-570-3p	FABP4	2167	ENSG00000170323	0	1	1	1	0	0	0	0	0	0	0	0	3	0	3
MIMAT0003235	hsa-miR-570-3p	FAM49A	81553	ENSG00000197872	1	1	0	0	1	0	0	0	0	0	0	0	3	0	3
MIMAT0003235	hsa-miR-570-3p	GFRA1	2674	ENSG00000151892	1	1	0	0	1	0	0	0	0	0	0	0	3	0	3
MIMAT0003235	hsa-miR-570-3p	HGF	3082	ENSG00000019991	0	1	0	3	1	0	0	0	0	0	0	0	3	0	3
MIMAT0003235	hsa-miR-570-3p	HHIP	64399	ENSG00000164161	1	0	0	1	0	0	0	0	0	1	0	0	2	1	3
MIMAT0003235	hsa-miR-570-3p	HLF	3131	ENSG00000108924	0	1	0	0	1	0	1	0	0	0	0	0	3	0	3
MIMAT0003235	hsa-miR-570-3p	KAT2B	8850	ENSG00000114166	0	1	0	2	1	0	0	0	0	0	0	0	3	0	3
MIMAT0003235	hsa-miR-570-3p	KCNJ2	3759	ENSG00000123700	1	1	0	2	0	0	0	0	0	0	0	0	3	0	3
MIMAT0003235	hsa-miR-570-3p	KLF9	687	ENSG00000119138	1	1	0	1	0	0	0	0	0	0	0	0	3	0	3
MIMAT0003235	hsa-miR-570-3p	KLRF1	51348	ENSG00000150045	1	1	0	11	0	0	0	0	0	0	0	0	3	0	3
MIMAT0003235	hsa-miR-570-3p	LHFP	10186	ENSG00000183722	1	1	0	2	0	0	0	0	0	0	0	0	3	0	3
MIMAT0003235	hsa-miR-570-3p	LRRC8C	84230	ENSG00000171488	1	1	0	0	1	0	0	0	0	0	0	0	3	0	3
MIMAT0003235	hsa-miR-570-3p	LRRTM4	80059	ENSG00000176204	1	1	0	1	0	0	0	0	0	0	0	0	3	0	3
MIMAT0003235	hsa-miR-570-3p	MYADM	91663	ENSG00000179820	1	1	0	0	0	0	0	0	0	1	0	0	2	1	3
MIMAT0003235	hsa-miR-570-3p	MYRIP	25924	ENSG00000170011	0	1	0	1	1	0	0	0	0	0	0	0	3	0	3
MIMAT0003235	hsa-miR-570-3p	NAP1L5	266812	ENSG00000177432	1	1	0	1	0	0	0	0	0	0	0	0	3	0	3
MIMAT0003235	hsa-miR-570-3p	NPNT	255743	ENSG00000168743	1	1	0	2	0	0	0	0	0	0	0	0	3	0	3
MIMAT0003235	hsa-miR-570-3p	NTN4	59277	ENSG00000074527	1	1	0	1	0	0	0	0	0	0	0	0	3	0	3
MIMAT0003235	hsa-miR-570-3p	PDPN	10630	ENSG00000162493	1	1	0	1	0	0	0	0	0	0	0	0	3	0	3
MIMAT0003235	hsa-miR-570-3p	PGR	5241	ENSG00000082175	1	1	0	0	1	0	0	0	0	0	0	0	3	0	3
MIMAT0003235	hsa-miR-570-3p	PRKG1	5592	ENSG00000185532	1	1	0	2	0	0	0	0	0	0	0	0	3	0	3
MIMAT0003235	hsa-miR-570-3p	SEMA3D	223117	ENSG00000153993	1	1	0	0	1	0	0	0	0	0	0	0	3	0	3
MIMAT0003235	hsa-miR-570-3p	SGMS2	166929	ENSG00000164023	1	1	1	0	0	0	0	0	0	0	0	0	3	0	3
MIMAT0003235	hsa-miR-570-3p	SLITRK3	22865	ENSG00000121871	1	1	0	1	0	0	0	0	0	0	0	0	3	0	3
MIMAT0003235	hsa-miR-570-3p	SOX5	6660	ENSG00000134532	1	1	0	1	0	0	0	0	0	0	0	0	3	0	3
MIMAT0003235	hsa-miR-570-3p	TBX3	6926	ENSG00000135111	1	1	0	1	0	0	0	0	0	0	0	0	3	0	3
MIMAT0003235	hsa-miR-570-3p	TCF4	6925	ENSG00000196628	1	1	0	0	0	0	3	0	0	0	0	0	3	0	3
MIMAT0003235	hsa-miR-570-3p	TM6SF1	53346	ENSG00000136404	1	1	0	3	0	0	0	0	0	0	0	0	3	0	3
MIMAT0003235	hsa-miR-570-3p	TMCC3	57458	ENSG00000057704	1	1	0	0	1	0	0	0	0	0	0	0	3	0	3
MIMAT0003235	hsa-miR-570-3p	TMOD2	29767	ENSG00000128872	1	1	0	0	1	0	0	0	0	0	0	0	3	0	3
MIMAT0003235	hsa-miR-570-3p	UACA	55075	ENSG00000137831	1	1	0	1	0	0	0	0	0	0	0	0	3	0	3
MIMAT0003235	hsa-miR-570-3p	ZC3H12B	340554	ENSG00000102053	1	1	0	0	0	0	1	0	0	0	0	0	3	0	3
MIMAT0003235	hsa-miR-570-3p	ZNF385B	151126	ENSG00000144331	1	1	0	1	0	0	0	0	0	0	0	0	3	0	3
MIMAT0003242	hsa-miR-577	ADAMTSL3	57188	ENSG00000156218	1	0	0	2	0	0	1	0	0	0	0	0	3	0	3
MIMAT0003242	hsa-miR-577	AQP4	361	ENSG00000171885	1	2	0	0	1	0	0	0	0	0	0	0	3	0	3
MIMAT0003242	hsa-miR-577	BCL6B	255877	ENSG00000161940	1	1	0	1	0	0	0	0	0	0	0	0	3	0	3
MIMAT0003242	hsa-miR-577	BMPR2	659	ENSG00000204217	1	4	1	0	0	0	0	0	0	0	0	0	3	0	3
MIMAT0003242	hsa-miR-577	C20orf26	26074	ENSG00000089101	0	1	2	1	0	0	0	0	0	0	0	0	3	0	3
MIMAT0003242	hsa-miR-577	CADM1	23705	ENSG00000182985	1	1	0	2	0	0	0	0	0	0	0	0	3	0	3
MIMAT0003242	hsa-miR-577	CALCRL	10203	ENSG00000064989	1	1	0	0	1	0	0	0	0	0	0	0	3	0	3
MIMAT0003242	hsa-miR-577	CAV1	857	ENSG00000105974	1	1	0	2	0	0	0	0	0	0	0	0	3	0	3
MIMAT0003242	hsa-miR-577	CELF2	10659	ENSG00000048740	1	2	0	2	0	0	0	0	0	0	0	0	3	0	3
MIMAT0003242	hsa-miR-577	CLEC12B	387837	ENSG00000256660	1	1	0	0	0	0	0	0	0	1	0	0	2	1	3
MIMAT0003242	hsa-miR-577	CRIM1	51232	ENSG00000150938	1	1	0	2	0	0	0	0	0	0	0	0	3	0	3
MIMAT0003242	hsa-miR-577	CTGF	1490	ENSG00000118523	1	1	0	0	0	0	0	0	0	1	0	0	2	1	3
MIMAT0003242	hsa-miR-577	CYBRD1	79901	ENSG00000071967	1	3	0	0	2	0	0	0	0	0	0	0	3	0	3
MIMAT0003242	hsa-miR-577	DAB2IP	153090	ENSG00000136848	1	1	0	1	0	0	0	0	0	0	0	0	3	0	3
MIMAT0003242	hsa-miR-577	DST	667	ENSG00000151914	1	1	0	1	0	0	0	0	0	0	0	0	3	0	3
MIMAT0003242	hsa-miR-577	EBF1	1879	ENSG00000164330	1	1	0	2	0	0	0	0	0	0	0	0	3	0	3
MIMAT0003242	hsa-miR-577	EFHB	151651	ENSG00000163576	1	0	1	1	0	0	0	0	0	0	0	0	3	0	3
MIMAT0003242	hsa-miR-577	FAM179A	165186	ENSG00000189350	0	1	1	1	0	0	0	0	0	0	0	0	3	0	3
MIMAT0003242	hsa-miR-577	FRMPD4	9758	ENSG00000169933	1	1	0	0	1	0	0	0	0	0	0	0	3	0	3
MIMAT0003242	hsa-miR-577	KIAA1324L	222223	ENSG00000164659	1	2	0	1	0	0	0	0	0	0	0	0	3	0	3
MIMAT0003242	hsa-miR-577	KIAA1462	57608	ENSG00000165757	1	3	0	0	1	0	0	0	0	0	0	0	3	0	3
MIMAT0003242	hsa-miR-577	LHFPL3	375612	ENSG00000187416	1	1	0	2	0	0	0	0	0	0	0	0	3	0	3
MIMAT0003242	hsa-miR-577	MAFF	23764	ENSG00000185022	1	1	0	2	0	0	0	0	0	0	0	0	3	0	3
MIMAT0003242	hsa-miR-577	NRXN1	9378	ENSG00000179915	1	1	0	0	1	0	0	0	0	0	0	0	3	0	3
MIMAT0003242	hsa-miR-577	PABPC5	140886	ENSG00000174740	1	1	0	2	0	0	0	0	0	0	0	0	3	0	3
MIMAT0003242	hsa-miR-577	PLCL1	5334	ENSG00000115896	1	1	0	1	0	0	0	0	0	0	0	0	3	0	3
MIMAT0003242	hsa-miR-577	SH3GL2	6456	ENSG00000107295	1	1	0	1	0	0	0	0	0	0	0	0	3	0	3
MIMAT0003242	hsa-miR-577	SLC8A1	6546	ENSG00000183023	1	1	0	0	1	0	0	0	0	0	0	0	3	0	3
[truncated: 21,676 more rows]
